# Supplementary material for: BIN1 is a key regulator of proinflammatory and neurodegeneration-related activation in microglia
Source: Mol Neurodegener. 2022 May 7;17:33. doi: 10.1186/s13024-022-00535-x (PMC9077874; doi:10.1186/s13024-022-00535-x)
Supplement: Supplementary file 10 — Additional file 10: Supplementary Tables S1-6. [file 13024_2022_535_MOESM10_ESM.xlsx]

## Sheet: Supp_T1 In-vitroNanostring
Supplementary Table: Normalized Nanostring data from 681 genes: In-vitro siRNA studies in primary microglia													Groupwise comparisons							Paiwise Comparisons (Unadjusted)
Gene	sham	sham	sham	siBin1	siBin1	siBin1	sham_LPS	sham_LPS	sham_LPS	siBin1_LPS	siBin1_LPS	siBin1_LPS	ANOVA_F	ANOVA_unadjP	BH_FDR	K_means_6	T1 tSNE	T2 tSNE	KerenShaul_Annotation	p_sham/siBin1	FC_sham/siBin1	p_LPSvsSham	FC_LPSvsSham	p_LPSvLPS+siBin	FC_LPSvsLPS+siBin
Ccl2	0.4	0.39	0.35	0.3	0.32	0.25	2.59	2.54	2.54	0.64	0.9	0.79	676.829	5.82834e-10	9.92275e-08	2	22.75	6.64	NA	0.0252214	1.31034	6.97753e-08	6.72807	2.0936e-05	3.29185
Ms4a4a	2.23	2.27	2.14	0.87	0.86	0.97	0.53	0.64	0.62	0.27	0.28	0.31	717.899	4.60932e-10	1.04632e-07	3	-16.68	25.27		1.46693e-05	2.45926	5.99942e-06	0.269578	0.000989164	2.0814
Csf1r	2.07	2.01	1.95	0.66	0.67	0.72	0.77	0.82	0.86	0.53	0.43	0.51	597.502	9.57432e-10	1.08669e-07	3	-12.77	26.95	Hom	4.59317e-06	2.94146	1.03415e-05	0.406302	0.00124019	1.66667
C3ar1	1.1	1.14	1.19	0.4	0.41	0.44	1.75	1.77	1.8	0.67	0.62	0.72	762.688	3.62174e-10	1.2332e-07	1	10.83	19.76	NA	1.43977e-05	2.744	2.96502e-05	1.55102	4.39152e-06	2.64677
Srgn	0.89	0.83	0.78	0.26	0.27	0.25	2.28	2.3	2.36	0.54	0.53	0.72	604.392	9.14721e-10	1.24585e-07	2	14	17.6	NA	5.93129e-05	3.20513	3.14191e-06	2.776	1.3177e-05	3.87709
Trem2	2.3	2.28	2.43	1	1.05	1.14	0.31	0.31	0.25	0.34	0.29	0.31	819.644	2.71812e-10	1.85104e-07	3	-19.25	21.91	DAM	3.3972e-05	2.19749	2.32173e-06	0.124108	0.398676	0.925532
Tyrobp	1.85	1.76	1.91	0.78	0.73	0.78	0.9	0.96	1	0.45	0.4	0.47	415.712	4.05125e-09	2.50809e-07	3	-9.95	26.51	DAM	2.09138e-05	2.41048	7.14461e-05	0.518116	0.000136632	2.16667
Mafb	1.71	1.59	1.77	1.35	1.33	1.39	0.41	0.47	0.44	0.49	0.52	0.54	423.504	3.76315e-09	2.56271e-07	3	-22.86	19.41	NA	0.00393963	1.2457	2.33084e-05	0.260355	0.0275004	0.851613
Siglec1	1.06	0.99	1.18	0.39	0.34	0.31	1.92	1.94	2	0.6	0.62	0.64	457.22	2.77564e-09	2.7003e-07	1	11.93	19	NA	0.000265083	3.10577	0.000131544	1.81424	9.57445e-07	3.15054
Lst1	0.55	0.54	0.5	0.18	0.17	0.14	2.58	2.38	2.64	0.65	0.8	0.86	424.007	3.74546e-09	2.83406e-07	2	21.8	7.37	Hom	4.64993e-05	3.2449	1.51494e-05	4.77987	6.16903e-05	3.29004
Mef2c	1.9	1.84	1.87	1.11	1.09	1.06	0.46	0.62	0.45	0.56	0.55	0.48	391.088	5.1629e-09	2.92995e-07	3	-20.24	22.14	NA	4.13988e-06	1.72086	1.92554e-05	0.272727	0.757756	0.962264
C1qc	2.33	2.1	2.3	0.68	0.69	0.73	0.76	0.76	0.85	0.27	0.22	0.3	430.191	3.53609e-09	3.0101e-07	3	-12.25	25.98	Hom	3.08767e-05	3.20476	4.9272e-05	0.352155	0.00015721	3
Igf1	2.12	2.18	2.01	0.93	1.01	1.08	0.55	0.46	0.45	0.45	0.33	0.43	363.146	6.92903e-09	3.62975e-07	3	-19.55	23.4	DAM	7.68292e-05	2.0894	1.05971e-05	0.231379	0.163398	1.20661
Tmem37	1.9	1.79	1.74	1.02	1	0.98	0.58	0.7	0.62	0.56	0.52	0.57	344.405	8.54992e-09	4.15893e-07	3	-19.33	23.9	NA	7.62277e-05	1.81	3.72309e-05	0.349908	0.096049	1.15152
Irf8	1.81	1.71	1.76	1.06	1.07	1.2	0.67	0.61	0.62	0.49	0.45	0.56	306.013	1.36596e-08	4.65109e-07	3	-20.99	22.49	NA	0.000264155	1.58559	5.13351e-06	0.359848	0.0229187	1.26667
Itga6	2.2	1.99	1.97	0.92	0.97	1.03	0.43	0.44	0.39	0.56	0.54	0.55	328.728	1.02847e-08	4.66925e-07	3	-18.95	22.82	Hom	0.000175409	2.10959	2.64846e-05	0.204545	0.00134883	0.763636
Gpr34	2.75	2.63	2.37	0.92	0.88	0.93	0.26	0.3	0.24	0.22	0.34	0.17	308.542	1.32214e-08	4.73883e-07	3	-18.7	23.83	Hom	0.00012186	2.83883	3.4057e-05	0.103226	0.684903	1.09589
Vav1	1.01	0.91	0.96	0.51	0.51	0.51	1.73	1.8	1.74	0.81	0.67	0.83	300.743	1.46328e-08	4.74521e-07	2	13.49	18.04	Hom	9.88819e-05	1.88235	2.52561e-05	1.82986	5.62368e-05	2.28139
Slamf9	0.29	0.25	0.36	0.07	0.07	0.1	2.88	2.91	3.28	0.65	0.44	0.7	310.432	1.29052e-08	4.88247e-07	2	22.9	7.33	DAM	0.00283301	3.75	3.31776e-05	10.0778	8.83465e-05	5.06704
Fcgr1	1.66	1.5	1.57	0.59	0.58	0.62	1.3	1.34	1.32	0.53	0.44	0.55	314.393	1.22729e-08	4.91638e-07	1	-0.63	25.36	Hom	3.3545e-05	2.64246	0.00577668	0.837209	2.21012e-05	2.60526
Rsad2	0.84	0.88	0.84	0.37	0.36	0.34	1.96	2.22	2.04	0.66	0.71	0.76	318.385	1.16742e-08	4.96883e-07	2	14.74	17.9		6.39541e-06	2.39252	9.77317e-05	2.42969	7.71262e-05	2.92019
Cxcl10	0.24	0.29	0.27	0.3	0.31	0.34	2.52	2.19	2.28	1.07	1	1.18	289.642	1.69831e-08	5.25704e-07	2	20.13	1.12		0.0568837	0.842105	3.2019e-05	8.7375	0.000364978	2.15077
Cd84	1.75	1.73	1.88	0.92	0.91	0.96	0.68	0.82	0.72	0.56	0.55	0.52	277.601	2.00921e-08	5.70113e-07	3	-15.96	24.44	NA	6.5115e-05	1.92115	7.59514e-05	0.414179	0.0105094	1.36196
Cx3cr1	2.73	2.35	2.64	0.55	0.56	0.65	0.56	0.64	0.7	0.22	0.16	0.24	277.616	2.00879e-08	5.94777e-07	3	-13.18	25.96	Hom	7.53688e-05	4.38636	9.02658e-05	0.246114	0.000825714	3.06452
C1qb	2.06	1.89	2.09	0.7	0.6	0.71	0.94	0.95	1.08	0.29	0.3	0.38	267.104	2.34031e-08	6.375e-07	3	-8.91	26.88	Hom	4.72379e-05	3.00498	0.000184184	0.491722	0.000235616	3.06186
Irf1	1.02	0.96	0.97	0.59	0.62	0.62	1.51	1.55	1.51	0.81	0.89	0.95	258.745	2.65397e-08	6.95136e-07	2	14.36	16.93	NA	5.97341e-05	1.61202	1.9016e-05	1.54915	0.000115309	1.72453
Inpp5d	1.33	1.3	1.26	0.67	0.66	0.69	1.29	1.4	1.39	0.67	0.63	0.71	256.092	2.76438e-08	6.97238e-07	1	4.97	23.91	Hom	9.42011e-06	1.92574	0.193366	1.04884	8.06114e-05	2.02985
Bin1	1.21	1.19	1.18	0.74	0.72	0.8	1.47	1.53	1.38	0.59	0.59	0.6	246.857	3.19641e-08	7.77413e-07	1	7.56	23.34	Hom	6.72696e-05	1.58407	0.00389144	1.22346	3.8193e-05	2.46067
Slamf8	0.21	0.2	0.15	0.36	0.39	0.41	1.79	2.05	1.79	1.54	1.45	1.67	231.92	4.09049e-08	9.28541e-07	2	19.12	-6.43	NA	0.00105756	0.482759	4.45694e-05	10.0536	0.0398039	1.20815
Gsn	1.98	1.79	2.03	0.9	0.88	0.93	0.65	0.67	0.77	0.5	0.45	0.46	233.184	4.00363e-08	9.40163e-07	3	-15.44	23.88	NA	0.000158945	2.14022	0.000112602	0.360345	0.00484292	1.48227
Syk	0.63	0.57	0.54	0.5	0.51	0.48	2.01	1.91	2.05	0.96	0.79	1.05	226.588	4.48404e-08	9.85042e-07	2	21.19	4.19		0.040415	1.16779	8.91544e-06	3.43103	0.000262023	2.13214
Gbp2	0.37	0.4	0.5	0.31	0.28	0.25	2.06	2.39	2.38	1.04	0.94	1.07	218.599	5.16674e-08	1.09955e-06	2	21.53	2.34		0.0289044	1.5119	8.75377e-05	5.37795	0.000397917	2.23934
Itgb5	1.9	1.79	2.08	1.15	1.13	1.15	0.4	0.47	0.53	0.47	0.44	0.5	215.495	5.46671e-08	1.12813e-06	3	-20.51	21.15	NA	0.000775599	1.68222	9.49778e-05	0.242634	0.939645	0.992908
Il2rg	0.69	0.65	0.75	0.32	0.28	0.26	1.94	2.22	2.14	0.85	0.87	1.04	206.702	6.44328e-08	1.18591e-06	2	21.57	9.23		0.000270989	2.43023	9.11738e-05	3.01435	0.000328731	2.28261
Pilra	0.22	0.26	0.28	0.15	0.13	0.18	2.98	2.55	3.04	0.6	0.72	0.88	206.729	6.43989e-08	1.21821e-06	2	22.17	5.94	NA	0.0119125	1.65217	7.42389e-05	11.2763	0.00026076	3.89545
Relb	0.57	0.62	0.59	0.67	0.75	0.69	1.43	1.47	1.57	1.23	1.15	1.25	207.429	6.35467e-08	1.23644e-06	2	19.42	-5.55		0.0173004	0.843602	3.45341e-05	2.51124	0.0056089	1.2314
Msr1	1.83	1.72	1.85	0.68	0.61	0.61	1.04	1.25	1.25	0.36	0.36	0.44	202.515	6.98483e-08	1.25176e-06	3	-5.35	27.19		1.51975e-05	2.84211	0.00155303	0.655556	0.000449826	3.05172
Cd69	0.05	0.06	0.06	0.04	0.04	0.04	2.93	3.34	3.59	0.62	0.45	0.78	207.875	6.30107e-08	1.26207e-06	2	23.76	6.28		0.00749043	1.41667	7.38008e-05	58	0.00024033	5.32973
Sqstm1	0.63	0.63	0.66	0.83	0.89	0.84	1.26	1.28	1.36	1.23	1.16	1.23	196.871	7.80805e-08	1.36341e-06	4	17.95	-6.95	NA	0.000536776	0.75	3.32368e-05	2.03125	0.0721438	1.07735
Mpeg1	1.76	1.65	1.68	0.69	0.63	0.68	0.95	1.17	1.07	0.58	0.55	0.58	188.111	9.34162e-08	1.59041e-06	3	-7.06	27.9	DAM	1.06872e-05	2.545	0.000900412	0.626719	0.00155869	1.8655
Npl	1.85	1.76	1.84	1.06	0.9	1.12	0.6	0.64	0.48	0.6	0.58	0.57	181.653	1.07192e-07	1.78043e-06	3	-19.56	22.45	NA	0.000382968	1.76948	2.41492e-05	0.315596	0.847875	0.982857
Nlgn2	0.58	0.6	0.63	1.14	1.2	1.17	0.83	0.76	0.78	1.51	1.35	1.45	179.796	1.11616e-07	1.80977e-06	5	-6.97	-21.66		1.5041e-05	0.51567	0.00182187	1.30939	0.000224499	0.549884
Casp4	0.62	0.71	0.66	0.48	0.46	0.47	1.79	2.05	1.82	1.01	0.9	1.03	173.226	1.29222e-07	1.87234e-06	2	19.78	3.12		0.00192145	1.41135	0.000142829	2.84422	0.000583006	1.92517
Mvp	0.98	0.97	0.91	0.68	0.7	0.68	1.58	1.45	1.5	0.81	0.83	0.91	176.749	1.19382e-07	1.89068e-06	2	13.55	16.71		0.000308332	1.38835	0.000219126	1.58392	0.000170876	1.77647
Crip1	1.77	1.7	1.98	1.05	1.15	1.18	0.51	0.53	0.5	0.53	0.54	0.54	173.648	1.27991e-07	1.89482e-06	3	-20.25	20.84	DAM	0.00175105	1.61243	0.000103542	0.282569	0.0685871	0.956522
Hpgds	1.73	1.65	1.53	0.9	0.87	0.89	0.89	0.98	0.88	0.55	0.59	0.54	175.527	1.22684e-07	1.89881e-06	3	-12.83	27.9	Hom	0.000217451	1.84586	0.000406825	0.560081	0.000538576	1.6369
Fcer1g	0.94	0.89	0.98	0.35	0.37	0.39	1.95	1.82	2.1	0.78	0.62	0.8	174.494	1.25566e-07	1.90023e-06	2	12.73	17.26	NA	3.76464e-05	2.53153	0.000276221	2.08897	0.000245886	2.66818
Cd68	1.75	1.65	1.63	0.85	0.94	0.95	0.84	0.84	0.72	0.66	0.54	0.62	168.178	1.45159e-07	1.9383e-06	3	-15.82	25.88	DAM	9.81541e-05	1.83577	8.77935e-05	0.477137	0.0222583	1.31868
Stmn1	0.58	0.61	0.6	1.19	1.32	1.19	0.68	0.75	0.72	1.46	1.52	1.38	167.173	1.4862e-07	1.94635e-06	5	-7.53	-23.81		0.00013527	0.483784	0.00559023	1.20112	8.39533e-05	0.493119
Btk	1.05	0.97	1.05	0.6	0.54	0.58	1.71	1.6	1.69	0.66	0.7	0.85	168.478	1.44143e-07	1.96323e-06	1	12.35	18.25		0.000147882	1.78488	0.000117081	1.62866	0.000156177	2.26244
C1qa	1.97	1.93	2.24	0.6	0.61	0.66	0.94	0.99	1.14	0.33	0.26	0.33	163.941	1.60472e-07	1.98694e-06	3	-8.18	26.23	Hom	0.000136595	3.28342	0.000864053	0.5	0.000372453	3.33696
Spp1	2.37	2.3	2.78	1	0.87	1.03	0.34	0.34	0.43	0.2	0.16	0.18	168.665	1.43518e-07	1.99461e-06	3	-17.45	22.44	DAM	0.000651115	2.56897	0.000157922	0.148993	0.0041018	2.05556
Fcrls	2.32	2.03	2.24	0.49	0.36	0.56	0.94	0.99	1.18	0.29	0.23	0.35	169.447	1.4093e-07	1.99944e-06	3	-8.03	27.44	Hom	7.84391e-05	4.67376	0.000511857	0.471927	0.000765852	3.57471
Ak1	0.65	0.65	0.59	1.25	1.28	1.33	0.78	0.74	0.65	1.33	1.32	1.42	164.206	1.59456e-07	2.01092e-06	5	-11.29	-20.14	NA	2.83667e-05	0.489637	0.0975598	1.14815	0.000221757	0.53317
Ctss	1.86	1.78	2.04	0.69	0.64	0.75	0.91	0.89	1.03	0.46	0.43	0.52	164.503	1.58326e-07	2.03434e-06	3	-9.41	25.94	NA	0.000134315	2.73077	0.000425824	0.498239	0.000755305	2.00709
C5ar1	1.05	1.05	1.07	0.42	0.42	0.45	1.73	1.76	1.99	0.71	0.6	0.76	161.888	1.68615e-07	2.05048e-06	1	11.27	18.54	NA	8.09734e-07	2.45736	0.000730029	1.72871	0.000276759	2.64734
Hcar2	0.35	0.48	0.34	0.26	0.34	0.39	2.46	2.13	2.44	0.91	0.8	1.09	159.232	1.79936e-07	2.14976e-06	2	21.18	3.77		0.3658	1.18182	7.27776e-05	6.00855	0.000491668	2.51071
Lacc1	0.7	0.6	0.64	0.27	0.28	0.25	2.15	2.41	2.63	0.71	0.58	0.76	157.005	1.90171e-07	2.23287e-06	2	22.37	8.61		0.000234649	2.425	0.00024726	3.70619	0.000324288	3.50732
Vegfa	0.55	0.61	0.56	1.24	1.23	1.12	0.73	0.77	0.75	1.58	1.42	1.44	152.561	2.12859e-07	2.4569e-06	5	-6.72	-22.58		0.000127942	0.479109	0.00127325	1.30814	0.00014536	0.506757
Lair1	2.36	2.12	1.99	0.71	0.82	0.8	0.69	0.84	0.65	0.37	0.29	0.34	151.542	2.18534e-07	2.48036e-06	3	-14.13	26.71	Hom	0.000262858	2.77682	0.000311211	0.33694	0.00323053	2.18
Cd74	1.19	1.24	1.28	0.49	0.52	0.6	1.54	1.59	1.77	0.57	0.56	0.65	149.942	2.27823e-07	2.5434e-06	1	8.15	21.46	DAM	7.52117e-05	2.30435	0.00599812	1.32075	0.000160323	2.75281
Dab2	1.73	1.75	1.85	0.7	0.71	0.88	0.98	0.92	1.09	0.48	0.4	0.52	147.834	2.40835e-07	2.60331e-06	3	-8.81	26.09	NA	0.00012654	2.32751	0.00023111	0.560976	0.000966559	2.13571
Tnf	0.23	0.26	0.24	0.19	0.22	0.19	2.62	2.16	2.59	1.09	0.95	1.26	147.223	2.44778e-07	2.60459e-06	2	20.78	0.99		0.0313757	1.21667	0.00011911	10.0959	0.00144467	2.23333
Tmem119	1.65	1.44	1.62	0.46	0.43	0.45	1.45	1.52	1.71	0.44	0.35	0.46	148.263	2.38115e-07	2.61542e-06	1	3.74	23.91	Hom	7.05742e-05	3.51493	0.926368	0.993631	0.000174464	3.744
Map3k1	1.38	1.29	1.29	1.02	1.06	1.04	0.87	0.84	0.88	0.82	0.75	0.78	142.331	2.79455e-07	2.88347e-06	3	-20.75	23.59	NA	0.00095669	1.26923	0.0001456	0.65404	0.0274258	1.10213
Tpd52	1.69	1.63	1.51	0.82	0.83	0.85	0.92	1.09	0.98	0.53	0.56	0.58	142.858	2.7544e-07	2.88576e-06	3	-9.72	28.12	DAM	0.000132324	1.932	0.0010782	0.619048	0.00105756	1.79042
Ccl4	0.65	0.58	0.68	0.21	0.19	0.24	2.56	2.18	2.28	0.75	0.67	1.02	136.396	3.30198e-07	3.30684e-06	2	19.65	7.79	DAM	0.000212813	2.98438	0.00013175	3.67539	0.000601721	2.87705
Olfml3	1.99	1.89	2.25	0.89	0.82	0.8	0.65	0.67	0.77	0.44	0.35	0.48	135.863	3.35303e-07	3.30929e-06	3	-14.41	23.92	Hom	0.000402238	2.44223	0.000289228	0.340946	0.00691	1.64567
Ifi30	1.57	1.47	1.53	0.78	0.84	0.89	0.96	0.99	0.85	0.69	0.7	0.73	136.809	3.26317e-07	3.31674e-06	3	-11.73	27.84	NA	9.05329e-05	1.82072	0.000332111	0.612691	0.00685897	1.32075
Ccl3	0.49	0.44	0.48	0.29	0.3	0.29	2.41	2.09	2.53	0.85	0.75	1.06	134.073	3.53174e-07	3.38749e-06	2	21.39	5.1	DAM	0.000349583	1.60227	0.000144006	4.98582	0.00080664	2.64286
Tmcc3	1.24	1.25	1.26	0.61	0.61	0.63	1.25	1.45	1.39	0.79	0.73	0.78	134.202	3.51837e-07	3.42287e-06	1	6.26	23.65	NA	2.25305e-07	2.02703	0.129694	1.09067	0.000655655	1.77826
Traf1	0.08	0.09	0.11	0.15	0.13	0.14	2.53	2.17	2.68	1.17	1.19	1.56	129.186	4.08398e-07	3.80985e-06	2	19.7	-2.28		0.0114469	0.666667	9.82729e-05	26.3571	0.00428109	1.88265
Plxdc2	1.89	1.86	2.21	0.97	0.97	1.08	0.34	0.36	0.46	0.64	0.6	0.62	129.362	4.06221e-07	3.84217e-06	3	-18.68	20.28	NA	0.00114243	1.97351	0.0001712	0.194631	0.00387673	0.623656
Casp3	0.79	0.8	0.8	1.25	1.29	1.37	0.73	0.68	0.68	1.15	1.19	1.27	128.021	4.23115e-07	3.8938e-06	5	-15.11	-20.45		0.000138965	0.611253	0.00417138	0.874477	0.000202881	0.578947
Grap	0.31	0.26	0.34	0.23	0.19	0.23	2.64	2.28	2.91	0.74	0.91	0.97	127.501	4.29904e-07	3.90353e-06	2	22.59	5.01	Hom	0.0321306	1.4	0.000232804	8.6044	0.00087943	2.98855
Fgd2	1.42	1.36	1.44	0.58	0.34	0.49	1.48	1.41	1.55	0.61	0.6	0.72	124.795	4.67508e-07	4.13471e-06	1	5.3	23.08	Hom	0.000224469	2.99291	0.19388	1.05213	0.000115083	2.30052
Fcgr3	1.88	2.11	2.51	1.56	1.57	1.58	0.1	0.13	0.14	0.15	0.13	0.13	125.118	4.62809e-07	4.14701e-06	3	-22.73	19.8	NA	0.0316704	1.38004	0.000377649	0.0569231	0.386912	0.902439
Ccl5	0.08	0.09	0.09	0.02	0.02	0.02	2.56	2.47	3.17	1.16	1.04	1.28	121.019	5.27133e-07	4.54402e-06	2	22.38	0.83	NA	3.68831e-05	4.33333	0.000273225	31.5385	0.00241017	2.35632
Il10rb	1.37	1.34	1.43	0.84	0.89	0.9	1.01	1.14	1.07	0.68	0.62	0.7	121.361	5.21347e-07	4.55176e-06	3	-5.64	26.3	NA	9.9233e-05	1.57414	0.00261912	0.777778	0.000802373	1.61
Tubb3	0.57	0.57	0.42	1.25	1.38	1.37	0.64	0.68	0.6	1.39	1.55	1.57	120.408	5.3766e-07	4.57683e-06	5	-10.89	-20.33		0.000236792	0.39	0.0948697	1.23077	0.000149065	0.425721
Gpr183	2.2	2.07	2.43	0.75	0.9	0.98	0.61	0.36	0.49	0.5	0.3	0.41	118.888	5.64985e-07	4.6356e-06	3	-16.59	22.52	Hom	0.000408847	2.54753	0.000165117	0.21791	0.418562	1.20661
Ikbke	0.41	0.4	0.43	0.19	0.25	0.24	2.7	2.24	2.36	0.94	0.71	1.12	119.583	5.52274e-07	4.64319e-06	2	20.1	4.28		0.000814091	1.82353	0.000126878	5.8871	0.00114784	2.63538
Cd83	1.64	1.61	1.59	0.85	0.82	0.91	0.83	1.06	0.89	0.62	0.55	0.63	118.973	5.63421e-07	4.67914e-06	3	-11.14	27.28	DAM	1.53007e-05	1.87597	0.000618756	0.57438	0.0112073	1.54444
Lamp2	1.41	1.4	1.4	0.92	0.89	0.92	0.83	0.98	0.98	0.77	0.76	0.75	117.618	5.89187e-07	4.72043e-06	3	-11.95	26.77	NA	1.24676e-06	1.54212	0.000700554	0.662708	0.0278483	1.22368
Myc	0.72	0.71	0.7	1.1	1.15	1.07	0.96	1.02	0.94	1.2	1.24	1.17	117.04	6.00612e-07	4.75601e-06	5	-0.94	-25.37	NA	7.8961e-05	0.641566	0.000439819	1.37089	0.00185892	0.808864
Marco	0.08	0.08	0.09	0.15	0.14	0.09	2.48	2.63	3.11	1.29	0.87	0.97	117.65	5.88561e-07	4.77155e-06	2	22.53	1.67		0.0831129	0.657895	0.00015185	32.88	0.00175176	2.6262
Il1rn	0.09	0.05	0.09	0.07	0.11	0.1	2.81	2.66	3.44	0.88	0.7	1	114.322	6.58275e-07	4.87267e-06	2	23.18	3.95		0.405715	0.821429	0.000268519	38.7391	0.00115314	3.45349
Jam2	0.71	0.79	0.72	1.36	1.32	1.36	0.68	0.73	0.65	1.26	1.28	1.12	114.632	6.51345e-07	4.87435e-06	5	-15.09	-21.7	NA	2.87182e-05	0.549505	0.195138	0.927928	0.000654538	0.562842
Irak3	0.37	0.34	0.34	0.28	0.31	0.19	2.15	2.35	2.7	0.96	0.87	1.15	114.758	6.4858e-07	4.90759e-06	2	22.72	2.43		0.0739262	1.34615	0.000219378	6.85714	0.00146787	2.41611
Ldlrad3	0.7	0.68	0.79	1.24	1.23	1.23	0.7	0.72	0.83	1.26	1.28	1.33	114.863	6.46255e-07	4.94494e-06	5	-11.31	-21.5		0.000115	0.586486	0.639493	1.03687	0.000287654	0.581395
Dock2	1.18	1.16	1.06	0.71	0.65	0.63	1.45	1.44	1.42	0.7	0.74	0.86	115.471	6.33079e-07	4.95548e-06	1	10.65	21.24	NA	0.000443705	1.70854	0.00135538	1.26765	0.000164056	1.87391
Cd24a	0.58	0.59	0.51	1.19	1.36	1.21	0.73	0.81	0.68	1.47	1.49	1.38	114.939	6.44591e-07	4.98826e-06	5	-6.9	-24.18		0.000305081	0.446809	0.016685	1.32143	0.00015452	0.511521
Fyn	0.76	0.76	0.72	1.17	1.35	1.22	0.73	0.67	0.72	1.29	1.33	1.29	112.947	6.90066e-07	5.05306e-06	5	-12.72	-21.29	NA	0.000827691	0.59893	0.154947	0.946429	1.2785e-05	0.542199
Mdm2	0.79	0.76	0.72	0.87	0.87	0.88	1.33	1.45	1.43	0.92	0.94	1.03	108.351	8.11323e-07	5.87778e-06	2	25.75	6.21		0.00474871	0.866412	0.000106736	1.85463	0.000935617	1.45675
Man2b1	1.85	1.71	2.08	0.9	0.87	0.9	0.66	0.62	0.71	0.58	0.5	0.62	106.196	8.77332e-07	6.15941e-06	3	-15.69	22.78	NA	0.000795359	2.11236	0.000392966	0.352837	0.0921553	1.17059
Islr2	0.48	0.48	0.66	1.21	1.41	1.31	0.62	0.53	0.62	1.52	1.51	1.65	106.676	8.6207e-07	6.17968e-06	5	-10.02	-21.35		0.000760241	0.412214	0.497471	1.09259	5.71234e-05	0.378205
Jun	1.02	0.97	0.96	1.14	1.18	1.16	0.83	0.81	0.83	1.01	1.06	1.04	106.237	8.75997e-07	6.2141e-06	5	-21.96	-17.82	NA	0.00127325	0.847701	0.00125479	0.837288	0.000182306	0.794212
Pik3r5	0.54	0.52	0.48	0.43	0.38	0.38	2.31	1.94	2.37	0.78	0.81	1.06	104.002	9.51561e-07	6.61238e-06	2	21.48	5.54	Hom	0.00860022	1.29412	0.000236564	4.2987	0.00119728	2.49811
Bcl2a1a	1.2	1.27	1.17	0.49	0.5	0.49	1.55	1.69	1.87	0.64	0.48	0.66	100.938	1.06891e-06	7.35281e-06	1	9	21.11		1.74409e-05	2.45946	0.0072867	1.40385	0.00051877	2.87079
Ly9	0.76	0.71	0.71	0.38	0.41	0.42	1.85	1.77	2.15	0.93	0.85	1.05	99.8558	1.11464e-06	7.5907e-06	2	20.98	7.39		9.52857e-05	1.80165	0.000512578	2.64679	0.0016318	2.03887
Tlr7	1.8	1.82	1.6	0.89	1.04	1.05	0.74	0.91	0.88	0.48	0.33	0.46	95.9929	1.29918e-06	8.67394e-06	3	-16.62	26.99	NA	0.00102332	1.75168	0.000513977	0.484674	0.00396355	1.99213
Vps4b	1.19	1.18	1.25	0.66	0.71	0.69	1.31	1.48	1.35	0.79	0.65	0.74	96	1.29881e-06	8.75732e-06	1	6.63	23.23	NA	3.82909e-05	1.75728	0.0359555	1.14365	0.000572927	1.89908
Hmox1	0.64	0.65	0.69	0.74	0.7	0.75	1.46	1.36	1.56	1.15	1.07	1.23	94.9663	1.35454e-06	8.95575e-06	2	19.25	-3.63		0.0316629	0.90411	0.000179618	2.21212	0.0137758	1.26957
Rac2	0.65	0.77	0.7	0.54	0.41	0.41	1.95	1.7	2.11	0.95	0.89	0.93	93.5474	1.43599e-06	9.40297e-06	2	20.97	6.71	NA	0.0103531	1.55882	0.000616589	2.71698	0.00116977	2.07942
Gadd45a	0.6	0.58	0.66	1.44	1.54	1.45	0.74	0.77	0.85	1.01	1.21	1.16	93.085	1.46385e-06	9.40455e-06	5	-16.27	-21.07	NA	2.6883e-05	0.41535	0.0130535	1.28261	0.0076772	0.698225
Brd2	0.8	0.69	0.73	1.01	1.03	1.04	1.11	1.16	1.13	1.09	1.09	1.11	93.103	1.46275e-06	9.48698e-06	4	11.51	-16.13	Hom	0.00100459	0.720779	0.000368233	1.53153	0.0835199	1.03343
Lamp1	1.36	1.37	1.43	0.85	0.87	0.91	0.89	1.06	0.98	0.76	0.77	0.75	91.9038	1.53815e-06	9.69889e-06	3	-10.02	27.33	NA	5.40968e-05	1.58175	0.00158595	0.704327	0.0118536	1.28509
Mapk10	0.47	0.57	0.54	1.22	1.33	1.2	0.63	0.73	0.8	1.44	1.44	1.63	92.0529	1.52851e-06	9.72818e-06	5	-5.87	-21.41		0.000133894	0.421333	0.0283088	1.36709	0.000617908	0.478936
C3	0.16	0.15	0.13	0.11	0.16	0.14	2.5	2.62	3.28	0.85	0.79	1.11	91.5706	1.55995e-06	9.74611e-06	2	23.43	2.86		0.587914	1.07317	0.00039724	19.0909	0.00197341	3.05455
Csf1	0.69	0.63	0.67	1.18	1.09	1.17	0.88	0.82	0.95	1.25	1.3	1.36	90.4608	1.63543e-06	1.01248e-05	5	-3.24	-20.38	DAM	0.000134134	0.578488	0.00608204	1.33166	0.00103475	0.677749
Cflar	0.56	0.52	0.64	0.5	0.53	0.51	1.57	1.83	1.94	1.13	1.06	1.22	89.9754	1.66987e-06	1.02449e-05	2	21.91	-2.79	NA	0.174276	1.11688	0.000470004	3.10465	0.00568099	1.56598
Fgf13	1.16	1.19	1.15	1.26	1.27	1.2	0.57	0.69	0.52	0.97	0.98	1.05	88.5487	1.77649e-06	1.07061e-05	3	-23.3	-15.88		0.0371659	0.938338	0.000380494	0.508571	0.00195777	0.593333
Tgfbr1	1.47	1.55	1.54	0.84	0.93	0.98	0.78	0.96	0.81	0.75	0.69	0.71	88.5715	1.77472e-06	1.07909e-05	3	-15.22	25.55	Hom	0.000231954	1.65818	0.000392954	0.559211	0.0845139	1.18605
Lgmn	1.81	1.72	2.13	0.89	0.88	0.94	0.76	0.76	0.89	0.39	0.37	0.44	87.808	1.83521e-06	1.0963e-05	3	-13.09	23.9	Hom	0.00144521	2.08856	0.00119215	0.425795	0.00110429	2.00833
Ccl7	0.35	0.37	0.4	0.33	0.34	0.38	2.5	2.02	2.66	0.77	0.85	1.01	87.1632	1.88831e-06	1.09909e-05	2	22.17	4.71		0.33046	1.06667	0.000469499	6.41071	0.0017747	2.73004
Tmem64	1.39	1.42	1.54	0.8	0.83	0.84	1.01	1.16	0.99	0.69	0.68	0.66	87.4608	1.86356e-06	1.10355e-05	3	-6.91	26.7	NA	0.000188736	1.76113	0.00492104	0.726437	0.00227809	1.55665
Tnfsf12	1.81	1.53	1.75	1.33	1.12	1.15	0.6	0.5	0.5	0.53	0.65	0.53	86.7986	1.91918e-06	1.10759e-05	3	-21.77	20.8		0.00986244	1.41389	0.000219593	0.314342	0.520143	0.935673
Nlrp3	0.61	0.56	0.61	0.34	0.35	0.47	1.84	1.84	2.19	1.19	0.91	1.09	87.1672	1.88797e-06	1.10837e-05	2	22.86	0.06	NA	0.0100631	1.53448	0.000318968	3.29775	0.00330892	1.84013
Fas	0.44	0.47	0.38	0.64	0.62	0.86	1.69	1.6	1.81	1.27	1.05	1.15	85.9577	1.99283e-06	1.14043e-05	2	18.92	-4.18		0.0272104	0.608491	4.38515e-05	3.95349	0.00349533	1.46974
Txnrd1	0.7	0.68	0.71	1.01	1.06	1.02	1.01	1.11	1.08	1.26	1.15	1.22	84.8717	2.09326e-06	1.18793e-05	4	10.06	-17.48		4.61747e-05	0.676375	0.000279198	1.5311	0.0305375	0.881543
Sod2	0.44	0.44	0.44	0.49	0.57	0.56	1.6	1.84	2.05	1.27	1.1	1.2	83.4858	2.23079e-06	1.25551e-05	2	20.66	-4		0.016489	0.814815	0.000433466	4.15909	0.0100094	1.53782
Traf2	0.58	0.59	0.61	0.75	0.79	0.77	1.41	1.42	1.67	1.09	1.15	1.17	80.9344	2.51485e-06	1.37009e-05	2	19.59	-4.64		0.000262555	0.770563	0.00044772	2.52809	0.01472	1.31965
Mertk	1.7	1.53	1.73	0.85	1.02	1.09	0.78	0.71	0.8	0.65	0.55	0.6	81.3963	2.46022e-06	1.37329e-05	3	-17.12	23.36	NA	0.00214044	1.67568	0.0001966	0.461694	0.0147082	1.27222
Npnt	1.51	1.59	1.82	1.04	1.08	1.17	0.47	0.54	0.6	0.71	0.75	0.72	80.9524	2.5127e-06	1.37996e-05	3	-19.79	19.71	NA	0.00567935	1.49544	0.000386952	0.327236	0.00853929	0.738532
Tlr2	0.71	0.74	0.86	0.38	0.46	0.46	1.65	1.63	1.9	1.09	0.94	1.17	81.1183	2.49292e-06	1.38023e-05	2	23.51	-0.77	NA	0.00315142	1.77692	0.000621946	2.24242	0.00387601	1.61875
Igsf6	1.05	0.84	1.03	0.52	0.57	0.56	1.72	1.52	1.72	0.87	0.74	0.87	79.7701	2.65949e-06	1.42607e-05	2	12.47	16.53		0.0035087	1.7697	0.00197316	1.69863	0.000483334	2
Tnfrsf1b	0.55	0.56	0.51	0.39	0.43	0.42	2.13	1.75	1.93	1.26	0.9	1.17	79.8833	2.64497e-06	1.42954e-05	2	19.96	0.25	Hom	0.00286221	1.30645	0.000228041	3.58642	0.00582776	1.74474
Zfp367	1.44	1.32	1.26	0.78	0.78	0.81	1.21	1.17	1.31	0.68	0.57	0.66	79.525	2.69124e-06	1.43182e-05	1	0.14	25.31		0.00051789	1.6962	0.177651	0.91791	0.000379985	1.93194
Sesn2	0.73	0.72	0.73	1.13	1.15	1.08	0.98	0.96	0.89	1.24	1.14	1.24	78.2786	2.86028e-06	1.50996e-05	5	-1.93	-24.58	NA	4.85815e-05	0.64881	0.00140054	1.29817	0.00362508	0.781768
Kcnj10	0.68	0.57	0.62	1.29	1.49	1.38	0.61	0.62	0.55	1.37	1.28	1.54	76.9241	3.0593e-06	1.6026e-05	5	-12.93	-20.53		0.000319185	0.449519	0.480294	0.951872	0.000534583	0.424821
Fpr1	0.06	0.07	0.09	0.05	0.04	0.05	2.92	2.54	3.57	0.92	0.66	1.02	76.1245	3.18495e-06	1.64314e-05	2	22.78	3.71		0.0474207	1.57143	0.000617084	41.0455	0.00256361	3.47308
Atp6v1a	1.25	1.22	1.2	1	1.06	1.04	0.9	0.94	0.88	0.88	0.79	0.84	76.2157	3.1703e-06	1.64807e-05	3	-20.83	24.44	DAM	0.0011431	1.18387	0.000157226	0.741144	0.0900104	1.08367
Il1b	0.23	0.27	0.17	0.19	0.16	0.2	3.14	2.33	3.11	0.72	0.53	0.93	75.6905	3.25585e-06	1.66709e-05	2	20.6	5.44	DAM	0.272294	1.21818	0.000587691	12.806	0.00180039	3.93578
Fabp5	1.31	1.44	1.44	1.03	1.18	1.19	0.77	0.76	0.85	0.7	0.65	0.7	75.1417	3.34835e-06	1.70166e-05	3	-22.78	21.04		0.0175188	1.23235	0.000311873	0.568019	0.0290108	1.16098
Fcgr2b	1.24	1.35	1.2	0.85	0.87	0.84	1.08	1.15	1.18	0.74	0.74	0.77	74.7959	3.40833e-06	1.70667e-05	1	-0.7	26.7	NA	0.000854473	1.48047	0.0779465	0.899736	0.000245801	1.51556
Mapt	0.54	0.53	0.39	1.16	1.31	1.13	0.54	0.72	0.77	1.57	1.58	1.77	74.8995	3.39023e-06	1.71018e-05	5	-5.83	-22.03		0.000640513	0.405556	0.0890433	1.39041	0.000542355	0.412602
Nfkb1	0.99	0.94	0.96	0.77	0.76	0.79	1.37	1.31	1.29	0.9	0.89	1.03	73.9617	3.55864e-06	1.76893e-05	2	14.47	15.96	NA	0.000364567	1.24569	0.000213575	1.3737	0.00168936	1.4078
Hilpda	0.69	0.8	0.8	0.86	0.86	0.83	1.2	1.17	1.16	1.2	1.15	1.27	72.586	3.82509e-06	1.8876e-05	4	17.23	-6.01		0.0847538	0.898039	0.000430382	1.54148	0.460906	0.975138
Grin2b	0.49	0.68	0.66	1.18	1.28	1.19	0.62	0.7	0.66	1.46	1.65	1.41	72.3985	3.86332e-06	1.89275e-05	5	-8.21	-24.13		0.000880111	0.50137	0.481817	1.08197	0.000382255	0.438053
Cdkn1a	0.66	0.71	0.71	0.65	0.75	0.75	1.55	1.54	1.81	0.99	0.88	1	72.0888	3.92749e-06	1.91044e-05	2	23.71	3.45	NA	0.565203	0.967442	0.000473551	2.35577	0.00216777	1.70732
Syp	0.49	0.47	0.34	1.19	1.3	1.38	0.74	0.51	0.62	1.75	1.47	1.74	71.877	3.97215e-06	1.91846e-05	5	-7.62	-20.88		0.000292342	0.335917	0.0798304	1.43846	0.000810069	0.377016
Atp6v0e	1.37	1.21	1.45	0.51	0.48	0.52	1.65	1.46	1.83	0.49	0.44	0.61	71.2568	4.10662e-06	1.94209e-05	1	6.29	21.85	NA	0.000301453	2.66887	0.076868	1.22581	0.000659773	3.20779
Il1a	0.24	0.28	0.24	0.67	0.83	0.63	1.49	1.67	1.92	1.44	1.23	1.35	71.2813	4.1012e-06	1.95309e-05	4	18.16	-7.43	NA	0.00187032	0.356808	0.000328163	6.68421	0.063506	1.26368
Cd244	0.79	0.76	0.71	0.6	0.6	0.81	1.52	1.69	1.78	0.93	0.93	0.88	71.3603	4.08379e-06	1.95849e-05	2	24.21	6.93		0.321877	1.12438	0.000336041	2.20796	0.000655049	1.82117
Cables1	1.03	1.03	0.9	1.38	1.37	1.5	0.55	0.52	0.64	1.11	0.96	1.02	70.2774	4.3308e-06	2.03398e-05	5	-22.03	-18.16	NA	0.00203018	0.696471	0.00178658	0.577703	0.0012441	0.553398
Prkar2a	0.79	0.75	0.79	1.17	1.18	1.15	0.81	0.91	0.86	1.16	1.27	1.15	69.938	4.41205e-06	2.05795e-05	5	-7.19	-25.43	NA	1.675e-05	0.665714	0.0587555	1.1073	0.00227161	0.72067
Anxa1	1.12	1.16	1.14	0.55	0.58	0.59	1.36	1.64	1.66	0.71	0.69	0.81	69.7479	4.45837e-06	2.06541e-05	1	9.75	20.78		4.46411e-06	1.98837	0.0132823	1.36257	0.00140583	2.1086
Mr1	1.83	1.88	1.62	0.84	0.82	0.74	0.66	0.75	0.91	0.63	0.76	0.57	68.9018	4.67213e-06	2.14981e-05	3	-14.5	27.88		0.000332193	2.22083	0.000749937	0.435272	0.262696	1.18367
Myd88	0.98	0.87	1.05	0.55	0.56	0.62	1.86	1.55	1.79	0.68	0.65	0.84	68.3075	4.82996e-06	2.17828e-05	2	12.06	17.07	NA	0.00235087	1.6763	0.00204374	1.7931	0.000804994	2.39631
Gria2	0.63	0.61	0.51	1.16	1.37	1.2	0.66	0.8	0.61	1.54	1.52	1.39	68.3931	4.80683e-06	2.1823e-05	5	-7.47	-24.43		0.000887896	0.469169	0.191318	1.18286	0.000424225	0.465169
Srxn1	0.59	0.63	0.61	0.98	1.06	0.95	1.1	1.23	1.15	1.32	1.19	1.19	68.4488	4.79185e-06	2.1901e-05	4	10.65	-16.99		0.000373315	0.61204	0.000155527	1.90164	0.271516	0.940541
Lrrc25	0.68	0.61	0.77	0.29	0.3	0.33	2.3	1.95	2.64	0.73	0.59	0.82	67.2462	5.12881e-06	2.29784e-05	2	20.57	8.49	NA	0.00136054	2.23913	0.00140713	3.34466	0.00166143	3.21963
Pik3cd	1.2	1.18	1.12	0.76	0.85	0.82	1.25	1.18	1.21	0.82	0.74	0.86	66.7109	5.2883e-06	2.35381e-05	1	4.34	23.18	NA	0.00056686	1.44033	0.211971	1.04	0.000563174	1.50413
Pcna	1.31	1.25	1.24	0.9	0.92	0.87	0.98	1.1	0.99	0.84	0.8	0.82	66.5056	5.35108e-06	2.36629e-05	3	-6.36	28.44	NA	0.000146964	1.41264	0.00531911	0.807895	0.00715155	1.24797
Sox9	0.63	0.54	0.73	1.1	1.3	1.13	0.73	0.77	0.77	1.49	1.37	1.43	66.0909	5.48082e-06	2.40802e-05	5	-7.91	-22.23		0.00281495	0.538244	0.0943176	1.19474	5.43052e-05	0.529138
Ppp3ca	0.96	0.98	0.98	1.11	1.18	1.16	0.73	0.8	0.73	1.18	1.12	1.07	65.0929	5.80957e-06	2.5361e-05	5	-20.01	-17.73	Hom	0.00127325	0.846377	0.000820533	0.773973	0.000719305	0.670623
Pros1	1.86	1.56	1.96	0.85	0.9	0.88	0.7	0.84	0.93	0.51	0.51	0.5	64.017	6.19204e-06	2.68585e-05	3	-12.49	24.36	NA	0.0016309	2.04563	0.00213263	0.459108	0.00912814	1.625
Plcg2	1.5	1.31	1.36	0.83	0.82	0.9	1.07	1.14	1.18	0.67	0.55	0.69	63.3279	6.45364e-06	2.7816e-05	3	-3.33	26.16	NA	0.000967834	1.63529	0.0163954	0.81295	0.000811625	1.77487
Arhgap24	1.44	1.16	1.33	1.24	1.35	1.26	0.56	0.61	0.56	0.81	0.82	0.85	62.7042	6.70243e-06	2.87066e-05	3	-23.08	16.75		0.77744	1.02078	0.000911423	0.440204	0.000261917	0.697581
Casp1	0.99	0.92	0.86	0.63	0.59	0.6	1.57	1.79	1.47	0.84	0.81	0.93	62.4643	6.80127e-06	2.89479e-05	2	15.43	17.73	NA	0.00130582	1.52198	0.00250951	1.74368	0.00176612	1.87209
H2-T23	1.12	1.17	0.89	0.67	0.62	0.69	1.62	1.48	1.53	0.79	0.69	0.72	62.1134	6.94923e-06	2.93939e-05	1	12.01	20.42	NA	0.0107411	1.60606	0.00716235	1.45597	8.87131e-05	2.10455
B3gnt5	0.65	0.6	0.62	1.09	1.18	1.08	0.78	0.91	0.83	1.47	1.51	1.28	61.9923	7.0012e-06	2.9431e-05	5	-4.45	-24.76		0.000146382	0.558209	0.00591349	1.34759	0.00195928	0.591549
Rtn4rl1	1.62	1.73	1.94	0.96	1.04	1.08	0.54	0.6	0.48	0.5	0.77	0.77	61.8161	7.0777e-06	2.957e-05	3	-19.13	20.68	Hom	0.0018283	1.71753	0.000256929	0.306238	0.220211	0.794118
Cd36	1.44	1.38	1.55	0.84	0.82	0.88	0.95	1.11	1.18	0.66	0.55	0.62	61.5839	7.18014e-06	2.98151e-05	3	-5.57	25.57		0.000320848	1.72047	0.0111027	0.741419	0.00335403	1.77049
Eif1	0.77	0.77	0.83	0.97	1.04	1.01	1.11	1.19	1.14	1.04	1.05	1.08	61.2148	7.34679e-06	3.03222e-05	4	11.96	-15.91	NA	0.00160215	0.784768	0.000314962	1.45148	0.0265599	1.08517
Pik3cg	1.22	1.09	1.28	0.46	0.45	0.47	1.71	1.48	1.87	0.68	0.53	0.76	59.7186	8.074e-06	3.31229e-05	1	8.78	19	Hom	0.000197946	2.60145	0.0178537	1.40947	0.00144457	2.56853
Cd40	0.27	0.2	0.37	0.3	0.27	0.41	2.08	2.14	2.79	0.91	1.08	1.18	59.2632	8.31302e-06	3.38992e-05	2	24.06	1.76		0.5134	0.857143	0.00090346	8.34524	0.00600553	2.21136
Csf3r	1.58	1.44	1.39	1.03	0.96	1.16	0.96	0.86	0.83	0.61	0.54	0.64	58.6341	8.65801e-06	3.50959e-05	3	-13.2	19.11	NA	0.00677284	1.4	0.00105652	0.600907	0.00432723	1.48045
Cln3	1.22	1.19	1.27	0.86	0.89	0.81	1.19	1.07	1.17	0.78	0.73	0.83	57.3053	9.44746e-06	3.80694e-05	1	0.19	24.31	NA	0.000347891	1.4375	0.130132	0.932065	0.0015106	1.46581
Ets2	0.48	0.5	0.48	0.51	0.47	0.54	1.85	1.91	2.44	0.91	0.87	1.05	56.9542	9.6709e-06	3.87405e-05	2	24.31	2.8		0.401788	0.960526	0.00108789	4.24658	0.00452586	2.19081
Lilrb4a	1.01	1.09	1.23	0.64	0.65	0.69	1.43	1.56	1.68	0.75	0.57	0.72	56.7888	9.77847e-06	3.89423e-05	1	8.87	20.05		0.00243003	1.68182	0.00987598	1.4024	0.000653812	2.28922
Ptgs2	0.2	0.25	0.31	0.66	0.7	0.72	1.53	1.45	1.96	1.46	1.3	1.44	56.6692	9.85715e-06	3.90274e-05	4	17.32	-7.15		0.000267565	0.365385	0.000992893	6.5	0.211855	1.17619
Sox4	0.75	0.73	0.61	1.36	1.35	1.25	0.73	0.71	0.55	1.4	1.36	1.21	56.4791	9.98393e-06	3.93009e-05	5	-14.45	-22.46	Hom	0.000372634	0.527778	0.666618	0.952153	0.00124459	0.501259
Emp1	1.56	1.37	1.3	1.03	1.03	1.04	0.83	0.81	0.8	0.77	0.75	0.71	55.9447	1.03513e-05	4.05128e-05	3	-21.32	23.7		0.00837069	1.36452	0.00158245	0.576832	0.0238061	1.09417
Apoe	2.22	2.09	2.92	0.9	0.98	1.06	0.39	0.33	0.5	0.21	0.17	0.23	55.5943	1.06013e-05	4.12542e-05	3	-17.07	21.59	DAM	0.0054663	2.45918	0.00158332	0.168741	0.0182981	2
Gba	1.07	1.03	1.15	0.66	0.77	0.73	1.3	1.4	1.42	0.9	0.73	0.85	54.7879	1.12062e-05	4.33604e-05	1	9.75	19.67	NA	0.001598	1.50463	0.00479309	1.26769	0.000948964	1.66129
Oas1g	1.01	0.89	1.14	0.26	0.21	0.27	1.88	1.99	2.51	0.6	0.49	0.74	54.6474	1.1316e-05	4.35378e-05	1	11.1	17.52		0.000503846	4.10811	0.00580054	2.09868	0.00185708	3.48634
Serpinf1	0.75	0.73	0.73	1.15	1.27	1.26	0.84	0.77	0.84	1.21	1.14	1.33	53.3132	1.24282e-05	4.75483e-05	5	-10.3	-18.71	Hom	0.000231306	0.600543	0.0300275	1.1086	0.00242671	0.665761
Tlr4	1.42	1.25	1.31	0.73	0.7	0.69	1.18	1.49	1.45	0.59	0.56	0.63	53.0207	1.269e-05	4.82787e-05	1	3.82	24.8	NA	0.000266948	1.87736	0.691495	1.03518	0.00142697	2.31461
Ldha	1.3	1.33	1.26	0.91	1.03	0.97	0.86	0.94	0.81	0.88	0.87	0.83	51.0136	1.46862e-05	5.55628e-05	3	-18.82	25.41	DAM	0.00124019	1.33677	0.000576432	0.670951	0.818549	1.01163
Tmem173	1.63	1.5	1.94	0.62	0.67	0.8	1.14	1.07	1.04	0.55	0.54	0.51	50.4988	1.52602e-05	5.74154e-05	3	-7.19	25.86	Hom	0.00214627	2.42584	0.0105529	0.641026	6.69993e-05	2.03125
Pdpn	0.72	0.72	0.64	1.04	1.07	0.94	1.03	1.07	0.98	1.25	1.34	1.21	50.2191	1.55838e-05	5.83108e-05	4	0.76	-24.82		0.00243241	0.681967	0.000864211	1.48077	0.00665519	0.810526
Clec7a	1.44	1.51	1.67	0.97	0.92	1.03	0.68	0.91	0.77	0.77	0.65	0.68	49.9403	1.5915e-05	5.92247e-05	3	-16.78	24.13	DAM	0.00165512	1.58219	0.00139391	0.510823	0.317849	1.12381
Pilrb1	0.45	0.6	0.5	0.33	0.3	0.48	2.14	2.23	2.4	0.44	0.95	1.19	49.7431	1.61547e-05	5.97899e-05	2	24.3	8.43		0.107837	1.3964	3.87079e-05	4.36774	0.00395181	2.62403
Tmem206	1.17	1.34	1.27	1	1.03	1.05	0.89	0.94	0.9	0.78	0.82	0.82	49.6521	1.62668e-05	5.98794e-05	3	-20.3	25.96	NA	0.0105177	1.22727	0.00247331	0.722222	0.0070003	1.1281
Gria4	0.49	0.49	0.69	1.22	1.45	1.17	0.71	0.66	0.64	1.55	1.58	1.36	49.2914	1.67207e-05	6.12193e-05	5	-8.28	-23.36		0.00267449	0.434896	0.179967	1.20359	0.000327712	0.447661
Gpr84	0.53	0.45	0.45	0.16	0.21	0.22	2.87	2.03	2.89	0.66	0.57	0.97	49.1394	1.69168e-05	6.16061e-05	2	19.9	6.37	NA	0.000996487	2.42373	0.00173598	5.44755	0.00377574	3.54091
Rab6b	0.61	0.56	0.72	1.32	1.4	1.11	0.63	0.53	0.65	1.56	1.34	1.57	48.7087	1.7488e-05	6.33475e-05	5	-9.35	-21.55	NA	0.00278968	0.493473	0.680164	0.957672	0.000450085	0.404922
Ptger4	2.24	1.84	1.89	0.75	0.85	1.21	0.62	0.68	0.61	0.35	0.56	0.4	47.9821	1.85076e-05	6.66861e-05	3	-17.84	24.92		0.00498311	2.12456	0.000448895	0.319933	0.0405334	1.45802
Ifnar2	1.45	1.22	1.41	0.86	0.79	0.87	1.03	1.07	1.05	0.74	0.73	0.79	47.4231	1.93429e-05	6.9329e-05	3	-6.32	27.33	NA	0.00230372	1.61905	0.0125186	0.772059	0.000170597	1.39381
Slco2b1	1.78	2.28	2.24	0.82	0.87	0.81	0.67	0.27	0.62	0.48	0.46	0.69	47.2426	1.96227e-05	6.99637e-05	3	-15.86	21.48	Hom	0.00142689	2.52	0.00149376	0.247619	0.880572	0.957055
Cd47	1.37	1.55	1.51	0.79	0.79	0.78	1.08	1.28	1.49	0.47	0.38	0.51	47.0363	1.99488e-05	7.03893e-05	1	-0.17	26.48	NA	0.000226889	1.87712	0.21215	0.869074	0.00262684	2.83088
Socs3	0.39	0.37	0.36	0.54	0.52	0.45	2.4	1.77	1.99	1.25	0.84	1.13	47.0525	1.99229e-05	7.0664e-05	2	19.22	-0.07	NA	0.0105479	0.741722	0.000812058	5.5	0.0114024	1.91304
Ulk1	0.76	0.84	0.88	1.13	1.14	1.2	0.69	0.79	0.87	1.23	1.25	1.23	46.9107	2.01506e-05	7.07348e-05	5	-11.82	-22.47	NA	0.00135462	0.714697	0.528707	0.947581	0.000988649	0.633423
Hus1	0.7	0.82	0.66	1.28	1.34	1.35	0.8	0.75	0.6	1.27	1.14	1.31	46.8077	2.03179e-05	7.09564e-05	5	-14.13	-20.72	NA	0.000349735	0.549118	0.902883	0.986239	0.0026961	0.577957
Brd3	0.75	0.83	0.81	1.08	1.11	1.25	0.7	0.84	0.74	1.35	1.28	1.25	46.4039	2.09911e-05	7.29334e-05	5	-11.75	-23.39	NA	0.0037156	0.694767	0.488133	0.953975	0.000476086	0.587629
Cdkn1c	0.56	0.65	0.41	1.13	1.11	0.94	0.84	0.96	1.02	1.45	1.53	1.4	44.9504	2.36574e-05	8.17801e-05	5	-0.05	-24.26		0.00489908	0.509434	0.0103512	1.74074	0.00132887	0.643836
H2afx	1.27	1.23	1.21	0.88	0.79	0.83	1.06	1.18	1.05	0.89	0.83	0.79	44.6491	2.42622e-05	8.34473e-05	1	-3.19	28.69		0.000213006	1.484	0.036649	0.886792	0.0069344	1.31076
Asph	1.58	1.36	1.7	0.91	0.88	0.93	0.82	0.89	1.01	0.63	0.61	0.67	44.2377	2.51195e-05	8.59617e-05	3	-11.66	24.25	NA	0.00313053	1.70588	0.00494219	0.586207	0.00974825	1.42408
Lcn2	0.06	0.16	0.11	0.2	0.37	0.15	2.64	2.37	3.55	0.67	0.69	1.03	44.1572	2.52915e-05	8.61176e-05	2	24.39	4.04		0.147722	0.458333	0.0015607	25.9394	0.0054126	3.58159
Cdk20	1.58	1.37	1.6	1.05	1.06	1.23	0.78	0.56	0.72	0.61	0.74	0.69	43.9692	2.56993e-05	8.70708e-05	3	-21.18	20.11		0.0127045	1.36228	0.00109037	0.452747	0.934136	1.0098
Prkar2b	0.77	0.72	0.64	1.06	1.16	1.06	0.99	1.02	0.87	1.24	1.23	1.25	43.3278	2.71541e-05	9.15443e-05	5	-1.41	-25.33		0.00160875	0.64939	0.0136322	1.35211	0.00373845	0.774194
Apc	0.7	0.77	0.68	1.13	1.19	1.12	0.75	0.89	0.86	1.23	1.43	1.26	43.1399	2.75997e-05	9.25882e-05	5	-5.84	-25.64	NA	0.000251002	0.625	0.082228	1.16279	0.00329138	0.637755
Ccr5	1.84	1.78	2.35	0.77	0.74	0.82	0.79	0.8	0.68	0.64	0.34	0.45	42.8637	2.82712e-05	9.43759e-05	3	-13.71	23.06	Hom	0.00264826	2.56223	0.00262367	0.380235	0.0429731	1.58741
Bcl2l2	0.92	0.85	0.88	1.17	1.1	1.11	0.92	0.88	0.85	1.11	1.14	1.07	42.5801	2.89823e-05	9.62778e-05	5	-15.14	-22.62		0.00122681	0.784024	1	1	0.00146566	0.798193
Nod1	0.7	0.62	0.68	0.54	0.42	0.57	2.19	1.78	1.97	1.03	0.52	0.96	42.2948	2.97203e-05	9.82501e-05	2	19.19	5.37	NA	0.0388744	1.30719	0.000407269	2.97	0.00452989	2.36653
Casp8	1.36	1.22	1.3	0.66	0.77	0.62	1.35	1.35	1.16	0.65	0.84	0.72	41.9249	3.07125e-05	0.00010104	1	4.97	25.15	NA	0.000543022	1.89268	0.933622	0.994845	0.00283714	1.74661
Tarbp2	0.87	0.9	0.92	0.79	0.9	0.89	1.27	1.23	1.21	1.06	0.95	1.01	41.6064	3.16e-05	0.00010346	2	19.22	1.71		0.389296	1.04264	0.000118844	1.37918	0.00319696	1.22848
Ifitm2	1.59	1.35	1.82	0.57	0.58	0.69	1.26	1.13	1.31	0.55	0.5	0.63	40.8662	3.379e-05	0.0001101	1	-1.94	24.16		0.00231133	2.58696	0.0726348	0.777311	0.000509762	2.20238
Pak1	0.8	0.82	0.81	1.06	1.14	1.08	0.9	0.85	0.98	1.14	1.18	1.24	40.5026	3.49355e-05	0.000113291	5	-4.55	-20.31	NA	0.000330732	0.740854	0.0593473	1.12346	0.00440303	0.766854
Dst	0.76	0.83	0.67	0.79	0.84	0.8	1.17	1.37	1.36	1.11	1.15	1.17	39.9636	3.67239e-05	0.000118526	2	20.05	-6.83	NA	0.309809	0.930041	0.00238344	1.72566	0.0807815	1.13703
Grn	1.56	1.53	1.95	0.79	0.82	0.88	0.89	0.87	1.06	0.57	0.49	0.58	39.8336	3.71721e-05	0.000119407	3	-9.79	24	DAM	0.00351104	2.0241	0.00750818	0.559524	0.00412887	1.71951
Braf	0.83	0.74	0.78	1.17	1.14	1.18	0.85	0.79	0.86	1.13	1.2	1.34	39.463	3.84885e-05	0.000123055	5	-11.16	-18.37	NA	0.000187364	0.673352	0.215285	1.06383	0.00399074	0.681199
Abcc3	1.5	1.38	1.36	0.83	0.85	1	0.94	1.16	1.1	0.69	0.55	0.66	39.2383	3.93153e-05	0.000125111	3	-4.46	26.39	Hom	0.00167878	1.58209	0.0117386	0.754717	0.00519666	1.68421
Gna15	1.58	1.29	1.57	0.66	0.8	0.78	1.19	1.12	1.35	0.59	0.45	0.63	38.7679	4.11188e-05	0.000130241	1	-1.62	24.78	Hom	0.00218069	1.98214	0.0902065	0.824324	0.00160556	2.19162
Ripk2	0.78	0.71	0.8	0.71	0.79	0.76	1.27	1.35	1.48	1.22	1.14	1	38.6469	4.15994e-05	0.000131154	2	21.08	-4.72		0.794402	1.01327	0.000842002	1.79039	0.0498629	1.22024
Hdac2	0.72	0.8	0.68	1.16	1.18	1.08	0.83	0.97	0.91	1.16	1.29	1.21	37.6624	4.57818e-05	0.000143675	5	-5.3	-26.29	NA	0.000955054	0.643275	0.0340895	1.23182	0.00465795	0.740437
Jag1	1.16	1.2	1.16	1.08	1.08	1.17	0.76	0.83	0.89	0.93	0.85	0.89	37.1863	4.79933e-05	0.000149239	3	-23.34	18.27		0.125937	1.05706	0.000962384	0.704545	0.224275	0.928839
Gja1	0.69	0.75	0.69	1.02	1.17	1.12	0.96	0.91	0.89	1.36	1.27	1.16	37.1367	4.8231e-05	0.000149297	5	-3.55	-23.71		0.00124893	0.643505	0.0018971	1.29577	0.00503772	0.728232
Irak4	1.56	1.4	1.24	0.81	0.76	0.88	1.12	1.19	1.07	0.71	0.62	0.65	37.2072	4.78934e-05	0.000149612	3	-3.23	27.36		0.00410509	1.71429	0.0503855	0.804762	0.000436221	1.70707
Rhoa	1.35	1.24	1.35	0.76	0.76	0.84	1.06	1.11	1.32	0.74	0.7	0.77	36.2741	5.26159e-05	0.000162133	1	-0.87	24.27	NA	0.000313841	1.66949	0.162318	0.885787	0.00655615	1.57919
Nfkbia	0.56	0.5	0.62	0.45	0.53	0.54	1.99	1.48	2.12	1.07	0.97	1.18	36.1277	5.34088e-05	0.000163835	2	21.24	0.1	Hom	0.300104	1.10526	0.00277616	3.32738	0.0181011	1.73602
Nfe2l2	1.3	1.13	1.26	0.72	0.63	0.55	1.27	1.37	1.63	0.72	0.7	0.73	35.8181	5.51353e-05	0.000168373	1	6.24	21	NA	0.00109876	1.94211	0.179361	1.15718	0.00278615	1.98605
Dlg4	0.67	0.72	0.55	1.09	1.2	1.23	0.81	0.85	0.72	1.56	1.31	1.3	35.6834	5.59082e-05	0.000169971	5	-6.23	-23.32		0.00133643	0.551136	0.0817994	1.2268	0.00307363	0.570743
Il21r	1.16	1.13	1.15	0.72	0.72	0.91	1.26	1.25	1.45	0.74	0.72	0.79	35.5364	5.67673e-05	0.000171816	1	7.27	21.82	Hom	0.00473577	1.46383	0.0575864	1.15116	0.00112767	1.76
Cytip	1.4	1.48	1.49	1.27	1.26	1.74	0.54	0.66	0.56	0.57	0.59	0.44	35.117	5.93106e-05	0.000178719	3	-24.02	18.59		0.845998	1.02342	4.9226e-05	0.402746	0.423632	1.1
Plekhm1	1.14	1.16	1.34	0.69	0.71	0.86	1.27	1.24	1.39	0.79	0.67	0.74	34.8491	6.10099e-05	0.00018303	1	5.13	22.02		0.00522842	1.61062	0.330908	1.07143	0.000596359	1.77273
Nlgn1	0.52	0.61	0.62	1.08	1.25	1.1	0.55	0.85	0.81	1.53	1.7	1.38	34.5594	6.29161e-05	0.00018792	5	-5.32	-24.87		0.000851085	0.510204	0.197345	1.26286	0.00372818	0.479393
Birc3	0.39	0.39	0.41	0.34	0.38	0.3	1.99	1.9	2.72	1.01	0.85	1.32	34.4927	6.3366e-05	0.000188438	2	23.79	1.17	NA	0.0778771	1.16667	0.00224434	5.55462	0.0177101	2.07862
Slc1a3	0.79	0.76	0.74	1.16	1.21	1.13	0.69	0.9	0.86	1.34	1.19	1.22	34.2661	6.49229e-05	0.000192228	5	-9.82	-24.35	Hom	0.000125516	0.654286	0.464339	1.06987	0.00538542	0.653333
Bcas1	0.36	0.68	0.44	1.36	1.3	1.15	0.78	0.77	0.94	1.3	1.39	1.53	33.8175	6.81502e-05	0.00020091	5	-3.97	-21.62		0.00247799	0.388451	0.0384637	1.68243	0.00264935	0.590047
Mavs	1.05	1.01	1.1	0.67	0.74	0.74	1.34	1.21	1.44	0.93	0.8	0.96	33.5037	7.0527e-05	0.000207021	1	9.07	17.53		0.000650217	1.46977	0.0179951	1.26266	0.00634957	1.48327
Ch25h	0.39	0.46	0.54	0.28	0.15	0.24	2.36	2.15	3.29	0.69	0.52	0.94	33.4106	7.12521e-05	0.000208252	2	24.29	5.18	DAM	0.01434	2.07463	0.00375784	5.61151	0.00709293	3.62791
Ifitm3	0.9	0.89	1.1	0.55	0.6	0.6	1.47	1.39	1.75	0.85	0.89	1	33.2295	7.26888e-05	0.000211543	2	10.98	15.85		0.00569958	1.65143	0.0112344	1.59516	0.00615835	1.68248
Pmp22	1.34	1.34	1.2	1	0.99	1.14	0.88	0.79	0.82	0.8	0.83	0.88	33.1785	7.31e-05	0.000211834	3	-22.21	22.84	NA	0.0205172	1.23962	0.000988197	0.641753	0.859308	0.992032
Cryba4	1.43	1.63	1.47	0.77	0.54	0.82	0.81	0.95	0.98	0.93	0.83	0.84	33.0146	7.44417e-05	0.000214808	3	-10.55	29.65	Hom	0.00163207	2.12676	0.00176664	0.604857	0.488782	1.05385
Dapk1	1.3	1.14	1.31	1.02	1.09	1.01	0.58	0.71	0.7	1.11	0.96	1.06	32.505	7.88143e-05	0.000226466	3	-20.06	15.35		0.0256294	1.20192	0.00105652	0.530667	0.00332844	0.635783
Slc17a6	0.72	0.51	0.36	1.16	1.28	1.12	0.68	0.86	0.71	1.4	1.7	1.47	32.1938	8.16435e-05	0.00023361	5	-4.28	-26.63		0.00464272	0.446629	0.136505	1.41509	0.00190032	0.492341
Tet1	0.68	0.63	0.55	1.2	1.3	1.43	0.77	0.63	0.71	1.16	1.42	1.53	31.7504	8.58962e-05	0.00024475	5	-11.64	-18.82	NA	0.00084077	0.473282	0.207483	1.13441	0.00468072	0.513382
Kdm5b	0.76	0.82	0.67	1.19	1.28	1.22	0.71	0.83	0.74	1.1	1.32	1.35	31.5	8.84209e-05	0.000250894	5	-12.26	-19.79	NA	0.000709818	0.609756	0.868274	1.01333	0.00459102	0.604775
Lag3	1.11	0.95	1.1	0.61	0.65	0.68	1.63	1.36	1.74	0.71	0.58	0.87	31.407	8.93817e-05	0.000252568	1	10.17	17.67	NA	0.00185597	1.62887	0.0135415	1.49684	0.00367281	2.18981
Nfkb2	0.41	0.45	0.52	0.46	0.57	0.56	1.53	1.52	2	1.59	1.13	1.25	31.2013	9.15545e-05	0.000255527	2	18.54	-5.41		0.215432	0.867925	0.00163201	3.65942	0.161464	1.27204
Mmp12	1.46	1.35	1.56	1.18	1.03	1.34	0.52	0.72	0.76	0.78	0.66	0.64	31.2078	9.14856e-05	0.000256386	3	-22.36	18.78		0.0647908	1.23099	0.00118222	0.457666	0.772373	0.961538
Kdm1a	0.79	0.86	0.79	1.09	1.1	1.02	0.86	0.96	1.01	1.19	1.17	1.17	31.2269	9.12808e-05	0.000256869	5	-1.87	-23.23	NA	0.00170896	0.760125	0.0596831	1.15984	0.00637477	0.8017
Mbd2	1.27	1.11	1.25	0.96	0.99	0.97	0.98	1.04	0.98	0.79	0.82	0.85	31.0906	9.27514e-05	0.000257811	3	-10.63	25.2	NA	0.00979598	1.24315	0.017881	0.826446	0.00243869	1.21951
Psen2	0.99	1.01	1.21	0.72	0.73	0.75	1.33	1.23	1.3	0.88	0.86	0.98	30.6233	9.8023e-05	0.000271356	1	7.98	17.03		0.00893204	1.45909	0.0467609	1.20249	0.00132312	1.41912
Plp1	0.35	0.64	0.68	1.18	1.15	1.09	0.63	0.6	0.82	1.84	1.44	1.56	30.477	9.97511e-05	0.000275022	5	-6.6	-20.66	NA	0.00555411	0.488304	0.367259	1.22754	0.00246379	0.423554
Syn2	0.55	0.66	0.5	1.16	1.25	1.25	0.87	0.83	0.61	1.22	1.54	1.54	30.0296	0.000105274	0.000289079	5	-10.02	-20.02		0.000314296	0.467213	0.0995279	1.35088	0.00772562	0.537209
Csf2rb	1.33	1.33	1.29	0.8	0.8	0.8	1.07	1.11	1.06	0.98	0.7	0.73	29.8159	0.000108047	0.000295502	3	-3.92	29.4	NA	2.64935e-06	1.64583	0.000308009	0.820253	0.0372215	1.3444
Ccng2	1.07	1.04	1.14	1.2	1.12	1.14	0.66	0.78	0.64	1.06	1.16	0.99	29.7471	0.000108959	0.000296804	5	-22.34	-16	Hom	0.140447	0.939306	0.00179245	0.64	0.00463826	0.647975
Hspb1	0.61	0.63	0.74	1.14	1.47	1.6	0.56	0.58	0.68	1.38	1.39	1.23	29.6915	0.000109703	0.00029764	5	-15.68	-19.81		0.006484	0.470309	0.386122	0.919192	0.000336508	0.455
Tle3	0.76	0.73	0.8	1.11	1.1	1.22	0.81	0.73	0.72	1.16	1.41	1.47	29.3245	0.000114778	0.000310174	5	-12.52	-17.77	Hom	0.00094292	0.667638	0.789051	0.9869	0.00391403	0.559406
Lingo1	0.68	0.63	0.75	1.05	1.01	1.22	1.01	0.86	0.89	1.22	1.37	1.31	28.9723	0.000119927	0.000322807	5	-1.72	-20.39		0.00513352	0.628049	0.0154122	1.33981	0.00386285	0.707692
Gadd45g	0.65	0.62	0.68	1.1	1.32	1.27	0.91	0.63	0.9	1.32	1.25	1.36	28.8096	0.000122403	0.000328175	5	-7.9	-18.99		0.00108416	0.528455	0.155016	1.25128	0.00693099	0.620865
Tgfb1	1.01	0.98	1.03	0.88	0.85	0.86	1.16	1.32	1.23	0.82	0.89	0.96	28.469	0.000127796	0.00034129	1	13.86	19.82	Hom	0.00108285	1.16602	0.00904426	1.22848	0.00486444	1.38951
Fscn1	0.51	0.5	0.51	0.95	1.04	1.06	1.29	0.94	1.28	1.32	1.2	1.4	27.5122	0.000144621	0.000384714	4	7.48	-13.37	Hom	0.000115	0.498361	0.00449579	2.30921	0.348753	0.895408
Ddx58	1.51	1.32	1.35	0.55	0.54	0.53	1.64	1.19	1.18	0.77	0.69	0.73	27.2307	0.000150092	0.000397715	1	2.94	23.08	NA	0.000135124	2.58025	0.745261	0.95933	0.0167656	1.83105
Sesn1	1.53	1.31	1.77	0.81	0.88	0.86	0.86	0.92	1.02	0.7	0.64	0.69	27.1519	0.000151668	0.000400333	3	-10.77	23.49	Hom	0.00694822	1.80784	0.0127937	0.607375	0.00693093	1.37931
Bax	0.84	0.78	0.88	0.83	0.92	0.84	1.33	1.22	1.46	0.95	0.91	1.04	27.0061	0.000154643	0.00040661	2	25.05	3.9	NA	0.501845	0.965251	0.00259215	1.604	0.00954903	1.38276
Irak2	0.9	0.79	1.01	0.77	0.83	0.76	1.4	1.38	1.69	0.87	0.74	0.86	26.7522	0.000159998	0.000419072	2	19.15	13.26	NA	0.166802	1.14407	0.00762663	1.65556	0.00356094	1.80972
Rpl9	1.36	1.25	1.08	0.73	0.7	0.64	1.33	1.57	1.21	0.71	0.7	0.72	26.5709	0.000163962	0.000427809	1	6.14	25.08		0.00323341	1.78261	0.353636	1.11382	0.00338678	1.92958
Gclc	0.66	0.63	0.75	1.06	1.3	1.14	0.84	0.88	1.01	1.26	1.18	1.28	26.5293	0.000164889	0.000428586	5	-4.66	-19.45	NA	0.0035624	0.582857	0.0214419	1.33824	0.0052394	0.733871
Ctse	1.93	1.68	1.35	1.39	1	1.31	0.69	0.56	0.57	0.53	0.49	0.51	26.4084	0.000167623	0.000434035	3	-23.25	22.78		0.110847	1.34054	0.00377206	0.366935	0.0895344	1.18954
Rps2	0.83	0.87	0.89	1.03	1.07	1.07	0.99	0.93	1.02	1.06	1.12	1.13	26.3711	0.000168476	0.000434592	5	-0.79	-19.37	NA	0.000942743	0.817035	0.02141	1.13514	0.022885	0.888218
Plekhb1	0.74	0.85	0.77	1.16	1.17	1.16	0.89	0.73	0.78	1.21	1.15	1.4	26.128	0.00017418	0.00044761	5	-10.65	-17.09		0.000336039	0.676218	0.828132	1.01695	0.00699812	0.638298
Tnfrsf12a	0.78	0.8	0.73	1.11	1.17	1.09	0.98	0.98	0.91	1.08	1.27	1.12	25.7203	0.000184297	0.000471828	5	-0.74	-27.32		0.00037318	0.68546	0.00395542	1.24242	0.0326779	0.827089
Traf3	0.51	0.58	0.65	1.05	1.14	1.23	0.88	0.97	1.17	1.21	1.24	1.37	25.6236	0.000186806	0.00047646	5	2.51	-18.55	NA	0.00104727	0.508772	0.0107975	1.73563	0.0541017	0.790576
Ptprc	1.07	0.98	0.96	0.9	0.96	0.8	1.22	1.48	1.32	0.81	0.74	0.76	25.4832	0.00019052	0.00048412	1	16.64	20.25	NA	0.112969	1.13158	0.0153546	1.33555	0.00191295	1.74026
Bnip3l	1.28	1.32	1.2	1.13	1.1	0.99	0.68	0.89	0.74	0.88	0.93	0.85	25.2854	0.000195913	0.000495973	3	-24.42	20.66	NA	0.0249519	1.18012	0.00228285	0.607895	0.155016	0.868421
Trim47	1.17	1.13	1.05	1.16	1.12	1.18	0.78	0.81	0.65	0.92	0.99	1.05	25.1591	0.000199458	0.000503077	3	-23.79	-16.12	NA	0.405167	0.968208	0.00361111	0.668657	0.0178113	0.756757
Cdc25a	0.77	0.76	0.69	0.98	1.18	0.99	1.02	1.01	0.99	1.26	1.17	1.17	25.1274	0.00020036	0.000503488	5	4.2	-21.65		0.0113015	0.704762	0.000562004	1.36036	0.00347714	0.838889
Smarca4	0.81	0.78	0.83	1.08	1.04	1.04	0.93	0.97	1.09	1.11	1.12	1.18	24.7133	0.000212625	0.000532344	5	3.18	-18.62	NA	0.000235006	0.765823	0.0193818	1.23554	0.0569213	0.876833
Map2k1	1.13	1.13	1.26	0.92	0.95	0.94	0.97	1.06	1.06	0.84	0.88	0.85	24.6654	0.000214102	0.000534079	3	-6.38	24.79	NA	0.00587844	1.25267	0.053011	0.877841	0.00583306	1.20233
Snca	0.6	0.57	0.42	1.35	1.59	1.04	0.74	0.55	0.72	1.36	1.59	1.47	24.1372	0.00023129	0.000574849	5	-7.73	-26.57		0.00914686	0.399497	0.163178	1.26415	0.000859616	0.454751
Tmem100	0.69	0.73	0.64	1.32	1.16	1.34	0.74	0.71	0.74	1.07	1.41	1.46	24.0955	0.000232719	0.000576297	5	-12.2	-18.67	Hom	0.000723361	0.539267	0.195198	1.06311	0.00900163	0.555838
Prkaca	1.07	0.93	1.03	1.07	1.11	1.08	0.85	0.83	0.82	1.06	1.05	1.11	23.6312	0.000249403	0.000615375	5	-21.07	-16.83		0.151576	0.929448	0.0142455	0.825083	0.000307226	0.776398
Egr1	0.96	0.9	0.92	1.11	1.14	1.15	0.83	0.78	0.95	1.08	1.1	1.1	23.3723	0.00025936	0.000635339	5	-16.88	-18.92	NA	0.000636627	0.817647	0.241886	0.920863	0.00919279	0.780488
Mmp14	0.37	0.42	0.54	0.77	0.85	0.77	1.28	1.36	1.73	1.55	1.19	1.18	23.3851	0.000258855	0.000636391	4	17.43	-8.14		0.00345698	0.556485	0.00235126	3.28571	0.461723	1.1148
Prkar1a	0.92	0.93	1	1.07	1.13	1.11	0.78	0.85	0.89	1.17	1.07	1.09	23.3015	0.000262166	0.000639911	5	-19.06	-17.32	NA	0.00754686	0.861027	0.054407	0.884211	0.0036798	0.756757
Cidea	0.33	0.63	0.58	1.6	1.21	1.12	0.85	0.71	0.65	1.39	1.49	1.45	23.0319	0.000273212	0.000664491	5	-4.52	-22.35		0.0102151	0.391858	0.112412	1.43506	0.000431062	0.510393
Ikbkg	0.72	0.88	0.63	0.8	0.9	0.83	1.37	1.35	1.24	1.22	1.01	1.06	22.715	0.000286952	0.000692959	2	20.74	-6.12	NA	0.273666	0.881423	0.00230914	1.77578	0.0410366	1.20365
Kmt2a	0.77	0.85	0.83	0.91	1.03	1.01	0.97	1.04	0.98	1.28	1.19	1.13	22.7376	0.000285945	0.000692984	4	7.48	-24.47		0.0196233	0.830508	0.00518955	1.22041	0.0140326	0.830556
Maff	0.66	0.62	0.46	0.98	1.13	0.91	1.2	0.93	1.13	1.33	1.23	1.41	22.3641	0.000303189	0.000729582	4	7.06	-13.82		0.00873115	0.576159	0.00750248	1.87356	0.0696911	0.821159
Parp1	0.98	1	1.03	0.83	0.93	0.94	1.15	1.16	1.23	0.96	0.86	0.93	22.2657	0.00030795	0.000738429	1	10	18.58	NA	0.0530482	1.11481	0.00369944	1.17608	0.00247812	1.28727
Camk4	0.8	0.5	0.33	1.05	1.1	1.23	0.73	0.94	0.77	1.48	1.67	1.41	22.1224	0.000315048	0.000752799	5	-3.43	-26.6		0.0167495	0.482249	0.149777	1.49693	0.00218665	0.535088
Slfn8	1.42	1	0.91	0.75	0.71	0.83	1.45	1.52	1.69	0.57	0.48	0.67	21.7956	0.000332011	0.000785068	1	11.98	22.73	Hom	0.0977361	1.45415	0.0620365	1.3994	0.00040274	2.7093
Kat2b	1.06	1.43	1.11	0.54	0.52	0.64	1.51	1.21	1.55	0.75	0.83	0.84	21.8361	0.00032985	0.000785412	1	9.56	22.84	NA	0.00649823	2.11765	0.230243	1.18611	0.00513909	1.76446
Slc6a1	0.6	0.54	0.67	1.09	1.4	1.31	0.66	0.74	0.49	1.78	1.27	1.45	21.8082	0.000331336	0.000786201	5	-9.4	-22.9		0.00262481	0.476316	0.763347	1.0442	0.00640912	0.42
Ifnar1	1.25	1.15	1.3	0.89	0.98	0.96	0.88	0.99	1	0.87	0.83	0.91	21.6824	0.000338153	0.000796824	3	-11.54	23.37	NA	0.00501619	1.30742	0.00910836	0.775676	0.125445	1.09962
Prkce	0.68	0.73	0.66	1.18	1.32	0.87	0.77	0.77	0.66	1.52	1.53	1.32	21.6002	0.000342703	0.000804761	5	-8.79	-25.62		0.032282	0.614243	0.362156	1.0628	0.000737394	0.503432
Ifih1	1.09	1.05	1.01	0.73	0.74	0.77	1.29	1.59	1.21	0.85	0.85	0.83	21.1093	0.000371526	0.000869447	1	15.03	19.72		0.00031018	1.40625	0.0565908	1.29841	0.0109192	1.6166
Asb2	0.72	0.88	0.42	0.55	0.42	0.82	1.9	2.06	1.83	0.5	0.75	1.17	20.8572	0.0003875	0.000903724	2	25.27	8.51	Hom	0.690549	1.12849	0.00113988	2.86634	0.00559091	2.39256
Homer1	0.69	0.65	0.72	0.99	1.38	1.39	0.79	0.75	0.73	1.22	1.37	1.31	20.8056	0.000390878	0.000908491	5	-13.8	-19.2	NA	0.0131302	0.547872	0.0597501	1.10194	0.000320425	0.582051
Irf7	1.75	1.36	1.82	0.39	0.3	0.45	1.69	1	1.73	0.53	0.4	0.59	20.6644	0.000400303	0.000927232	1	1.41	22.8	NA	0.00107689	4.32456	0.57233	0.896552	0.0165387	2.90789
Chek2	1.27	1.22	1.11	0.99	0.88	0.89	1.01	1.15	1.05	0.78	0.81	0.85	20.4693	0.000413804	0.000948823	3	-2.26	27.59		0.00893427	1.30435	0.10795	0.891667	0.00518178	1.31557
Tgfa	0.77	0.76	0.7	0.74	0.81	0.82	1.55	1.2	1.36	1.05	1	1.24	20.4705	0.000413721	0.000951838	2	17.55	-1.62	NA	0.234101	0.940928	0.00375458	1.84305	0.0936943	1.24924
Icam2	1.48	1.84	1.73	0.8	0.62	1.15	0.9	0.74	0.97	0.55	0.53	0.71	20.4775	0.000413223	0.000953915	3	-11.64	30.91		0.0118373	1.96498	0.00300072	0.516832	0.0369469	1.4581
Pik3r1	0.82	0.85	0.76	1.16	1.27	1.04	0.77	0.9	0.84	1.27	1.2	1.12	20	0.00044868	0.00102534	5	-9.33	-26.93	Hom	0.00834531	0.700288	0.592783	1.03292	0.0032879	0.699164
Nqo1	0.56	0.56	0.5	1.28	1.23	0.97	0.89	0.82	0.85	1.59	1.6	1.16	19.7873	0.000465696	0.00106067	5	-3.54	-24.87		0.00321256	0.465517	0.000387915	1.58025	0.0151668	0.588506
Serpine1	0.38	0.5	0.48	0.93	1.26	1.34	0.67	0.77	0.87	1.3	1.9	1.58	19.4056	0.000498294	0.00113113	5	-0.16	-21.68		0.00523175	0.385269	0.00992868	1.69853	0.0107682	0.483264
Shank3	0.64	0.58	0.86	1.26	1.13	1.22	0.86	0.66	0.83	1.45	1.16	1.36	19.1783	0.000519077	0.00117439	5	-8.63	-20.33		0.00546734	0.576177	0.441534	1.12981	0.00699494	0.59194
Prdx1	0.85	0.79	0.87	0.91	0.83	0.81	1.1	1.28	1.36	1.07	1.02	1.1	19.0846	0.000527952	0.00118659	2	22.31	-4.27	DAM	0.748868	0.984314	0.00703255	1.49004	0.0846199	1.17241
Rad1	0.67	0.84	0.78	1.12	1.05	0.96	0.84	1.02	0.97	1.32	1.2	1.24	19.1017	0.000526323	0.00118684	5	-0.94	-23.45		0.0146311	0.731629	0.069719	1.23581	0.00847162	0.75266
Ugt8a	0.63	0.37	0.11	1.2	0.99	1.28	0.76	0.89	1.17	1.46	1.46	1.7	18.7192	0.000564444	0.00126443	5	4.92	-18.91		0.0104893	0.319885	0.0416934	2.54054	0.0144103	0.61039
Rbfox3	0.74	0.67	0.32	1.3	1.28	1.33	0.72	0.72	0.94	1.19	1.3	1.49	18.6057	0.000576414	0.00128701	5	-8.83	-17.02		0.00512745	0.442455	0.220049	1.37572	0.00953479	0.59799
Dlx1	0.61	0.75	0.26	1.26	1.46	1.22	0.73	0.75	0.72	1.26	1.63	1.34	18.5521	0.000582186	0.00129565	5	-6.69	-27.17		0.00911223	0.411168	0.255988	1.35802	0.00387822	0.520095
Rpl36al	0.89	0.87	0.86	1.04	1.1	1.03	1.07	1.01	1.1	0.97	1.03	1.03	18.4877	0.000589203	0.00130699	6	10.69	-14.92	NA	0.00147312	0.826498	0.00259168	1.21374	0.206151	1.0495
Kcnk13	1.24	1.18	1.35	0.99	1.07	0.91	0.82	0.83	0.91	0.95	0.82	0.93	18.4231	0.000596352	0.00131856	3	-17.34	20	Hom	0.0171456	1.26936	0.00215384	0.679045	0.398676	0.948148
Cks1b	0.76	0.78	0.72	1.05	1.09	1.08	1.01	0.86	1.01	1.08	1.23	1.33	18.3536	0.000604168	0.00133152	5	-1.52	-19.16		0.000115309	0.701863	0.0175726	1.27434	0.0453529	0.791209
Birc2	0.78	0.87	0.64	0.93	0.94	0.96	1.15	1.26	1.19	1.1	1.18	1.01	18.094	0.000634508	0.00139387	4	19.5	-11.36	NA	0.0559881	0.809187	0.00417503	1.57205	0.153095	1.09422
Nfkbie	0.44	0.56	0.68	0.71	0.61	0.62	1.56	1.31	1.58	1.27	1.01	1.65	18.0461	0.000640311	0.0014021	4	16.45	-4.73		0.319066	0.865979	0.00114514	2.64881	0.445692	1.13232
Fos	1.32	1.19	1.43	0.91	0.96	1.09	0.98	0.88	1.1	0.8	0.68	0.66	17.6591	0.000689734	0.00150548	3	-8.92	22.96	NA	0.0203783	1.33108	0.0255525	0.751269	0.0239733	1.38318
Cp	0.46	0.3	0.34	0.74	0.9	0.74	1.27	1.44	2.07	1.26	1.28	1.2	17.5886	0.00069924	0.00152135	4	16.6	-7.94	NA	0.00402252	0.462185	0.00778613	4.34545	0.229237	1.27807
Tubb4a	0.42	0.69	0.43	1.2	1.34	1.53	0.8	0.57	0.65	1.43	1.17	1.77	17.5268	0.000707705	0.00153486	5	-10.21	-17.42		0.00292903	0.378378	0.223439	1.31169	0.0136539	0.462243
Dock1	0.98	0.94	0.9	1.12	1.23	1.04	0.66	0.8	0.84	1.22	1.17	1.1	17.4709	0.000715488	0.00154682	5	-19.12	-18.18	NA	0.0334894	0.831858	0.0430182	0.815603	0.00359125	0.659026
Igf1r	0.97	0.96	1.08	1.07	1.13	1.19	0.61	0.75	0.84	1.19	1.08	1.14	17.42	0.000722662	0.00155738	5	-19.55	-16.79		0.0706127	0.887906	0.0249262	0.730897	0.00552821	0.645161
Was	1.03	1.02	1.25	0.69	0.67	0.65	1.32	1.3	1.76	0.74	0.73	0.85	17.0989	0.000770028	0.00165422	1	7.89	18.37	NA	0.00479538	1.64179	0.0985289	1.32727	0.0114097	1.88793
Kdm4b	0.84	0.67	0.76	1.07	0.96	1.17	0.98	0.87	0.92	1.37	1.21	1.18	16.8543	0.000808728	0.00172647	5	-2.46	-21.33	NA	0.0165005	0.709375	0.0464421	1.22026	0.0078986	0.736702
Kdm2b	0.8	0.84	1.01	1.18	1.1	1.08	0.84	0.81	0.77	1.15	1.13	1.29	16.868	0.00080651	0.00172715	5	-14.51	-16.36	NA	0.0293445	0.78869	0.319443	0.913208	0.00211814	0.677871
Map1lc3a	0.88	0.77	0.69	1.1	1.35	1.01	0.77	0.74	0.6	1.54	1.3	1.26	16.5141	0.000866708	0.00184446	5	-10.28	-25.68	NA	0.0320428	0.676301	0.370218	0.901709	0.00287685	0.514634
Lfng	0.76	0.76	0.74	1.16	1.02	1.03	0.96	1.06	1.17	1.11	1.06	1.17	16.2759	0.000910421	0.00193145	4	8.28	-17.08		0.00225533	0.70405	0.00707512	1.4115	0.50574	0.95509
Ezh2	0.7	0.84	0.81	0.98	1.05	1.1	0.85	1.06	0.99	1.16	1.26	1.2	16.0888	0.000946695	0.00199597	5	1.28	-22.55	NA	0.00910782	0.750799	0.070822	1.23404	0.0245068	0.801105
Bcl2l11	1.56	1.35	1.18	0.98	0.99	0.97	0.97	0.86	0.85	0.77	0.68	0.86	16.0991	0.000944637	0.00199782	3	-12.98	17.3	NA	0.0252773	1.39116	0.0156451	0.655257	0.129024	1.16017
Pik3cb	1.11	1.12	1.19	1.01	0.97	1	0.87	1	0.91	0.91	0.96	0.93	15.9219	0.000980576	0.00206103	3	-19.85	28.2		0.00625873	1.14765	0.00971182	0.812865	0.878996	0.992857
Kmt2c	0.87	0.93	0.72	1.02	1.07	1.02	0.95	0.92	0.9	1.22	1.12	1.26	15.8596	0.00099361	0.002082	5	-4.59	-16.56		0.0383011	0.810289	0.263549	1.09921	0.00329402	0.769444
Tnfrsf10b	0.83	0.64	0.36	1.09	1.11	1.19	0.95	0.98	0.84	1.32	1.43	1.25	15.8076	0.00100467	0.00209871	5	-2.66	-26.58		0.0205202	0.539823	0.0935472	1.51366	0.00371059	0.6925
Kdm2a	0.8	0.69	0.83	0.92	0.97	1.06	1.09	1.04	1.22	1.17	1.07	1.15	15.0071	0.00119587	0.00248289	4	8.1	-12.21	NA	0.0236857	0.786441	0.00741689	1.44397	0.83957	0.988201
Cd14	1.2	1.1	0.81	1.23	1.38	1.07	1.14	1.18	1.28	0.46	0.49	0.66	15.0134	0.00119419	0.00248698	1	-10.38	17.49	NA	0.266535	0.845109	0.258615	1.15756	0.000897995	2.23602
Eed	0.77	0.85	0.83	0.89	0.83	0.87	1.13	1.34	1.49	0.91	1.04	1.05	14.9218	0.00121884	0.00252289	2	26.08	1.66	NA	0.192579	0.945946	0.00932119	1.61633	0.04813	1.32
Clstn1	0.73	0.87	0.62	1.08	1.19	0.92	0.92	0.8	0.73	1.51	1.21	1.42	14.888	0.00122808	0.00253431	5	-4.07	-16.12	NA	0.038733	0.695925	0.447703	1.1036	0.00578173	0.591787
Ncf1	1.14	1.1	1.13	0.86	0.83	0.62	1.17	1.26	1.23	0.75	0.99	0.92	14.84	0.00124136	0.00255398	1	7.63	25.59	Hom	0.0098676	1.45887	0.0292001	1.08605	0.011826	1.37594
Bcl10	0.95	0.93	0.88	0.85	0.94	0.92	1.11	1.26	1.11	1.04	1.01	1.01	14.7324	0.00127183	0.00260095	2	18.2	3.2	NA	0.652622	1.01845	0.0114106	1.26087	0.051606	1.13725
Tmem144	1.01	1.03	1.16	1.13	1.19	1.23	0.79	0.77	0.95	0.87	0.93	0.92	14.7358	0.00127084	0.00260676	3	-24.65	15.56		0.102424	0.901408	0.0357359	0.784375	0.307506	0.922794
Ptx3	0.66	0.6	0.47	1.04	1.29	1.15	1.04	0.99	0.94	1.02	1.43	1.36	14.673	0.00128903	0.00262823	5	-0.21	-27		0.003109	0.497126	0.00280321	1.71676	0.0973274	0.779528
Mre11a	0.99	0.91	0.85	0.95	0.9	0.86	1.12	1.23	1.32	0.98	0.98	0.91	14.607	0.00130847	0.00265991	2	27.2	4.26	NA	0.79573	1.01476	0.0122361	1.33455	0.0128867	1.27875
Jarid2	0.7	0.56	0.73	1.22	1.24	1.36	0.85	0.66	1.04	1.09	1.17	1.38	14.1278	0.00146138	0.0029619	5	-7.06	-11.88	NA	0.000865748	0.520942	0.199449	1.28141	0.0599759	0.700549
Xiap	1.2	1.12	1.42	0.83	0.79	0.82	1.07	1.1	1.33	0.83	0.7	0.8	14.0263	0.00149659	0.00302426	1	-1.17	22.91	NA	0.00872041	1.53279	0.546572	0.935829	0.0128102	1.50215
Osgin1	0.52	0.61	0.83	0.85	0.93	0.56	1.62	1.39	1.39	1.1	0.92	1.28	13.9849	0.00151125	0.00304485	2	18.86	-1.27		0.43253	0.837607	0.00245901	2.2449	0.0469036	1.33333
Itgam	1.53	1.52	2.2	0.72	0.61	0.8	0.97	0.9	1.54	0.46	0.3	0.46	13.8994	0.00154211	0.00309786	3	-5.98	23.14	Hom	0.0109115	2.46479	0.112817	0.649524	0.025278	2.79508
Sall1	0.94	0.92	0.75	1.19	1.16	1.15	0.6	0.92	0.8	1.17	1.19	1.19	13.7931	0.00158155	0.00316776	5	-14.95	-26.41	Hom	0.00848158	0.745714	0.433373	0.888889	0.0118592	0.653521
Pik3r2	1.03	0.95	0.92	1.13	1.05	1.08	0.91	0.83	0.67	1.13	1.16	1.15	13.7388	0.00160223	0.00319976	5	-19.32	-21.67	NA	0.0407638	0.889571	0.103779	0.831034	0.00846919	0.700581
Lmna	1.02	0.97	0.97	1.04	1.12	1.13	0.96	0.9	0.92	0.97	0.99	1	13.6015	0.00165595	0.00328775	5	-22.67	-18.82		0.0290108	0.899696	0.0687627	0.939189	0.0383063	0.939189
Ogg1	0.84	0.68	0.71	0.8	0.92	0.98	1.02	1.17	1.33	1.18	1.2	1.15	13.6101	0.0016525	0.0032905	4	15.27	-11.3		0.0957824	0.825926	0.0135644	1.57848	0.972437	0.997167
Dusp7	1.07	1.17	1.18	0.91	1.02	1.08	0.87	0.77	0.83	1.08	1.01	1.01	13.5773	0.00166563	0.00329737	3	-19.7	15.39		0.0882865	1.13621	0.00225533	0.722222	0.00488105	0.796774
Bag3	1	1.01	1.18	0.93	0.79	0.85	1.1	1.25	1.28	0.89	0.84	0.89	13.3909	0.00174282	0.00344018	1	7.57	19.92	NA	0.0438269	1.24125	0.143272	1.13793	0.00441474	1.3855
Hira	0.83	0.82	0.99	1.07	1.09	0.99	0.85	0.86	0.93	1.1	1.26	1.21	13.1512	0.00184871	0.00363865	5	-14.73	-12.51		0.0541388	0.838095	1	1	0.00442258	0.739496
Nbn	0.78	0.74	0.83	1.04	1.14	1.19	1.05	1.02	0.99	1.18	1.08	0.96	13.0016	0.00191891	0.00376593	5	2.92	-16.01	NA	0.00267052	0.697329	0.00163365	1.30213	0.463808	0.950311
Dlx2	0.58	0.81	0.76	1.07	1.14	1.2	0.77	0.75	1.09	1.22	1.26	1.36	12.8502	0.00199334	0.00390077	5	0.3	-19.11		0.00610294	0.630499	0.30494	1.21395	0.0253117	0.679688
Cotl1	1.32	1.2	1.44	0.87	1	1	1.09	0.79	1.09	0.74	0.65	0.8	12.7231	0.00205868	0.00401708	3	-8.8	22.69	NA	0.0112797	1.37979	0.0533945	0.75	0.0757075	1.35616
Pink1	1.14	1.05	0.83	1.25	1.29	1.18	0.78	0.75	0.55	1	1.14	1.05	12.6583	0.00209299	0.00406076	5	-22.91	-17.4	NA	0.0749598	0.811828	0.0553393	0.688742	0.0111787	0.652038
Tbc1d4	1.23	1.01	1.21	1.07	1.35	1.54	0.69	0.52	0.73	0.86	0.89	0.89	12.6636	0.00209016	0.00406686	3	-23.96	15.43	NA	0.330233	0.871212	0.00615835	0.562319	0.0231364	0.734848
Aldh1l1	0.84	0.72	0.61	1.28	1.13	1.07	0.99	0.83	0.84	1.15	1.15	1.4	12.5971	0.00212609	0.00411327	5	-7.97	-15.87		0.00871262	0.623563	0.124388	1.22581	0.024142	0.718919
Fbln5	0.89	0.63	0.4	1.26	1.22	1.43	0.92	0.77	0.76	1.38	1.22	1.11	12.575	0.0021382	0.00412496	5	-14.29	-24.57		0.0129911	0.491049	0.306134	1.27604	0.0110613	0.660377
Grm3	0.75	0.75	0.91	1.41	0.92	1.16	0.71	0.74	0.62	1.27	1.49	1.26	12.4007	0.00223672	0.00430284	5	-17.14	-22.67		0.0758853	0.690544	0.153136	0.858921	0.00145312	0.514925
Gria1	0.72	0.52	0.61	1.06	1.21	1.52	1	0.71	0.7	1.39	1.15	1.41	12.3527	0.00226483	0.00434465	5	-9.16	-18.63		0.0117736	0.488127	0.177226	1.3027	0.0164342	0.610127
Sumo1	0.87	0.92	0.84	0.97	0.96	0.94	1.04	1.19	1.08	1.07	1.11	1.01	12.1832	0.00236782	0.00451677	4	19.52	-12.02	NA	0.0326779	0.916376	0.0109579	1.25856	0.495748	1.03762
Ikbkb	1.26	1.09	1.15	0.81	0.85	0.93	1.26	1.05	1.31	0.88	0.62	0.79	12.1913	0.00236277	0.00451979	1	1.05	21.34	NA	0.00764138	1.35135	0.692122	1.03429	0.0158502	1.58079
Mapk14	0.92	0.85	0.88	0.86	0.91	0.99	1.16	1.12	1.31	0.99	0.95	1.07	12.1652	0.00237906	0.00452553	2	16.6	1.05	Hom	0.441348	0.960145	0.00692007	1.35472	0.0462089	1.19269
Coa5	1.04	1.13	1.06	0.85	0.84	0.9	1	1.05	1.15	1.01	1.01	0.97	12.045	0.0024561	0.00465907	1	9.62	23.9		0.00294851	1.2471	0.856474	0.990712	0.203262	1.07023
Nptx1	1.13	1.05	0.96	0.86	0.83	0.87	1.32	1.16	1.14	0.79	0.95	0.95	11.8882	0.00256132	0.00484516	1	12.28	13.99		0.0187075	1.22656	0.100483	1.15287	0.0165005	1.34572
Dlg1	0.77	0.8	0.91	1.05	1.06	1.07	0.89	0.94	1.09	1.11	1.12	1.19	11.8151	0.00261228	0.00492788	5	1.85	-18.63		0.00556859	0.779874	0.117211	1.17742	0.0627561	0.853801
Tnfsf10	0.96	1.01	1.19	0.71	0.81	0.82	1.21	1.11	1.33	0.99	0.87	0.98	11.5794	0.00278546	0.00522561	1	7.24	16.18	NA	0.0249754	1.35043	0.158836	1.15506	0.0220943	1.28521
Tmc7	0.76	0.73	0.36	0.96	1.14	1.18	0.96	0.9	1.13	1.39	1.25	1.25	11.5852	0.00278106	0.00523178	4	5.81	-19.32		0.030507	0.564024	0.059771	1.61622	0.0226415	0.768638
Casp9	1.27	1.33	1.25	0.72	0.98	0.84	1.19	1.08	0.99	0.97	0.69	0.69	11.5437	0.00281298	0.00526274	3	-4.11	30.3		0.00520489	1.51575	0.0348392	0.846753	0.0507114	1.38723
Pms2	0.75	0.81	0.93	1.05	1.01	0.99	0.97	1.08	1.02	1.08	1.19	1.1	11.3727	0.00294932	0.00548767	4	2.78	-24.18		0.0286582	0.816393	0.0351274	1.23293	0.0975567	0.910979
Kdm5c	0.92	0.84	0.87	1.07	1.13	1.1	0.92	0.87	1.03	1.05	1.05	1.15	11.3811	0.00294246	0.00548991	5	-6.96	-12.2	NA	0.00154165	0.79697	0.295773	1.07224	0.0683225	0.867692
Hprt	1.15	1.16	1.34	0.83	1	0.84	0.99	1.07	0.96	0.84	0.91	0.91	11.3281	0.00298627	0.00554127	3	-7.93	29.56	NA	0.0168387	1.36704	0.039808	0.827397	0.0407638	1.13534
Calr	1.18	1.1	1.08	0.98	0.99	0.95	1	1.01	0.95	0.86	0.97	0.94	11.2874	0.00302044	0.00558946	3	-12.92	29.03	NA	0.0110958	1.15068	0.0202965	0.880952	0.168378	1.06859
Cxcl9	0.4	0.6	0.09	0.43	0.51	0.26	1.66	2.05	3.43	0.91	0.76	0.91	11.2674	0.00303743	0.00560567	2	26.79	3.08		0.835674	0.908333	0.0223528	6.55046	0.0478921	2.76744
Ltbr	0.88	0.95	1.09	0.86	0.93	0.91	1.15	1.15	1.23	0.92	0.98	0.96	11.1639	0.0031273	0.00575592	2	16.87	14.51	NA	0.323294	1.08148	0.0390228	1.2089	0.00220955	1.23427
Bag4	0.92	0.88	0.94	1.15	1.03	1.09	0.9	0.84	0.97	1.16	1.09	1.04	11.0636	0.00321747	0.00589004	5	-15.84	-23.73		0.0104596	0.83792	0.821429	0.989051	0.0195119	0.823708
Vps4a	0.67	0.79	0.81	0.97	1.13	1.25	0.84	0.88	1.06	1.15	1.24	1.18	11.0678	0.00321365	0.0058989	5	0.84	-19.82		0.0174335	0.677612	0.102445	1.22467	0.0222628	0.778711
S100b	0.77	0.43	0.83	1.2	1.46	1.28	0.76	0.64	0.81	1.45	1.36	1.01	11.0146	0.0032627	0.00595684	5	-17.44	-24.69		0.012158	0.515228	0.678326	1.08867	0.0200656	0.578534
Apex1	0.74	0.77	0.94	0.99	1.12	1.07	0.94	1.01	0.92	1.09	1.25	1.16	10.8726	0.00339845	0.00617159	5	0.67	-22.07	NA	0.0288642	0.77044	0.108549	1.17143	0.0174366	0.82
Rad17	0.81	0.8	0.8	0.99	1.01	1.21	0.99	1.08	0.95	1.17	1.08	1.11	10.8622	0.0034087	0.00617374	5	3.86	-15.8	NA	0.0192297	0.750779	0.00621384	1.25311	0.0720921	0.89881
Zbp1	1.23	1.19	1.06	0.94	0.93	0.84	1.14	1.3	0.99	0.8	0.82	0.77	10.8798	0.0033914	0.00617524	1	3.75	27.04	NA	0.0131411	1.28413	0.879497	0.985632	0.0187282	1.43515
Map3k14	1.22	1.01	1.19	0.72	0.83	0.66	1.16	1.11	1.46	0.86	0.83	0.95	10.825	0.00344555	0.00622392	1	5.61	19.48	NA	0.00804893	1.54751	0.462989	1.09064	0.0342794	1.41288
Vim	1.12	1.02	1.11	1	1.14	1.15	0.92	0.79	0.84	0.96	0.95	0.99	10.783	0.00348773	0.00628346	3	-23.46	15.49		0.829249	0.987842	0.00917566	0.784615	0.0425103	0.87931
Rala	0.92	0.98	0.99	0.91	1.02	0.92	1.08	1.25	1.16	0.92	0.96	0.89	10.7059	0.00356697	0.00640926	2	17.28	19.76	NA	0.763347	1.01404	0.0204559	1.20761	0.0106772	1.25993
St3gal6	0.97	0.94	0.78	0.9	0.86	0.91	1.19	1.25	1.54	0.81	0.98	0.87	10.6219	0.00365581	0.00655159	2	27.75	4.15	Hom	0.918128	1.00749	0.0250575	1.47955	0.0208685	1.49624
Rapgef3	0.88	0.71	0.69	1.04	1.15	1.11	0.95	0.67	0.8	1.23	1.18	1.58	10.5444	0.00374026	0.00668535	5	-7.34	-17.16		0.00761305	0.690909	0.667714	1.0614	0.0249322	0.606516
S1pr3	0.72	0.62	0.55	1.32	1.26	1.24	0.81	0.76	0.81	1.05	1.15	1.7	10.405	0.0038983	0.00694958	5	-8.65	-15.6		0.00030275	0.494764	0.0349518	1.25926	0.0668476	0.610256
Tgm2	0.49	0.62	0.72	0.63	0.62	1.12	1.16	0.98	1.14	1.39	1.81	1.31	10.3638	0.00394663	0.00701738	4	8.99	-23.2	Hom	0.368987	0.772152	0.00527234	1.79235	0.0680696	0.727273
AI464131	0.56	0.68	0.69	1.13	1.18	1.38	0.49	0.79	0.94	1.6	1.07	1.5	10.3488	0.00396442	0.00703065	5	-10.48	-23.41		0.0025262	0.523035	0.524286	1.15026	0.0361824	0.532374
Kat2a	0.96	0.88	1	0.76	0.86	0.92	1.1	1.14	1.18	1.09	0.97	1.14	10.3385	0.00397672	0.00703414	2	23.38	-1.91	NA	0.162553	1.11811	0.0101427	1.20423	0.256745	1.06875
Irf2	1.12	1.1	1.17	0.98	1.02	1.03	0.89	1.06	0.94	0.89	0.85	0.94	10.1895	0.00415947	0.00733833	3	-18.47	28.75	NA	0.00967895	1.11881	0.0378711	0.852507	0.28503	1.07836
Ptpn6	1.11	1.1	1.02	0.89	0.88	0.79	1.02	1.29	1.19	0.86	0.93	0.92	10.1062	0.00426631	0.00750739	1	8.43	25.36	NA	0.00637575	1.26172	0.343293	1.08359	0.0322867	1.29151
Ppp3cb	0.83	0.87	0.9	0.94	1.01	1.01	0.91	1.09	0.98	1.24	1.14	1.09	10.0492	0.00434132	0.00761969	5	7.06	-24.8	NA	0.0178113	0.878378	0.0871724	1.14615	0.075554	0.85879
Bmi1	0.8	0.8	0.64	1	1.01	0.93	1	1.32	1.11	1.14	1.16	1.06	10.0333	0.00436252	0.00763721	4	18.86	-12.85	NA	0.0167247	0.761905	0.0213129	1.53125	0.824754	1.02083
Il6ra	1.45	1.14	0.8	0.74	0.6	0.7	1.57	1.47	1.57	0.57	0.4	1	10.0099	0.00439404	0.00767267	1	12.24	22.4	Hom	0.0793356	1.66176	0.0998546	1.35988	0.00836934	2.3401
Itgax	1.49	1.06	1.84	1.3	1.03	1.33	0.64	0.46	0.6	0.66	0.7	0.9	9.96489	0.00445539	0.0077599	3	-20.95	18.11	DAM	0.376663	1.19945	0.0180885	0.387244	0.112724	0.752212
Ambra1	0.87	0.95	0.9	1.03	1.02	0.99	1.05	1	1.1	1.03	1.01	1.05	9.89709	0.00454984	0.00790418	4	9.48	-14.42	NA	0.0152982	0.894737	0.0181239	1.15809	0.555073	1.01942
Tm4sf1	0.69	0.79	0.79	1.09	1.02	1.06	1.06	0.87	1.2	1.15	1.19	1.09	9.82754	0.00464933	0.00803602	4	8.22	-14.78		0.00153877	0.716088	0.0473103	1.37885	0.373662	0.912536
Optn	0.88	0.92	0.86	1.03	1.17	1.24	0.9	0.97	0.82	1.04	1.04	1.12	9.82947	0.00464654	0.00805163	5	-14.79	-19.11		0.0154814	0.773256	0.841202	1.01128	0.0288057	0.840625
Sirt1	0.71	0.75	0.85	1.04	1.15	1.04	0.88	1.03	1.07	1.28	1.18	1.03	9.74327	0.00477355	0.00822984	5	5.35	-23.69		0.00523221	0.71517	0.0350455	1.29004	0.141098	0.853868
Suv39h1	0.88	0.75	0.69	1.06	1.11	1.14	0.96	0.96	1.13	1.1	1	1.2	9.42309	0.00528502	0.00908863	4	4.9	-17.98	NA	0.00556757	0.700906	0.0379434	1.31466	0.361169	0.924242
Tnfsf13b	0.61	0.95	0.12	0.99	0.82	0.87	1.47	1.5	1.5	1.17	1.02	0.99	9.37997	0.00535904	0.0091927	2	20.27	-10.26		0.247086	0.626866	0.0181908	2.66071	0.00160716	1.40566
Arid1a	0.82	0.72	0.85	0.91	0.97	1.18	1.05	0.96	1.04	1.21	1.11	1.18	9.36913	0.00537784	0.00920178	4	4.59	-14.53	Hom	0.0697179	0.781046	0.010554	1.27615	0.0217718	0.871429
Psmb8	0.98	0.97	1.09	0.75	0.86	0.82	1.12	1.23	1.55	0.92	0.81	0.9	9.29828	0.00550281	0.00939202	1	9.24	16.02	NA	0.0153783	1.25103	0.100194	1.28289	0.033696	1.48289
Bdnf	0.79	0.51	0.56	1.31	1.19	1.06	0.9	1.02	0.99	0.97	1.45	1.25	9.20396	0.00567489	0.0096615	5	0.64	-27.84		0.0072852	0.522472	0.0200299	1.56452	0.152907	0.792916
Tradd	0.97	0.79	0.95	0.81	0.66	0.99	1.46	1.32	1.2	0.83	0.96	1.05	9.14183	0.00579191	0.00983614	2	18.75	9.46	NA	0.494939	1.10163	0.0109047	1.46863	0.0182418	1.40141
Itgav	1.32	1.29	1.9	0.81	0.86	0.99	0.78	0.78	1.06	0.7	0.71	0.79	9.09307	0.00588585	0.00997081	3	-10.39	21.71	Hom	0.039992	1.69549	0.0453821	0.580931	0.224693	1.19091
Rab7	1.14	1.08	1.04	1.07	1	1.03	1.03	1.05	0.94	0.81	0.91	0.91	9.06646	0.00593794	0.0100341	3	-11.49	18.76	NA	0.206737	1.05161	0.14729	0.92638	0.052052	1.14829
Setd1b	0.89	0.91	0.9	0.83	0.93	0.89	1.18	1.18	1.12	1.16	0.9	1.12	9.01422	0.00604184	0.0101592	2	20.96	-1.77	Hom	0.603778	1.01887	0.000236356	1.28889	0.296017	1.09434
Eef2k	0.91	0.79	0.82	1.24	1.15	0.94	0.97	0.8	0.63	1.24	1.18	1.32	9.02062	0.006029	0.0101627	5	-11.22	-26.83	Hom	0.0480745	0.756757	0.721514	0.952381	0.0136296	0.641711
Cd109	0.89	0.95	0.81	1.06	1.17	1.05	0.83	0.97	0.87	1.16	1.21	1.03	9	0.00607053	0.0101823	5	-8.98	-28.02		0.0198046	0.807927	0.914204	1.00755	0.0230968	0.785294
Cdc7	0.6	0.76	0.56	0.81	1.12	1	0.98	1.06	1.42	1.17	1.27	1.26	8.89304	0.00629178	0.0105275	4	12.42	-12.78		0.0366062	0.65529	0.025879	1.80208	0.595766	0.935135
Gdpd2	0.59	0.84	0.72	1.18	1.27	1.35	0.93	0.62	0.6	1.09	1.17	1.64	8.84915	0.00638548	0.0106581	5	-11.42	-16.68		0.00324502	0.565789	1	1	0.0447262	0.551282
Clcf1	0.48	0.69	0.71	0.96	1.05	1.1	1.06	0.68	0.92	1.82	1.26	1.26	8.67862	0.0067665	0.0112665	5	-3.1	-17.92		0.00822197	0.604502	0.122527	1.41489	0.0614037	0.612903
Cd86	0.86	0.96	0.68	0.96	0.96	0.87	1.21	1.35	1.29	0.77	0.98	1.09	8.54531	0.00708426	0.0117668	2	26.34	7.68	NA	0.329985	0.896057	0.0079127	1.54	0.0301445	1.35563
Tfg	0.97	0.94	0.93	1.07	1.07	0.97	0.95	0.98	0.93	1.06	1.04	1.07	8.25899	0.00783218	0.0129774	5	-10.57	-27.17	NA	0.0639846	0.913183	0.741521	1.00704	0.00369925	0.902208
Trpm4	0.72	0.64	0.75	0.77	0.88	0.84	1.29	1.12	1.48	1.15	0.91	1.46	8.1869	0.00803585	0.0132826	4	15.66	-4.66		0.0510164	0.84739	0.0055371	1.8436	0.551938	1.10511
Cnp	1.12	1.12	1.25	1	0.95	1.05	0.85	0.87	0.97	0.92	0.87	1.04	8.15355	0.0081323	0.0134094	3	-17.8	18.54	NA	0.0349518	1.16333	0.00949247	0.770774	0.497585	0.95053
Chn2	1.01	0.85	0.93	0.98	1.22	1.35	0.84	0.79	0.71	1.13	1.15	1.05	8.12654	0.00821146	0.0135073	5	-18.27	-19.67	NA	0.0979305	0.785915	0.0659408	0.83871	0.00246563	0.702703
Dnmt3a	0.91	0.98	0.77	1.06	1.16	1.09	0.85	0.96	0.96	1.08	1.11	1.07	7.96643	0.00870105	0.0142781	5	-12.14	-29.34	NA	0.0340482	0.803625	0.63648	1.04135	0.0133385	0.849693
Ercc2	0.91	0.82	0.93	0.84	0.95	1.06	1.19	1.14	1.13	0.98	0.98	1.08	7.84534	0.00909568	0.0148898	2	16.91	0.24		0.428478	0.933333	0.00229979	1.30075	0.0213995	1.13816
Trp53	0.78	0.78	0.82	0.96	1	1.08	1.17	0.93	1.05	1.27	1.03	1.12	7.79054	0.00928159	0.0151577	4	5.71	-12.52	NA	0.00430299	0.782895	0.0220053	1.32353	0.412515	0.921053
Chek1	0.78	0.89	0.93	0.8	1.04	0.8	1.11	1.08	1.18	1.14	1.2	1.05	7.66104	0.00974017	0.0158686	4	18.93	-8.52		0.891441	0.984848	0.00880556	1.29615	0.905447	0.9941
Ncor1	0.85	0.84	0.87	0.93	0.97	1.15	0.98	0.99	1.04	1.12	1.06	1.2	7.5942	0.0099879	0.0162333	4	4.64	-15	NA	0.0748577	0.839344	0.00187241	1.17578	0.0505631	0.890533
Lyn	0.9	0.91	1.28	0.57	0.65	0.67	1.14	1.25	1.72	1	0.94	0.96	7.58062	0.0100392	0.0162778	1	8.21	15.03	Hom	0.035951	1.63492	0.192891	1.3301	0.0870012	1.41724
Foxp3	0.52	0.65	0.58	1.3	1.51	1.12	1.45	1.12	0.79	0.96	0.98	1.02	7.47309	0.0104572	0.0169153	6	-10.27	-1.98		0.00361632	0.445293	0.0506639	1.92	0.524278	1.13514
Blnk	1.12	1.06	1.44	0.88	0.92	0.88	1.19	1.03	1.19	0.91	0.64	0.74	7.41879	0.0106765	0.0172291	1	-2.33	22.44	NA	0.0575934	1.35075	0.617368	0.941989	0.0172014	1.48908
Timp1	0.6	0.78	0.7	0.85	1.07	1.16	1.08	1.08	1.29	1.05	1.32	1.04	7.39713	0.0107656	0.0173318	4	11.95	-13.06		0.034472	0.675325	0.0063641	1.65865	0.913566	1.01173
Fadd	0.83	0.8	0.94	0.97	1.01	1.03	1.15	0.98	1.13	1.1	1.04	1.02	7.38911	0.0107988	0.0173443	4	6.76	-11.4		0.0334159	0.853821	0.0283346	1.26848	0.600989	1.03165
Eomes	0.8	0.74	0.68	1.25	0.87	1.52	0.69	0.85	0.78	1.4	1.18	1.24	7.38272	0.0108254	0.0173461	5	-12.98	-23.75		0.0689997	0.60989	0.595232	1.04505	0.00339503	0.60733
Kdm3a	0.92	0.94	0.76	1.09	1.19	1.17	0.81	1.04	0.92	1.06	1.07	1.04	7.32778	0.0110571	0.0176758	5	-12.17	-29.91	NA	0.0128436	0.75942	0.598269	1.05725	0.117441	0.873817
F3	0.9	0.84	0.6	1.04	1.16	0.97	0.98	1	0.82	1.13	1.37	1.19	7.29206	0.0112111	0.01788	5	-2.44	-27.4		0.0611706	0.73817	0.228375	1.19658	0.032025	0.758808
Flt1	1.52	1.2	2.32	0.93	1.23	1.26	0.51	0.33	0.91	0.64	0.6	0.55	7.17378	0.0117405	0.018637	3	-19.16	18.17		0.197048	1.47368	0.0429116	0.347222	0.942389	0.977654
Kif2c	0.83	0.77	0.91	1.21	1.18	1	0.83	0.89	1	1.04	1.09	1.26	7.17574	0.0117315	0.0186662	5	-12.31	-14.35		0.0190287	0.740413	0.336874	1.08367	0.0548595	0.80236
Rgl1	0.8	0.74	0.7	0.85	1	1.07	1.38	1	1.43	1.09	0.92	1.04	7.07071	0.0122275	0.0193649	4	14.82	-0.2	Hom	0.0332833	0.767123	0.0196179	1.70089	0.155181	1.24918
Il1rap	0.77	0.91	0.7	0.99	0.91	1.14	0.94	1.13	1.06	1.12	1.11	1.23	7.05077	0.0123245	0.0194282	4	6.02	-16.69		0.0738124	0.782895	0.0394698	1.31513	0.178487	0.904624
Prkacb	0.9	0.9	1.11	1	1.09	1.02	0.73	0.8	0.94	1.15	1.1	1.27	7.05525	0.0123027	0.0194388	5	-18.14	-14.89	NA	0.425021	0.935691	0.19118	0.848797	0.0117801	0.701705
Spint1	1.1	1.37	1.96	1.35	1.03	0.95	0.88	0.73	0.8	0.67	0.58	0.58	6.97724	0.012691	0.0199597	3	-15.52	19.83	NA	0.263091	1.33033	0.0591761	0.544018	0.0214243	1.31694
Casp7	1.17	1.09	1.28	1.03	0.98	1.02	0.8	1.06	0.87	0.87	0.92	0.92	6.95244	0.0128177	0.0201125	3	-19.67	28.68		0.0409661	1.16832	0.0470786	0.771186	0.937154	1.00738
Kdm4c	1.11	1.06	0.99	1.16	1.05	1.09	0.84	0.88	0.8	0.88	1.04	1.11	6.93403	0.0129127	0.020215	5	-24.08	-16.49		0.380373	0.957576	0.006945	0.797468	0.0772349	0.831683
Hps4	1.02	1.12	1.05	1.12	1.12	1.2	0.95	0.78	0.88	1.03	0.78	0.95	6.88445	0.0131731	0.0205754	3	-24.69	16.67	NA	0.104759	0.927326	0.0283088	0.818182	0.60304	0.945652
Pacsin1	0.55	0.47	0.64	1.21	1.74	1.02	0.82	0.66	0.83	1.62	0.95	1.5	6.83847	0.0134204	0.0209137	5	-6.21	-18.9		0.0252409	0.418136	0.0425414	1.39157	0.0514808	0.567568
Ptms	0.86	0.87	1.18	1.1	1.18	1.2	0.79	0.64	0.79	1.01	1.08	1.29	6.8164	0.0135412	0.0210537	5	-18.86	-13.6	NA	0.157413	0.836207	0.119199	0.762887	0.0168043	0.656805
Hells	0.78	0.95	0.88	0.96	1.04	0.9	1.1	1.22	1.08	1.03	1.09	0.97	6.80474	0.0136055	0.0211056	2	20.38	-12.04		0.204639	0.9	0.0161946	1.30268	0.137574	1.10032
Hrk	0.52	0.7	0.72	1.26	1.06	0.73	1.24	0.58	0.82	1.5	1.36	1.49	6.79043	0.0136851	0.0211807	5	-2.54	-15.88		0.0911936	0.636066	0.314614	1.36082	0.0451169	0.606897
Rps9	0.97	0.98	1.03	0.97	1.11	1.05	0.93	0.85	0.92	1.03	1.05	1.1	6.77212	0.0137876	0.0212429	5	-19.03	-13.36	NA	0.324981	0.952077	0.0405455	0.90604	0.00804989	0.849057
Hmgb1	0.88	0.92	0.86	1.04	1.1	1.01	0.81	1.04	1	1.12	1.15	1.09	6.77408	0.0137766	0.021274	5	-4.66	-30.07		0.00680731	0.844444	0.435185	1.07143	0.0804439	0.848214
Rb1cc1	0.91	0.89	1.02	1.06	1.03	1.09	0.86	1	0.88	1.13	1.08	1.05	6.75105	0.0139068	0.0213782	5	-11.93	-24.29	NA	0.0524888	0.886792	0.677404	0.971631	0.0249436	0.840491
Nwd1	0.69	0.84	0.67	1.07	1.27	0.83	0.98	0.98	0.7	1.4	1.12	1.45	6.67208	0.0143653	0.0220332	5	-3.74	-15.46		0.0791802	0.694006	0.227458	1.20909	0.0346197	0.670025
Mb21d1	1.09	1.17	0.69	0.88	0.76	0.68	1.19	1.56	1.38	0.76	0.82	1.01	6.65578	0.0144622	0.0221321	2	14.72	21.29		0.258195	1.27155	0.0979336	1.4	0.0171487	1.59459
Suv39h2	0.88	0.77	0.52	1.09	1.14	1.04	0.95	1.15	1.22	1.02	1.16	1.05	6.6167	0.014698	0.0224425	4	13.71	-16.04		0.0293053	0.663609	0.0456497	1.52995	0.759225	1.02786
Kit	0.68	0.96	0.45	1.37	1.35	1.09	0.97	0.47	0.75	1.37	1.06	1.49	6.5822	0.0149102	0.0227155	5	-10.08	-15.95		0.0294636	0.548556	0.879637	1.04785	0.0405744	0.558673
Rpa1	0.81	0.88	0.94	1	1.08	1.09	0.9	0.99	1.04	1.07	1.16	1.03	6.56405	0.0150233	0.0228368	5	1.57	-20.76		0.0188045	0.829653	0.146361	1.11407	0.121807	0.898773
Reln	0.73	0.66	0.71	1.16	1.19	0.89	0.76	1.07	0.96	1.24	1.56	1.07	6.4375	0.0158428	0.0240288	5	-3	-28.82		0.0176622	0.648148	0.0689026	1.32857	0.101471	0.72093
Bcl2l1	1.05	0.9	1.04	1.1	1.18	1.12	1.08	0.95	0.92	0.91	0.83	0.93	6.41785	0.015975	0.0241754	6	-12.7	-1.77	NA	0.0647908	0.879412	0.856108	0.986622	0.181849	1.10487
Mpg	1.21	1.04	1.23	0.77	0.86	0.89	1.19	0.96	1.34	0.91	0.7	0.9	6.38832	0.0161762	0.0244257	1	0.41	20.88		0.0103706	1.38095	0.980142	1.00287	0.0658009	1.39044
Itga7	0.72	1.03	0.82	0.89	0.92	0.81	1.12	0.96	0.97	1.38	1.29	1.07	6.33045	0.0165798	0.0249246	4	9.08	-24.53		0.872009	0.980916	0.202186	1.18677	0.0949968	0.815508
Mfge8	0.8	0.77	1.11	1.09	1.4	1.2	0.86	0.55	0.81	1.04	1.2	1.17	6.33474	0.0165495	0.0249341	5	-18.51	-13.01	DAM	0.0761587	0.726287	0.350128	0.828358	0.0212801	0.651026
Egfr	0.56	0.82	0.86	0.99	0.93	1.23	1.04	0.76	1	1.13	1.29	1.38	6.27257	0.0169961	0.0254942	5	-0.83	-18.24		0.0820402	0.711111	0.219703	1.25	0.0430376	0.736842
Kdm5a	0.88	0.91	0.87	0.93	0.96	0.92	0.91	1.09	1.18	1.16	1.12	1.07	6.25076	0.0171564	0.025678	4	14.34	-10.57	NA	0.0423157	0.946619	0.0969779	1.19549	0.534752	0.949254
Axl	1.02	1.18	1.25	0.84	0.96	0.98	1.02	1.07	1.4	0.84	0.65	0.79	6.23375	0.0172827	0.0258103	1	-1.59	21.09	DAM	0.0508138	1.24101	0.927296	1.01159	0.0378885	1.5307
Bnip3	0.99	1.17	1.03	1.05	1.21	1.13	0.77	0.97	0.87	0.89	0.98	0.94	6.11287	0.0182144	0.0271422	3	-25.87	17.78	NA	0.403864	0.941003	0.0716998	0.818182	0.351895	0.928826
Fkbp5	1.13	1.25	1.1	0.88	0.99	0.95	1.07	0.97	0.94	0.86	1.03	0.85	6.05678	0.0186679	0.0277573	3	-14.04	29.62	NA	0.0170995	1.23404	0.0508085	0.856322	0.31924	1.08759
Sell	0.77	0.68	1.28	1.32	1.53	1.31	1.05	0.91	0.88	0.63	0.75	0.89	6.04726	0.0187463	0.0278131	6	-12.55	-1.88		0.0758233	0.65625	0.859308	1.04029	0.106692	1.2511
Setd7	0.61	0.83	0.78	1.05	1.14	1.34	0.93	0.52	0.9	1.56	1.03	1.32	6.01934	0.0189785	0.0280964	5	-9.98	-13.68	NA	0.0158167	0.628895	0.783957	1.05856	0.0618751	0.601023
Lmnb1	0.96	0.87	0.88	0.97	1.13	1	0.9	1	1.01	1.09	1.12	1.08	5.99919	0.0191483	0.0282863	5	-4.9	-29.09		0.0838424	0.874194	0.214384	1.0738	0.0269653	0.884498
Bad	0.88	0.91	1.02	0.94	1	0.92	1.12	1.18	1.1	0.89	1.05	1.02	5.98003	0.0193116	0.0284657	2	24.2	10.18	NA	0.750264	0.982517	0.015815	1.20996	0.0550723	1.14865
Atg7	1.24	1.15	1	0.94	1.05	1.04	1.13	0.94	1.02	0.85	0.75	0.88	5.96784	0.0194163	0.0285583	3	-11.48	17.22	NA	0.200223	1.11881	0.324387	0.911504	0.0397356	1.24597
Cd33	1.41	1.38	1.25	1.03	1.15	0.94	1.04	0.66	0.43	1.11	0.79	0.81	5.92219	0.0198149	0.0290818	3	-22.63	25.05	Hom	0.0172057	1.29487	0.0260413	0.527228	0.400655	0.785978
Ltb	0.93	0.88	0.69	0.71	0.57	0.91	1.72	1.13	1.62	0.67	1.26	0.9	5.89606	0.0200477	0.0292972	2	18.36	6.58		0.447418	1.14155	0.0287472	1.788	0.0944292	1.57951
Ep300	1.04	1.13	1.05	0.96	0.97	0.93	0.96	1.16	1.1	0.94	0.84	0.91	5.88981	0.0201039	0.0293163	1	1.46	27.27	Hom	0.0178113	1.12587	1	1	0.0559969	1.19703
Pole	0.87	0.82	0.92	0.99	0.99	1	1.07	1.11	0.95	1.04	1.04	1.21	5.8982	0.0200285	0.0293321	4	11.04	-18.57		0.0132192	0.875839	0.036536	1.19923	0.512626	0.951368
Fgl2	0.77	0.6	1.2	0.69	0.75	0.91	1.32	1.37	1.86	1.08	0.81	0.65	5.84792	0.0204855	0.029809	2	19.36	14.26	DAM	0.719497	1.09362	0.05638	1.77043	0.0347239	1.79134
Ash2l	1.07	0.98	0.81	1	1.09	1.05	0.92	0.91	0.81	1.14	1.11	1.12	5.80579	0.0208785	0.0303161	5	-12.97	-26.33		0.311061	0.910828	0.431583	0.923077	0.00255321	0.783383
Lta	0.61	0.47	0.37	0.72	0.77	0.36	1.53	0.83	2.1	1.73	1.09	1.42	5.74898	0.0214234	0.0309752	4	13.97	-6.56		0.414834	0.783784	0.054989	3.07586	0.8671	1.05189
Pycard	0.99	1.53	1.76	0.87	0.87	0.91	0.93	0.89	1.2	0.74	0.52	0.79	5.75179	0.021396	0.0310015	3	-6.35	21.89	NA	0.0762509	1.61509	0.16574	0.705607	0.064786	1.47317
Atg5	0.95	0.99	0.97	0.96	0.92	0.93	1	1.11	1.2	0.98	1	0.99	5.72239	0.0216845	0.0312864	2	27.25	2.22	NA	0.116117	1.03559	0.086591	1.13746	0.122952	1.11448
Iqsec1	0.87	0.76	1.02	0.99	1.18	1.12	0.92	0.78	0.94	1.2	1.05	1.18	5.69014	0.0220065	0.0316838	5	-9.98	-10.7		0.085607	0.805471	0.972419	0.996226	0.0187288	0.769679
Suz12	0.98	0.93	0.83	0.89	0.96	0.91	0.99	1.2	1.19	1.07	1.05	1	5.6182	0.0227467	0.0326804	2	22.69	-6.38	NA	0.897859	0.992754	0.0587043	1.23358	0.292119	1.08333
Hat1	0.9	0.91	0.78	0.94	0.91	0.89	1.1	1.45	1.1	0.94	1.09	1	5.59012	0.023044	0.0330379	2	16.22	10.09		0.321395	0.945255	0.0463321	1.40927	0.172375	1.20462
Trp73	0.97	1.17	0.89	1.22	0.89	1.21	0.72	0.75	0.81	1.1	1.09	1.18	5.56669	0.0232958	0.0333287	5	-21.13	-20.33		0.518401	0.912651	0.0458633	0.752475	0.000729604	0.676558
Setd2	0.85	0.85	0.87	0.94	1.08	0.99	0.91	1.11	1.09	1.18	1.09	1.03	5.54734	0.0235063	0.033489	4	6.26	-23.5	NA	0.0241398	0.853821	0.0480745	1.21012	0.457534	0.942424
Cntnap2	0.78	0.68	0.54	0.98	1.29	1.05	1.32	0.77	0.97	1.24	1.2	1.18	5.54774	0.0235019	0.0335531	6	1.14	-11.92		0.0196846	0.60241	0.113846	1.53	0.31259	0.845304
Pld1	1.38	1.08	1.62	1.03	0.98	0.76	0.99	0.84	0.89	0.62	0.91	0.92	5.52568	0.0237447	0.0337581	3	-12.21	21.63	Hom	0.0690162	1.47292	0.0491606	0.666667	0.450773	1.1102
Il1r1	0.79	0.6	0.6	1.02	1.36	1.07	0.98	0.77	1.01	1.1	1.63	1.08	5.37406	0.0255011	0.0361797	5	-0.98	-28.8		0.0169366	0.576812	0.0597605	1.38693	0.147551	0.724409
Erbb3	1.04	0.58	0.64	0.93	0.77	0.8	1.47	1.03	1.31	1	1.24	1.18	5.36783	0.0255767	0.0362115	4	16.44	-2.2		0.627592	0.904	0.055666	1.68584	0.427677	1.11404
Ralb	1.11	1.04	0.99	0.96	0.95	0.9	1.03	1.01	1.09	0.99	0.96	0.96	5.35158	0.0257752	0.0364168	1	3.87	20.36	Hom	0.049362	1.11744	0.940968	0.996815	0.0479834	1.0756
Tspan18	0.84	0.76	0.44	1.08	0.85	1.14	0.91	0.84	1.27	1.46	1.26	1.17	5.32373	0.0261196	0.0368271	4	6.58	-19.6		0.0851094	0.664495	0.145038	1.48039	0.141085	0.77635
Mcm5	0.93	0.91	0.91	0.95	1.02	0.85	1.11	0.95	1.01	1.09	1.07	1.22	5.26645	0.0268465	0.0377737	4	-1.57	-13.74		0.663651	0.975177	0.0864181	1.11636	0.193825	0.908284
Tcirg1	1.18	0.99	1.07	0.9	0.92	1	1.17	1	1.09	0.87	0.85	0.96	5.12063	0.0288138	0.0404581	1	1.66	21	NA	0.090323	1.14894	0.932352	1.00617	0.0316051	1.21642
Ctsf	0.96	1.06	1.26	1.09	1.11	0.82	0.77	0.81	0.71	1.09	1.05	1.27	5.07004	0.029538	0.0413896	5	-21.02	-12.95	NA	0.537114	1.08609	0.0237156	0.698171	0.00713041	0.671554
Smarca5	0.91	0.92	0.9	1.11	1.06	1.04	0.9	1.09	0.91	1.06	1.03	1.06	5.05838	0.0297082	0.0415426	5	-10.73	-30.12	NA	0.00177283	0.850467	0.412462	1.06227	0.253536	0.920635
Atg14	0.81	0.91	0.89	1.05	1.09	1.14	0.87	1.08	0.97	0.98	1.16	1.05	5.03458	0.0300592	0.0419473	5	2.13	-21.65	NA	0.00510987	0.795732	0.202729	1.11877	0.324262	0.915361
Pex14	0.77	0.75	0.86	1.22	1.13	1	1.05	0.98	0.93	0.89	1.23	1.18	5.01866	0.0302968	0.0421925	5	1.1	-28.03		0.0110383	0.710448	0.0163539	1.2437	0.36711	0.89697
Atg3	0.93	0.89	0.82	1.03	1.07	0.97	1.02	1.18	1.04	1.08	1.02	0.95	4.95165	0.0313232	0.0435329	4	18.8	-13.62	NA	0.0297185	0.859935	0.0285988	1.22727	0.370303	1.0623
Atf3	1.01	1.09	1.35	0.91	0.97	1.03	1.07	1	1.04	0.85	0.78	0.9	4.92069	0.0318122	0.0441224	3	-7.04	21.51	DAM	0.171901	1.18557	0.339598	0.901449	0.00864744	1.22925
Igsf10	0.77	0.78	0.55	1.38	1.16	0.98	0.95	0.96	0.87	1.12	0.97	1.5	4.89477	0.0322287	0.0446092	5	-7.57	-15.42	NA	0.0264648	0.596591	0.0476562	1.32381	0.167354	0.774373
Ppp3r2	0.7	0.93	0.43	1.01	1.02	0.72	0.85	1.05	1.34	1.46	1.16	1.34	4.88493	0.0323886	0.0447396	4	13.09	-10.7		0.258592	0.749091	0.124391	1.57282	0.223667	0.818182
Chuk	0.91	0.89	0.96	0.97	0.95	0.89	0.95	1.15	1.14	1.02	1.06	1.1	4.70962	0.0354106	0.048815	4	21.62	-7.85	NA	0.627881	0.982206	0.079191	1.17391	0.786454	1.01887
Pten	0.85	0.9	0.88	0.93	0.99	1.09	0.92	1.05	1.14	1.11	1.08	1.06	4.6944	0.0356892	0.0490996	4	12.79	-13.6	Hom	0.060583	0.873754	0.0709681	1.18251	0.515467	0.956923
Osmr	0.7	0.56	0.83	1.14	0.9	0.95	0.8	1.15	1.19	1.21	1.53	1.05	4.67151	0.0361133	0.049583	4	3.17	-24.93		0.0484636	0.698997	0.0750609	1.50239	0.312783	0.828496
Hdac6	0.73	0.81	1.02	0.97	1.09	1.02	0.99	0.86	0.94	1.13	1.07	1.35	4.66197	0.0362918	0.0497277	5	-11.78	-10.96		0.136477	0.831169	0.462268	1.08984	0.0530146	0.785915
Smarcd1	1	0.97	0.58	0.99	1.08	1.13	0.91	0.73	0.8	1.42	1.02	1.37	4.65783	0.0363697	0.0497345	5	-5.54	-16.86	NA	0.200068	0.796875	0.812914	0.956863	0.0285571	0.64042
Rela	0.96	0.85	0.89	0.96	0.99	1.02	1.21	1.02	1.11	0.94	0.95	1.09	4.58195	0.0378341	0.0516333	2	13.78	-0.7	NA	0.0693365	0.909091	0.0284494	1.23704	0.176399	1.12081
Kcnd1	0.74	1.07	0.94	0.96	0.62	0.55	1.9	0.96	1.93	0.67	0.61	1.05	4.54963	0.0384801	0.0524098	2	16.24	6.9	NA	0.263224	1.29108	0.110377	1.74182	0.0773831	2.05579
Irf4	0.78	0.78	1.01	0.87	0.69	0.63	0.99	0.78	1.42	1.58	1.1	1.38	4.49539	0.0395951	0.0538209	4	1.45	-2.3		0.295146	1.17352	0.366978	1.24125	0.283349	0.785714
Ngfr	0.64	0.82	0.71	1.31	0.89	1.11	0.89	1.22	1.27	1.02	1.07	1.04	4.3977	0.0417069	0.0565785	4	8.43	-17.41		0.0451863	0.655589	0.0363098	1.5576	0.52593	1.07987
Pik3ca	0.78	0.78	1.04	1	1.12	1.07	0.9	0.92	1.06	1.15	1.11	1.1	4.38266	0.0420444	0.05681	5	-10.2	-8.26	NA	0.102977	0.815047	0.404433	1.10769	0.0383317	0.857143
Cd72	1.13	1.03	1.17	0.9	0.97	0.99	1.05	0.93	1.25	0.89	0.8	0.89	4.3848	0.041996	0.0568574	1	-0.6	20.89		0.034602	1.16434	0.760651	0.96997	0.0916194	1.25194
Trp53bp2	0.77	0.79	0.98	1.22	0.98	1.11	0.79	0.83	1.04	1.03	1.14	1.33	4.34091	0.0429989	0.0579846	5	-12.7	-13.79	NA	0.0562084	0.767372	0.716026	1.04724	0.0749093	0.76
Hdac4	0.73	0.82	1.08	1.01	0.99	0.93	1	0.72	0.83	1.53	1.03	1.34	4.33408	0.0431575	0.0580835	5	-3.4	-7.27		0.405511	0.897611	0.850685	0.969582	0.0543364	0.653846
Sphk1	0.75	0.71	0.86	1.09	0.96	1.54	0.84	0.88	0.98	1.04	1.19	1.17	4.26536	0.0447957	0.0601694	5	-5.77	-10.04		0.0798745	0.64624	0.107231	1.16379	0.0205602	0.794118
Rnf8	0.85	0.71	0.91	1.01	1.16	0.77	1.05	0.91	0.76	1.26	1.09	1.52	4.2477	0.0452291	0.0606319	5	-2.74	-14.3	NA	0.288473	0.840136	0.462149	1.10121	0.0634808	0.702842
Cnn2	0.76	0.76	1	1	1.22	1.22	0.86	0.69	1.08	1.09	1.13	1.18	4.23795	0.0454706	0.0608359	5	-9.09	-9.58		0.0475493	0.732558	0.804103	1.04365	0.0910744	0.773529
Smc1a	0.96	0.8	0.93	1.03	1.13	1.23	0.96	0.81	1	0.99	1.01	1.15	4.12492	0.0483906	0.0646157	5	-7.43	-10.74	NA	0.0369821	0.79351	0.742948	1.02974	0.173843	0.879365
Casp6	1.17	1.04	1	0.81	0.92	0.96	1.18	1.13	0.99	0.86	0.93	1.01	4.10326	0.0489763	0.0652698	1	11.64	11.94	NA	0.0637501	1.19331	0.715269	1.02804	0.0801412	1.17857
Il3ra	1.12	1.11	1.77	0.99	0.93	0.87	1.09	0.79	1.07	0.73	0.72	0.79	4.09661	0.0491582	0.0653842	3	-8.17	21.13		0.142157	1.43369	0.216714	0.7375	0.0756638	1.31696
Ly6a	0.91	0.84	0.8	0.54	0.94	0.51	2.92	1.25	1.36	0.53	0.58	0.82	4.07132	0.0498566	0.0661839	2	12.23	8.45		0.259766	1.28141	0.139803	2.16863	0.0931496	2.86528
Brca1	0.68	0.81	0.93	0.87	1.09	0.81	0.99	1.13	1.3	1.23	0.97	1.2	3.94764	0.0534553	0.070823	4	17.25	-9.25		0.354866	0.873646	0.0442765	1.41322	0.958895	1.00588
Ccni	0.99	0.91	1.12	1.03	1.05	1.07	0.9	0.92	0.9	1.05	1.06	1	3.9375	0.0537644	0.0710943	5	-20.59	-15.45	NA	0.524822	0.95873	0.179574	0.900662	0.0027427	0.874598
Col6a3	1	1.03	1.15	0.78	0.87	0.9	1.2	0.98	1.13	1.06	0.85	1.06	3.92984	0.0539994	0.0712666	1	6.16	16.19		0.0227284	1.24706	0.614423	1.04088	0.300787	1.11448
Nthl1	0.9	0.96	0.44	1.27	1.16	1.26	0.91	1.03	0.85	0.98	0.98	1.27	3.90262	0.0548447	0.0722422	5	-14.25	-29.31		0.0509245	0.623306	0.39748	1.21304	0.25402	0.863777
Lrrc3	0.81	1.26	1.17	1.11	1.13	1.08	0.76	0.67	0.76	1.03	0.91	1.3	3.88559	0.0553821	0.0728093	5	-21.3	-12.3	NA	0.856438	0.975904	0.0676767	0.675926	0.0425103	0.675926
Timeless	0.91	0.84	0.76	1.16	1.06	0.94	0.93	0.8	1.02	1.27	0.95	1.36	3.86452	0.0560561	0.0735533	5	-6.07	-15.4		0.0480492	0.794304	0.358456	1.09562	0.119015	0.768156
Rad9a	0.75	0.7	0.82	0.91	1	1.21	1.15	0.85	1.28	1.17	1	1.17	3.84878	0.0565659	0.0740796	4	5.8	-11.3		0.0412125	0.727564	0.0632628	1.44493	0.892827	0.982036
Mbd3	0.95	0.81	0.87	1.05	1.07	1.09	0.94	0.9	1.06	0.94	1.12	1.2	3.83111	0.0571453	0.0746947	5	-4.96	-11.99		0.0101427	0.819315	0.225677	1.10266	0.25628	0.889571
Anapc15	1.03	1.18	1.06	1.18	1	0.99	1.03	0.88	0.91	0.91	0.9	0.92	3.81354	0.0577289	0.075313	3	-24.43	22.82		0.686969	1.03155	0.0816234	0.862385	0.551416	1.03297
Bola2	1.04	0.98	0.91	0.88	0.99	0.9	1.15	1.22	1	0.99	1.02	0.91	3.79745	0.0582695	0.0758729	2	15.11	11.25	DAM	0.350929	1.05776	0.122108	1.15017	0.108137	1.15411
Cd163	0.56	0.74	0.38	1.37	0.84	0.91	1.02	0.73	1.48	1.03	1.49	1.45	3.78167	0.0588059	0.0764253	4	8.09	-15.5		0.0705647	0.538462	0.0994716	1.92262	0.401872	0.813602
Msh2	0.96	1	0.91	0.93	1.05	1.02	0.9	1.02	0.96	1.07	1.06	1.1	3.75028	0.0598916	0.0776879	5	-5.44	-31.26		0.385037	0.956667	0.942379	1.00348	0.0334769	0.891641
Il1rl2	1.27	1.47	1.34	1.31	0.52	0.99	0.88	0.84	1.16	0.78	0.6	0.85	3.72944	0.0606259	0.078491	3	-11.49	31.58		0.150776	1.44681	0.0264341	0.705882	0.158606	1.29148
Rrm2	0.97	0.85	0.87	1.06	1.14	0.99	1.01	0.92	1.03	0.97	1.07	1.12	3.72212	0.0608864	0.0786786	6	-3.8	-11.73		0.0431989	0.84326	0.147597	1.10037	0.296518	0.936709
Tbr1	0.64	0.9	1.3	0.99	1.09	0.85	0.85	0.72	0.77	1.16	1.42	1.29	3.71589	0.0611094	0.0788172	5	-15.36	-10.93		0.890295	0.969283	0.442282	0.823944	0.0037279	0.604651
Ezh1	1.05	1.23	1.27	0.74	0.92	0.96	0.89	0.96	1.2	1	0.83	0.94	3.63967	0.0639199	0.0822863	3	-5.05	21.65		0.0316797	1.35496	0.223187	0.859155	0.429307	1.10108
Mgmt	1.01	0.87	0.69	0.91	1.06	1.13	1.3	1.13	1.19	1.01	0.68	1.01	3.62309	0.0645526	0.082944	2	14.44	0.54	NA	0.193271	0.829032	0.0291403	1.40856	0.063986	1.34074
Ttr	0.3	0.33	0.47	1.82	3.49	1.26	1.83	0.31	0.44	0.37	1.06	0.34	3.59634	0.0655893	0.0841174	6	-10.98	-1.84	DAM	0.0533211	0.167428	0.370344	2.34545	0.643514	1.45763
Bcl2	1.03	1.08	1.02	0.91	1.04	1.22	0.91	0.72	0.67	0.94	1.1	1.36	3.58614	0.0659903	0.0844725	5	-19.66	-10	NA	0.891512	0.987382	0.0214266	0.734824	0.0618421	0.676471
Ppfia4	0.82	0.54	0.82	1	0.9	1.26	1.26	0.74	1.02	1.29	1.25	1.1	3.55727	0.0671411	0.0857844	4	3.99	-12.7	NA	0.083199	0.689873	0.188604	1.38532	0.268592	0.82967
Spib	0.88	0.78	0.2	0.67	0.77	0.85	1.69	0.82	1.24	1.08	1.27	1.76	3.51223	0.0689868	0.0879775	4	10.55	-4.32		0.547258	0.812227	0.127751	2.01613	0.728854	0.912409
S100a10	1.04	0.89	1.17	0.92	0.88	0.65	1.17	1.02	1.15	0.96	1.01	1.16	3.38971	0.0743343	0.09462	1	6.57	12.94		0.136973	1.26531	0.440757	1.07742	0.410847	1.06709
Mcm2	0.81	0.81	0.98	1.03	1.1	1.21	1.01	0.86	1.11	0.96	1.05	1.07	3.38001	0.0747794	0.0950089	5	-7.29	-8.95		0.0330167	0.778443	0.241181	1.14615	0.698797	0.967532
Hif1a	0.95	0.97	0.94	1.05	1.11	1.06	0.91	1.07	0.98	1.03	0.99	0.95	3.36798	0.0753359	0.0953601	5	-12.09	-30.77	DAM	0.00428597	0.888199	0.518519	1.03497	0.95173	0.996633
Crebbp	0.9	0.94	0.89	0.98	1.08	1.05	0.85	1.05	1.06	1.09	1.05	1.08	3.36829	0.0753215	0.0955195	5	-4.44	-30.81	NA	0.0191037	0.877814	0.335416	1.08425	0.280085	0.919255
Gstm1	0.95	0.8	0.74	0.94	0.95	1.03	1.06	1.01	1.18	1.12	0.92	1.31	3.35544	0.0759212	0.0959227	4	8.77	-5.66		0.105037	0.85274	0.0343246	1.30522	0.800395	0.970149
Atr	0.8	0.78	0.97	1.04	1.01	0.93	0.87	1.07	1.07	1.34	1.11	1.01	3.28461	0.0793361	0.100052	4	5.77	-24.55		0.105037	0.855705	0.163195	1.18039	0.273504	0.869942
Akt2	0.83	0.93	1.13	0.8	0.87	0.92	1.06	0.8	1.06	1.38	1.09	1.13	3.27403	0.0798622	0.100529	4	0.38	-2.89		0.351036	1.11583	0.939427	1.01038	0.145147	0.811111
Lig1	0.99	0.75	0.9	0.98	1.14	1.1	1.05	0.88	0.87	1.24	1.09	1.01	3.25861	0.0806372	0.101317	5	-17.96	-25.32	NA	0.0850959	0.819876	0.589946	1.06061	0.113747	0.838323
Dnmt1	1.01	1	1.03	0.92	0.91	0.93	1.05	0.9	1.02	1.15	0.97	1.11	3.22627	0.0822925	0.103207	4	0.77	-2.22		0.000898386	1.10145	0.64333	0.976974	0.290759	0.919505
Pla2g5	1.05	0.62	0.37	0.71	0.77	1.15	0.89	1.1	1.3	1	1.51	1.53	3.21474	0.0828925	0.103768	4	14.95	-12.67		0.461461	0.775665	0.14584	1.61275	0.299628	0.814356
St8sia6	0.63	0.74	0.7	0.8	0.94	0.67	0.85	0.94	1.85	1.22	1.28	1.39	3.20546	0.0833795	0.104186	4	14.33	-9.22	DAM	0.250127	0.858921	0.178373	1.75845	0.809281	0.935733
Padi2	0.93	0.59	1.01	1.08	1.41	0.89	0.75	0.53	0.96	1.02	1.28	1.55	3.1439	0.086702	0.108139	5	-16.42	-13.62	DAM	0.227873	0.748521	0.617557	0.885375	0.0527831	0.581818
Bbc3	0.75	0.77	0.85	0.98	1.32	0.86	1.11	0.87	0.95	1.01	1.19	1.34	3.13392	0.0872555	0.108433	5	-2.45	-12.42		0.135425	0.75	0.0721438	1.23629	0.161733	0.827684
Ngf	0.79	0.85	0.69	1.12	0.94	1.22	0.99	0.87	1.07	1.07	1.44	0.94	3.13662	0.0871053	0.108444	5	-0.4	-29.88		0.0283375	0.710366	0.0550406	1.25751	0.341351	0.849275
Pla2g4a	1.16	1.05	0.86	0.93	0.94	0.87	1.13	1.17	1.04	0.94	0.98	0.95	3.10455	0.0889114	0.110088	1	13.46	12.62	NA	0.290137	1.12044	0.400171	1.08795	0.0176944	1.16376
Setdb1	0.99	0.92	1.04	0.89	0.82	0.95	1.03	0.89	1.16	1.11	1.03	1.15	3.10615	0.0888202	0.110176	4	1.43	-2.04	NA	0.132095	1.10902	0.638465	1.04407	0.459262	0.93617
Hdac1	0.93	0.9	0.94	0.94	1.05	0.99	1.12	1	1.13	0.92	0.99	1.1	3.04134	0.0926078	0.114457	2	13.44	-1.1		0.108549	0.92953	0.0211773	1.17329	0.298429	1.07973
Cyp27a1	1.35	1.22	1.49	0.97	1.2	1.04	0.81	0.45	1.31	0.46	0.68	1.03	3.01136	0.0944273	0.116495	3	-7.65	18.58	NA	0.0520304	1.2648	0.13008	0.633005	0.679252	1.18433
Cd44	0.91	0.75	0.72	0.99	1.08	0.77	1.36	0.91	1.1	1.29	1.02	1.08	2.90301	0.101382	0.124848	4	8.27	-9.72		0.233455	0.838028	0.0824439	1.41597	0.967542	0.9941
Dot1l	0.92	1.04	0.85	0.81	0.83	1.01	1.16	1.01	1.07	1.23	0.95	1.12	2.89756	0.101748	0.125073	4	11.88	-7	NA	0.56173	1.06038	0.112014	1.15302	0.839187	0.981818
Casp2	1.03	1.03	0.74	1.05	1.03	1.26	0.89	0.91	0.88	1.03	1.08	1.07	2.85546	0.104633	0.128157	5	-14.56	-28.32		0.212518	0.838323	0.701406	0.957143	0.000699578	0.842767
Sox10	0.73	0.93	0.53	1.22	1.08	1.22	0.79	0.85	1.14	0.99	0.97	1.56	2.85581	0.104609	0.128358	5	-7.83	-14.25		0.0235932	0.622159	0.281568	1.26941	0.327961	0.789773
Rps3	0.99	0.99	0.74	1.05	0.96	1.01	1.01	0.97	1.01	1.07	1.11	1.09	2.83473	0.10609	0.129708	4	6.24	-20.5	NA	0.315913	0.900662	0.346317	1.09926	0.00612226	0.914373
Akt1	1	1.09	1.18	0.89	0.96	1.02	0.92	0.92	0.99	1.06	0.93	1.04	2.81743	0.107326	0.130983	3	-17.51	16.17	NA	0.106083	1.13937	0.0616583	0.865443	0.226325	0.933993
Bard1	0.94	0.91	0.81	0.93	1.12	1.01	1.16	0.89	0.8	1.1	1.11	1.24	2.78398	0.109765	0.133721	5	-0.42	-11.91		0.120079	0.869281	0.611386	1.07143	0.163081	0.826087
Cd70	0.84	0.66	0.62	0.83	0.88	0.9	1.11	0.93	1.53	1.58	0.78	1.34	2.78035	0.110034	0.13381	4	9.77	-7.17		0.0822742	0.812261	0.0639046	1.68396	0.89079	0.964865
Cox5b	0.99	0.96	0.99	1.04	1.08	1.03	0.99	0.97	1.04	0.91	1.01	1	2.70625	0.115703	0.140452	6	-11.85	-0.91		0.0185536	0.933333	0.435331	1.02041	0.521576	1.0274
Fen1	0.77	0.85	1.04	1.03	1.05	1.05	0.94	0.93	1.06	0.98	1.11	1.17	2.67581	0.118136	0.14315	5	-12.01	-9.7	NA	0.122973	0.84984	0.375368	1.1015	0.190778	0.898773
Rad51	0.87	0.93	0.64	0.98	1.23	0.87	1.15	1.2	1.09	0.83	1.1	1.11	2.67081	0.118541	0.143386	6	21.9	-14.87		0.198078	0.792208	0.0238228	1.40984	0.24152	1.13158
Myct1	0.83	0.78	0.29	1.06	1	0.99	0.88	0.65	1.49	1.42	0.99	1.62	2.6418	0.120928	0.146014	4	8.18	-6.48		0.0918856	0.622951	0.286904	1.58947	0.34131	0.74938
Dna2	1.05	1.1	1.35	0.97	1.01	1.06	0.9	0.82	1.25	0.72	0.9	0.86	2.60818	0.123769	0.14918	3	-7.54	18.78		0.186832	1.15132	0.335141	0.848571	0.316709	1.19758
Crem	0.91	1.08	0.64	1.42	1.03	1.11	0.77	0.83	0.97	0.98	1.23	1.04	2.60134	0.124357	0.149624	5	-16.27	-27.47		0.150833	0.738764	0.894169	0.977186	0.077275	0.790769
Blk	0.54	0.92	0.36	1.18	0.59	0.78	1.34	0.75	1.62	1.2	1	1.72	2.57792	0.126397	0.15181	4	10.56	-2.82		0.367524	0.713725	0.10772	2.03846	0.844396	0.946429
Pttg1	0.96	0.89	1.15	0.81	0.88	1	1.16	1.02	1.2	0.95	0.92	1.07	2.54842	0.129024	0.154693	1	4.36	14.94		0.339899	1.11524	0.252981	1.12667	0.10867	1.14966
Stat1	0.92	0.92	1.26	0.89	0.86	0.61	1.13	1.18	1.41	0.67	0.9	1.25	2.54048	0.129743	0.155281	1	6.36	13.06	NA	0.16177	1.31356	0.220321	1.2	0.188351	1.31915
Dicer1	0.94	0.94	0.99	0.93	1.03	1.04	0.92	1.04	0.95	1.14	1.03	1.04	2.53022	0.130679	0.156127	5	7.17	-25.96	NA	0.327418	0.956667	0.753986	1.01394	0.117881	0.906542
Ripk1	1.03	1	0.98	0.7	0.86	1.07	1.64	1.27	0.9	0.87	0.77	0.91	2.49759	0.133712	0.159471	1	11.93	9.38		0.306385	1.14449	0.280941	1.26578	0.125844	1.49412
Gpr62	0.89	0.9	0.21	1.08	0.95	0.71	1.88	0.76	1.91	0.74	0.99	0.98	2.46306	0.137015	0.163124	2	11.48	2.18		0.38438	0.729927	0.126815	2.275	0.188321	1.67897
Slc44a1	0.92	0.93	1.09	0.8	0.95	0.91	0.96	1.03	1.23	1.1	1.06	1.02	2.44424	0.138857	0.165029	2	5.62	9.74	DAM	0.259103	1.10526	0.394249	1.09524	0.881754	1.01258
Ncor2	0.99	0.86	0.88	0.92	1.01	0.99	1.03	0.86	1.1	1.24	1	1.11	2.4381	0.139465	0.165463	4	9.14	-7.7	NA	0.263821	0.934932	0.349747	1.09524	0.294022	0.892537
Tnfrsf13c	1.02	0.4	1.25	1.08	1.45	1.04	0.77	0.48	0.63	0.91	1.21	1.76	2.42537	0.140735	0.16668	5	-16.64	-13.61		0.352532	0.747899	0.380305	0.70412	0.0640643	0.484536
Bid	1	0.89	0.77	0.94	1	0.82	1.18	1.43	0.96	0.88	1.14	0.99	2.35639	0.147871	0.174827	2	15.93	10.41	NA	0.714683	0.963768	0.115203	1.34211	0.295605	1.18605
Esam	0.95	0.61	1.09	1.08	0.74	0.86	0.96	1.21	0.82	1.27	1.16	1.25	2.29478	0.154623	0.182493	4	5.15	-27.53		0.956888	0.988806	0.568322	1.1283	0.125361	0.8125
Brd4	1.02	0.97	0.79	0.92	1	0.97	1.11	1.05	0.96	1.08	1.03	1.1	2.27316	0.157081	0.185073	4	11.1	-5.2	NA	0.644654	0.961938	0.240661	1.1223	0.568201	0.971963
Tnfrsf1a	1.15	0.97	1.37	0.76	0.66	0.93	1.22	1.11	1.35	0.54	0.6	1.35	2.22315	0.162953	0.19166	1	4.5	13.67	NA	0.0532582	1.48511	0.663096	1.05444	0.215241	1.47791
Il15ra	0.68	1.03	0.5	0.88	1.24	0.73	1.33	1.31	1.14	0.84	0.89	1.43	2.19525	0.166344	0.195311	2	21.97	-14.85		0.381317	0.775439	0.0349742	1.71041	0.356103	1.1962
Mdc1	0.82	0.9	1.07	0.99	0.97	1.17	0.95	0.88	0.96	1.2	1.04	1.05	2.19172	0.16678	0.195486	5	-10.09	-12.55	NA	0.30907	0.891374	1	1	0.0442765	0.848024
P2rx7	0.95	0.92	1.23	0.93	0.88	1.02	1.11	1.02	1.22	0.9	0.84	0.98	2.16475	0.170152	0.199096	1	3.89	14.79	Hom	0.447132	1.09541	0.506724	1.08065	0.0410159	1.23162
Slc17a7	0.96	0.86	0.8	1.24	0.86	0.85	1.01	1.05	0.94	1.25	1.08	1.09	2.10774	0.177558	0.207405	4	4.31	-27.57		0.465761	0.888136	0.0890858	1.14504	0.0931318	0.877193
Myrf	0.99	0.79	0.26	1.13	1.31	0.83	1.29	1.35	0.94	1.19	0.82	1.1	2.0771	0.181701	0.211881	6	18.92	-14.44		0.188462	0.623853	0.111874	1.7549	0.407836	1.15113
Bok	0.76	0.66	1.17	0.94	1.09	1.2	1.06	0.6	0.95	1.13	1.21	1.23	2.06036	0.184013	0.214211	5	-10.02	-9.98		0.28568	0.801858	0.976053	1.00772	0.0873185	0.731092
Rpl29	0.92	0.86	0.99	0.94	1.07	1.01	0.98	0.94	1.12	1.09	1.04	1.04	2.04266	0.186499	0.216365	4	-0.74	-5.24		0.19181	0.917219	0.245864	1.09747	0.489869	0.958991
Setd1a	0.86	0.8	0.98	0.94	1.01	1.14	1.13	0.92	1.05	1.14	0.95	1.1	2.04281	0.186477	0.216708	4	5.1	-11.38	NA	0.130254	0.854369	0.130932	1.17424	0.739605	0.971787
Ppp3r1	0.93	0.99	0.95	0.88	1.05	0.94	0.97	1.12	1.03	1.01	1.06	1.07	1.99558	0.193309	0.223883	2	23.69	-10.95	NA	1	1	0.151051	1.08711	0.894894	0.993631
Cldn5	0.67	0.68	0.19	1.12	0.56	1.61	1.12	1	1.53	0.94	0.87	1.72	1.98273	0.195221	0.225713	4	7.36	-2.16		0.164928	0.468085	0.0366589	2.37013	0.905426	1.03399
Lsr	0.78	0.95	0.5	1.15	1.38	1.02	1.32	0.71	0.83	1.36	1.03	0.96	1.96268	0.198248	0.227668	6	-5.88	-3.71		0.0590441	0.628169	0.409303	1.28251	0.505686	0.853731
Kir3dl2	1.24	0.58	0.63	1	0.62	0.92	1.18	0.95	1.06	1.05	1.16	1.61	1.96567	0.197793	0.227914	4	8.95	-4.3		0.907183	0.964567	0.329401	1.30204	0.316802	0.835079
Atg9a	0.92	0.91	0.93	0.98	0.95	0.97	1.08	0.95	1.19	0.94	1	1.17	1.96284	0.198225	0.228026	4	11.63	-2.27		0.0114469	0.951724	0.0923433	1.16667	0.72663	1.03537
Sftpd	1.1	0.31	0.18	1.43	0.72	1.69	1.26	1.15	0.29	1.15	1.3	1.42	1.96602	0.197741	0.22824	5	-8.8	-32.15		0.140066	0.414062	0.428415	1.69811	0.285263	0.697674
Kdm6a	0.9	0.98	1.04	1.02	0.93	0.77	1.03	1.03	1.18	0.98	1.13	1	1.956	0.19927	0.228457	2	13.98	4.58	Hom	0.469847	1.07353	0.172881	1.10959	0.5621	1.0418
Fancg	0.87	0.98	1.08	1.08	1.18	0.96	1.03	0.8	0.88	1.03	1.04	1.07	1.87407	0.212334	0.242616	5	-18.36	-12.26	NA	0.333071	0.909938	0.464023	0.924915	0.104451	0.863057
Amigo2	0.61	0.94	0.98	0.71	1.09	0.95	0.86	1.31	1.1	1.15	1.09	1.21	1.87485	0.212204	0.242875	4	23.69	-10.97		0.673167	0.92	0.231602	1.29249	0.67869	0.947826
Map2k4	0.94	1.01	0.87	1	0.96	1.01	0.97	1.11	1.01	0.99	1.09	1.04	1.86466	0.213899	0.243995	4	18.71	-16.84	NA	0.311561	0.949495	0.195818	1.09574	0.85315	0.990385
Cx3cl1	0.64	0.93	0.71	1.15	1	1.22	1.34	0.69	1.25	1.13	0.87	1.07	1.84316	0.21753	0.247722	4	5.32	-9		0.0288768	0.676558	0.206485	1.4386	0.764207	1.0684
Topbp1	0.93	0.99	1.02	0.93	0.96	1.04	1.07	0.86	0.79	0.97	1.1	1.33	1.83482	0.218958	0.248932	5	-19.54	-9.75		0.940784	1.00341	0.452436	0.92517	0.167817	0.8
Serpina3n	1.09	0.72	0.48	1.04	1.47	1	1.23	0.76	0.69	0.99	1.21	1.32	1.82563	0.220546	0.249488	6	-0.34	-11.55		0.155339	0.652422	0.62433	1.17031	0.225026	0.761364
Epg5	0.83	0.86	1.24	1	0.9	0.91	0.83	0.94	1.03	1.19	1.08	1.18	1.82593	0.220494	0.249844	5	-15.19	-9.49		0.782881	1.0427	0.778565	0.955631	0.0328281	0.811594
Clic4	1.14	1.03	1.03	0.89	1.07	0.98	0.97	0.94	0.95	1	0.95	1.06	1.82612	0.22046	0.250222	3	-14.21	14.81		0.244632	1.08844	0.0397376	0.89375	0.204291	0.950166
S1pr5	0.93	0.94	0.58	0.76	0.82	0.75	1.45	0.87	1.3	1.06	0.8	1.74	1.79821	0.225363	0.254514	4	10.46	-3.96		0.75634	1.0515	0.13726	1.47755	0.984839	1.00556
Serping1	0.78	0.49	1.02	0.81	1.13	0.77	1.21	0.52	1.37	1.53	1.24	1.12	1.72678	0.238525	0.268933	4	0.13	-5.23		0.504068	0.845018	0.422496	1.35371	0.411949	0.796915
Chst8	1.02	0.76	0.42	1.14	0.85	0.68	0.69	0.93	1.45	1.72	1.46	0.87	1.70012	0.243674	0.274284	4	8.01	-20.34		0.514947	0.82397	0.364481	1.39545	0.387221	0.758025
Stx18	0.76	0.87	0.62	0.91	1.44	1.08	1.11	0.83	1.19	0.8	1.01	1.38	1.68674	0.246308	0.276791	6	-2.39	-10.33	NA	0.0843679	0.655977	0.0885957	1.39111	0.925759	0.981191
Nostrin	2.14	1.66	0.57	0.76	0.64	0.97	1.23	1.02	0.73	0.78	0.71	0.79	1.67709	0.248229	0.278491	3	-10.17	13.25		0.232633	1.84388	0.394901	0.681922	0.187923	1.30702
Kdm4a	0.85	0.78	0.9	0.83	1.07	1.05	1.27	0.81	1.12	1.06	0.99	1.26	1.66366	0.250933	0.281061	4	3.04	-8.56	NA	0.172475	0.857627	0.185493	1.26482	0.827621	0.966767
Mal	0.59	0.77	0.75	1.21	1.13	1.17	1.6	0.72	1.07	1.36	0.67	0.98	1.6365	0.256509	0.286835	6	5.23	-9		0.00161425	0.60114	0.178835	1.60664	0.716107	1.12625
E2f1	0.85	0.94	0.74	1.12	0.96	1.01	1.28	0.89	1.11	0.9	0.96	1.23	1.63289	0.257261	0.287204	6	10.31	-1.27		0.0668092	0.81877	0.120038	1.29644	0.697948	1.06149
Cycs	0.52	0.72	1.16	1.02	1.09	1.36	0.8	0.72	0.97	1.32	0.73	1.58	1.59269	0.265822	0.296276	5	-11.4	-11.72		0.17339	0.691643	0.889608	1.0375	0.220626	0.68595
Tgm1	1.19	0.89	0.96	0.83	0.7	0.66	1.57	1.19	0.59	1.07	1.17	1.18	1.51643	0.283014	0.314922	2	13	10		0.052944	1.38813	0.747309	1.10197	0.939197	0.979532
Arc	0.9	1.13	0.17	0.52	1.05	0.96	1.14	0.84	1.31	1.82	1.03	1.13	1.47705	0.292408	0.324845	4	11.33	-7.44		0.757379	0.869565	0.320078	1.49545	0.463188	0.826633
Trem3	0.72	0.62	0.8	1.12	0.9	0.87	1.67	0.6	1.66	1.02	0.71	1.3	1.46123	0.296287	0.328618	4	11.72	-1.09		0.057179	0.740484	0.171665	1.83645	0.488601	1.29703
Ehmt2	0.93	0.88	0.98	0.91	1.08	1.07	0.97	1.02	1.05	0.96	1.09	1.04	1.45247	0.298462	0.330492	5	0.67	-16.27	NA	0.221355	0.911765	0.0881256	1.08961	0.726858	0.983819
Xrcc6	1.01	0.9	0.95	0.95	1.01	0.86	0.93	1.04	1.23	1.02	1.04	1.05	1.44549	0.300209	0.331887	4	14.61	-8.79	NA	0.81698	1.01418	0.290892	1.11888	0.750503	1.02894
Traf6	0.78	0.87	1.05	1.03	1	1.08	1.12	0.9	1.18	1.04	0.97	0.97	1.44242	0.30098	0.3322	4	6.2	-10.05		0.173891	0.868167	0.225387	1.18519	0.452735	1.07383
Nrm	1.17	0.97	1.38	0.77	1.06	1.07	1.1	0.75	0.83	0.82	0.97	1.09	1.43487	0.302888	0.333765	3	-15.5	16.99	NA	0.250484	1.21379	0.152671	0.761364	0.639024	0.930556
P2ry12	1.6	1.19	0.92	0.8	1.05	0.65	0.91	0.83	1.09	1.29	0.79	0.89	1.41737	0.307366	0.338152	3	-13.56	14.49	Hom	0.15373	1.484	0.238865	0.762803	0.798448	0.952862
Mobp	0.85	0.56	1.13	1.3	0.89	0.75	1.13	0.55	1	1.6	1.12	1.13	1.39739	0.312574	0.343328	5	-2.77	-6.76	NA	0.597853	0.863946	0.855742	1.05512	0.174553	0.696104
Kdm5d	0.84	1.15	1.14	0.94	1.02	1.07	0.91	0.82	0.97	1.01	1.09	1.05	1.35809	0.323125	0.354345	5	-21.58	-11.55		0.774058	1.033	0.264909	0.86262	0.0383715	0.857143
Becn1	0.95	0.93	1.03	1.01	1.07	1.03	0.91	1.02	1.01	1.02	1.04	0.98	1.34927	0.325551	0.356432	5	-12.63	-5.58	NA	0.131778	0.935691	0.840405	1.01031	0.444107	0.967105
Slc2a1	0.86	0.86	1.01	0.99	0.8	1.1	0.98	0.99	1.15	1	1.03	1.22	1.3356	0.329352	0.360015	4	6.09	-1.12		0.625019	0.944637	0.155446	1.14286	0.648917	0.96
Abl1	1.03	1.01	1.09	0.84	0.99	0.99	0.97	0.9	1.06	0.98	1	1.13	1.32088	0.333506	0.363971	3	-1.99	13.45	Hom	0.135989	1.10993	0.270454	0.936102	0.414702	0.942122
Msn	1.14	1.06	0.9	0.86	1	0.93	1.1	1.15	0.97	0.93	0.88	1.08	1.29601	0.340661	0.371184	1	11.84	11.96	NA	0.272654	1.11111	0.675155	1.03871	0.24383	1.11419
Fancc	0.69	0.95	1.07	1.04	0.83	1.08	0.85	1.14	0.88	1	1.33	1.13	1.28668	0.343394	0.373564	5	2.63	-23.31	NA	0.588881	0.918644	0.731831	1.05904	0.213302	0.82948
Wdr5	0.9	0.9	0.99	0.95	1.15	1.19	0.97	0.85	1.1	0.89	1.02	1.11	1.27294	0.347461	0.377386	5	-7.42	-8.92		0.10584	0.848024	0.608889	1.04659	0.746875	0.966887
Il3	0.87	0.91	0.64	1.13	0.58	1.01	1.75	1.01	1.07	0.63	1.18	1.24	1.27083	0.348091	0.377468	2	10.28	-0.32		0.621094	0.889706	0.135336	1.58264	0.444163	1.25574
Rps10	0.88	0.88	1.04	0.92	1.06	1.05	1	0.88	1.08	1.14	1.04	1.02	1.26836	0.34883	0.377669	4	-0.68	-5	NA	0.333964	0.924092	0.536039	1.05714	0.310539	0.925
Csk	1.15	0.87	1.25	0.93	0.96	0.89	1.18	0.88	1.13	0.98	0.82	0.97	1.26462	0.349952	0.378281	1	-0.18	18.91	Hom	0.23028	1.17626	0.864671	0.975535	0.258019	1.15162
Top2a	0.88	1.01	1.02	0.95	0.96	1	1	1	1.1	0.98	1.04	1.07	1.24523	0.355839	0.384035	4	2.31	6.37	NA	1	1	0.321859	1.06529	0.94133	1.00324
Fasl	0.79	1.06	0.62	1.17	0.93	0.75	1.29	0.74	1.84	0.91	0.92	0.96	1.23679	0.358437	0.386228	2	11.01	2.4		0.513023	0.866667	0.244598	1.5668	0.320748	1.3871
Igf2r	0.95	1	1.05	0.96	1.03	1.01	1	1.03	1.1	0.99	1.01	0.88	1.22647	0.361645	0.389068	1	19.39	15.21		1	1	0.353961	1.04333	0.171651	1.08681
Rps21	1.15	1.14	0.97	0.95	1.01	0.93	1.01	1.09	0.83	1.03	0.99	0.9	1.1849	0.374908	0.402701	3	-8.55	12.72	DAM	0.122565	1.12803	0.318179	0.898773	0.970925	1.00342
Tnfrsf4	0.54	0.89	1.24	0.77	0.91	0.93	0.95	0.49	1.41	1.45	1.41	1.02	1.18093	0.376203	0.403456	4	-0.19	-3.83		0.928108	1.02299	0.866055	1.06742	0.314723	0.734536
Ung	0.83	0.9	0.9	1	1.16	0.94	1.12	0.62	1.15	1.05	1.07	1.26	1.15614	0.384412	0.411611	4	1.62	-7.65		0.0878089	0.848387	0.643568	1.09886	0.425906	0.85503
Epcam	0.73	1.06	0.88	0.91	1.46	0.64	1.96	0.79	1.22	0.69	0.97	0.68	1.13974	0.389958	0.416894	6	12.2	7.75		0.68478	0.887043	0.288953	1.48689	0.20028	1.69658
Creb1	0.84	0.91	1.11	0.95	1.15	1.05	0.79	1.02	0.97	1.17	1.05	0.99	1.13586	0.39128	0.417652	5	-12.67	-5.7	NA	0.385814	0.907937	0.815253	0.972028	0.177222	0.866044
Atm	1.11	1.02	0.87	0.85	0.92	0.91	0.96	1.22	0.94	1.15	1.17	0.88	1.04377	0.424303	0.452191	2	7.3	7.14		0.21948	1.1194	0.74373	1.04	0.847389	0.975
Hist1h1d	1.07	1.07	0.63	1.12	1.26	0.96	0.96	0.88	0.91	1.23	0.96	0.97	1.01665	0.434624	0.462467	6	-6.03	-3.19		0.327208	0.829341	0.966347	0.99278	0.209204	0.870253
Ncaph	0.93	0.93	0.89	1.01	0.99	1.04	0.96	0.99	1.24	0.86	1.14	1.02	1.00399	0.439536	0.466965	4	11.06	-10.71		0.00803305	0.904605	0.177573	1.16	0.661973	1.05629
Sin3a	1.01	0.97	0.86	1.05	0.98	1.02	1.01	1.1	0.96	0.95	1.03	1.05	0.997057	0.442255	0.469121	6	18.1	-17.31	NA	0.228009	0.931148	0.275426	1.08099	0.807029	1.0132
Cd3g	0.62	1.04	0.48	1.01	1.1	0.93	0.96	0.72	1.76	0.81	1.08	1.48	0.948175	0.461961	0.489262	4	10.81	-9.94		0.162142	0.703947	0.291104	1.60748	0.952711	1.02077
Rad51c	0.72	0.98	1.16	1.11	0.88	0.93	1.04	0.83	1	1.03	1.16	1.17	0.933685	0.46799	0.494877	5	-15.03	-10.45		0.897356	0.979452	0.982522	1.0035	0.106256	0.854167
Hsd11b1	1.52	0.93	0.16	1.55	1.13	1.27	1.08	0.69	0.97	1.03	0.96	0.71	0.929583	0.469712	0.495928	6	-6.32	-2.22		0.339948	0.660759	0.921012	1.04981	0.934041	1.01481
Rad50	0.94	0.99	1.17	0.9	0.89	0.97	0.93	1.12	1.15	0.99	0.83	1.13	0.917865	0.474671	0.498844	1	2.27	8.1	NA	0.201555	1.12319	0.751091	1.03226	0.493475	1.08475
Irak1	0.88	1.19	1.02	0.87	1.34	0.99	1.02	0.84	1.35	0.7	0.86	0.94	0.918596	0.47436	0.499288	1	-6.89	17.25	NA	0.837026	0.965625	0.829616	1.03883	0.225155	1.284
Rac1	0.94	0.91	1.06	1.01	1.06	1.06	0.88	0.92	1.09	1.02	1.03	1.01	0.919209	0.474099	0.499786	5	-10.12	-6.96	NA	0.207046	0.929712	0.93682	0.993127	0.430142	0.944444
Irf3	1.03	0.94	1.02	1.02	1	0.99	0.99	1.2	0.96	0.99	0.95	0.92	0.894709	0.484641	0.508537	1	17.53	21.45	NA	0.834019	0.993355	0.544769	1.05351	0.283892	1.1014
Kdm1b	0.96	0.9	1.11	0.96	1.12	1.07	0.97	1.03	1.01	0.96	0.99	0.92	0.873042	0.494178	0.517746	3	-12.9	-3.38		0.48631	0.942857	0.847241	1.01347	0.157484	1.04878
Vamp7	0.98	1.02	1.11	1.09	0.99	1.02	0.88	1.14	0.94	0.92	0.99	0.92	0.858425	0.500727	0.523802	3	-20.02	29.54		0.94854	1.00323	0.598269	0.951768	0.625101	1.04594
Cyp7b1	1.18	0.83	0.61	0.89	1.21	0.83	1.09	0.95	1.06	0.96	1.16	1.21	0.808931	0.52361	0.546899	6	5.13	-5.09		0.638497	0.894198	0.40325	1.18321	0.430066	0.930931
Parp2	1	0.97	1.21	0.84	0.98	1	0.9	0.98	1.11	0.97	1.03	1	0.782805	0.536137	0.559126	3	-1.12	12.44	NA	0.256551	1.12766	0.550147	0.940252	0.960712	0.996667
Rad51b	1.26	0.82	0.33	0.97	1.03	0.8	0.99	0.8	1.35	1.13	0.85	1.68	0.769587	0.542596	0.564997	4	7.86	-5.58		0.663604	0.860714	0.480715	1.3029	0.585096	0.857923
Pld2	1.1	0.96	1.29	0.86	0.86	1.04	1.11	0.72	1.13	0.96	0.83	1.14	0.715559	0.56985	0.59247	3	-1.43	14.01	NA	0.156456	1.21377	0.472782	0.883582	0.953425	1.01024
Exo1	0.91	0.83	0.94	0.84	1.03	1.41	1.04	0.87	1.13	1.02	1.12	0.85	0.656503	0.601242	0.623205	4	-5.86	-8.57		0.306488	0.817073	0.221763	1.13433	0.886542	1.01672
Siglecf	0.95	1.18	0.83	1.13	0.9	0.56	1.14	0.79	1.57	1.1	0.83	1.02	0.656712	0.601128	0.624037	2	10.52	2.6		0.561083	1.14286	0.507882	1.18243	0.486401	1.18644
Nrp2	0.96	0.88	1.47	0.91	0.9	0.91	0.98	0.89	1.16	0.95	0.9	1.09	0.606985	0.628873	0.650855	1	-0.72	12.63	NA	0.347238	1.21691	0.666712	0.915408	0.773982	1.03061
Rpl28	0.98	0.96	1.03	0.96	1.01	0.94	1.05	0.9	1.08	0.99	1.04	1.05	0.559278	0.656624	0.677516	4	1.55	-6.65		0.534186	1.02062	0.753432	1.0202	0.790519	0.983766
Cd300lf	0.98	1.42	1	0.88	1.01	0.91	1.18	0.71	1.03	1.22	0.85	0.81	0.560442	0.655934	0.677832	3	-4.34	31.55	NA	0.24992	1.21429	0.467431	0.858824	0.947527	1.01389
Prkdc	1.03	1.05	0.88	0.92	1.27	0.83	0.65	1.1	1.03	1	1.09	1.17	0.407676	0.751827	0.774576	5	-5.14	-32.05	NA	0.896627	0.980132	0.709126	0.939189	0.340988	0.852761
Cideb	0.77	0.88	1.27	0.96	1.02	0.62	1.02	0.8	1.28	0.89	0.87	1.62	0.400574	0.756524	0.778237	4	-0.37	4.9		0.615679	1.12308	0.784888	1.06164	0.758148	0.91716
Uty	0.83	0.88	0.98	0.89	1.03	1.04	0.72	0.86	1.55	1.16	1.09	0.96	0.319684	0.811149	0.831916	4	3.12	2.92		0.241332	0.908784	0.603213	1.16357	0.924158	0.975078
Abcc8	1.19	0.7	0.76	0.83	0.68	1.37	1.46	0.79	1.19	1.4	1	0.64	0.319941	0.810972	0.83299	4	3.43	-11.85		0.782935	0.920139	0.348813	1.29811	0.67303	1.13158
Mcm6	1.02	1.04	0.92	0.98	0.98	0.99	0.94	1.1	1.02	0.98	1	1.03	0.261905	0.85098	0.871455	2	19.2	-17.15	NA	0.801717	1.01017	0.675997	1.02685	0.74802	1.01661
Mag	0.6	0.66	1.55	0.79	0.7	1.2	1.24	1.06	0.79	0.79	1.09	1.53	0.252007	0.857818	0.875823	4	-0.83	9.35		0.912921	1.04461	0.79366	1.09964	0.693349	0.906158
Pecam1	1.11	1.09	0.87	1	1	0.94	1.05	1.12	0.91	0.98	1.04	0.91	0.253051	0.857097	0.876401	1	-8.44	12.59	Hom	0.614423	1.04422	0.974651	1.00326	0.527066	1.05119
Bak1	1.08	0.94	0.9	1.07	1.01	1.01	1.17	0.96	0.9	0.94	0.96	1.05	0.235974	0.868878	0.885788	6	10.16	7.13		0.384761	0.944984	0.728265	1.03767	0.778353	1.02712
Ccr2	0.98	0.74	1.17	0.95	1.25	0.88	0.82	0.59	1.23	0.77	0.77	1.85	0.230449	0.872681	0.888335	5	-0.69	4.59		0.725934	0.938312	0.729597	0.913495	0.571135	0.778761
Klrk1	1.11	0.65	1.05	1.15	0.95	0.85	1.11	0.79	0.97	0.62	1.08	1.68	0.225389	0.876159	0.889217	5	-1.12	3.96		0.796336	0.952542	0.912798	1.02135	0.623958	0.849112
Birc5	0.72	1.01	1.15	1	0.98	0.99	0.96	1	1.24	0.89	0.83	1.22	0.227075	0.875001	0.889366	2	2	6.85	NA	0.824533	0.969697	0.526331	1.11111	0.593148	1.08844
Trem1	1.1	0.8	0.86	1.22	0.62	1.3	1.19	0.73	1.35	0.67	0.76	1.4	0.187028	0.902284	0.914368	4	7.99	-1.48		0.616061	0.878981	0.458038	1.18478	0.64574	1.15548
Fcrla	1.5	0.91	0.18	1	1.29	0.78	1.33	0.86	0.77	0.77	0.95	1.66	0.17406	0.91097	0.921799	6	5.6	-4.85		0.715814	0.843648	0.783328	1.14286	0.686528	0.87574
Ago4	1.28	1.48	0.52	1.21	0.9	0.94	1.09	0.78	1.03	0.67	1.19	0.92	0.163052	0.918263	0.927799	6	-10.4	12.06		0.815801	1.07541	0.701463	0.884146	0.832879	1.04317
Blm	0.84	1.13	0.91	0.91	1.08	1.12	1.04	0.8	1.12	0.96	0.88	1.2	0.145252	0.929857	0.938123	6	-0.25	-8.71		0.518891	0.926045	0.847389	1.02778	0.85408	0.973684
Tnfrsf17	1.2	1.18	0.77	1.01	1.38	0.45	1.68	0.92	0.67	0.84	0.77	1.14	0.137404	0.934878	0.941792	6	10.89	7.25	NA	0.7514	1.10915	0.910571	1.0381	0.621237	1.18909
Ddb2	0.66	0.62	1.51	0.82	0.76	1.29	1	0.83	1.41	1	0.99	1.11	0.132838	0.937768	0.943309	4	-0.18	10.85		0.9404	0.972125	0.679657	1.16129	0.80441	1.04516
Cass4	0.95	1.01	1.12	1.01	0.81	1.05	0.81	0.87	1.45	1.08	0.79	1.06	0.114389	0.949192	0.953392	1	3.09	3.53	NA	0.477301	1.07317	0.940569	1.01623	0.781258	1.06826
Cd209e	1.12	1	0.88	0.73	0.96	1.2	1.42	1.01	0.77	0.83	0.78	1.31	0.0987045	0.958518	0.961341	6	10.74	9.44		0.821642	1.03806	0.757956	1.06667	0.731974	1.09589
Fancd2	1.26	0.65	0.94	0.71	1.31	0.95	1.1	0.87	1.14	0.97	1.06	1.05	0.0894908	0.963797	0.965214	6	4.31	-5.24		0.879615	0.959596	0.680043	1.09123	0.915781	1.00974
Dnmt3b	0.96	1.06	0.8	1.27	1.16	0.58	0.96	0.72	1.26	1.68	0.71	0.83	0.0739841	0.97228	0.97228	4	8.47	2.38		0.794104	0.936877	0.829064	1.04255	0.798975	0.913043

## Sheet: Supp_T2 GSEA in-vitro Bin1siRNA
Supplemental Table: Gene Ontology enrichment analyses of gene clusters: In-vitro microglial studies
Cluster	BioMarkers	Gene-Set Name	Number Changed	Number Measured	Number in Gene-Set	Percent Changed	Percent Present	Z Score	FisherExactP	AdjustedP	gene symbols
Cluster1	biological_process	positive regulation of interferon-alpha production(GO:0032727)	6	6	9	100	66.6667	6.42887	3.69238e-06	0.0126659	Ddx58|Ifih1|Irf3|Irf7|Mavs|Tlr4
Cluster1	biological_process	positive regulation of interferon-beta production(GO:0032728)	6	7	18	85.7143	38.8889	5.81124	2.31934e-05	0.0308751	Ddx58|Ifih1|Irf3|Irf7|Mavs|Tlr4
Cluster1	biological_process	innate immune response(GO:0045087)	17	43	177	39.5349	24.2938	5.43479	3.80585e-06	0.0126659	Axl|Btk|Cd14|Ddx58|Fcgr1|Ifih1|Ifitm2|Irak1|Irf3|Irf7|Lyn|Mavs|Pik3cd|Ptpn6|Tgfb1|Tlr4|Zbp1
Cluster1	biological_process	positive regulation of response to cytokine stimulus(GO:0060760)	6	8	18	75	44.4444	5.30407	8.32608e-05	0.069273	Axl|Cd74|Irf3|Irf7|Mavs|Zbp1
Cluster1	cellular_component	membrane raft(GO:0045121)	13	34	182	38.2353	18.6813	4.56567	9.65808e-05	0.0714268	Btk|Casp8|Cd14|Cln3|Csk|Ikbkb|Lyn|P2rx7|Pecam1|Psen2|Ptprc|Ripk1|Tnfrsf1a
Cluster1	biological_process	positive T cell selection(GO:0043368)	3	3	13	100	23.0769	4.53572	0.00201443	0.297957	Cd74|Dock2|Ptprc
Cluster1	biological_process	viral reproductive process(GO:0022415)	3	3	53	100	5.66038	4.53572	0.00201443	0.297957	Ripk1|Tgfb1|Zbp1
Cluster1	biological_process	positive regulation of T cell mediated cytotoxicity(GO:0001916)	3	3	19	100	15.7895	4.53572	0.00201443	0.297957	H2-T23|P2rx7|Ptprc
Cluster1	biological_process	negative regulation of intracellular protein kinase cascade(GO:0010741)	8	16	101	50	15.8416	4.51534	0.000279916	0.15526	Casp8|Csk|Lyn|P2rx7|Ptpn6|Rhoa|Stat1|Tlr4
Cluster1	PathwayCommons	RIG-I/MDA5 mediated induction of IFN-alpha/beta pathways	8	15	33	53.3333	45.4545	4.4418	0.000286078	0.120582	Casp8|Ddx58|Ifih1|Ikbkb|Irf3|Irf7|Mavs|Ripk1
Cluster1	biological_process	negative regulation of lymphocyte activation(GO:0051250)	8	17	90	47.0588	18.8889	4.28998	0.000473796	0.167453	Axl|Cd74|Fcgr2b|Inpp5d|Lag3|Lyn|Ptpn6|Tgfb1
Cluster1	RVista_TFsites	Tel-2	7	14	431	50	3.24826	4.28523	0.000609762	0.110164	Blnk|Cln3|Gba|Lyn|Mpg|Ptpn6|Pttg1
Cluster1	PathwayCommons	TRAF6 mediated IRF7 activation	3	3	5	100	60	4.28419	0.00268234	0.677611	Irf3|Irf7|Mavs
Cluster1	biological_process	response to bacterium(GO:0009617)	12	33	190	36.3636	17.3684	4.16431	0.000326466	0.167151	C5ar1|Cd47|Fcgr1|Fcgr2b|Il6ra|Irf3|Mavs|Ncf1|P2rx7|Stat1|Tlr4|Tnfrsf1a
Cluster1	PathwayCommons	Immune System	23	82	345	28.0488	23.7681	4.05667	0.000147501	0.120582	Blnk|Casp8|Cd14|Csk|Ddx58|Ifih1|Ifitm2|Ikbkb|Inpp5d|Irak1|Irf3|Irf7|Lyn|Map3k14|Mavs|P2rx7|Pecam1|Psmb8|Ptpn6|Ptprc|Ripk1|Tlr4|Was
Cluster1	biological_process	negative regulation of homeostatic process(GO:0032845)	4	6	24	66.6667	25	3.97249	0.00304267	0.389462	Csk|Inpp5d|P2rx7|Tgfb1
Cluster1	biological_process	cytosolic calcium ion homeostasis(GO:0051480)	7	16	147	43.75	10.8844	3.75754	0.00189476	0.297957	C3ar1|C5ar1|Cln3|Gna15|P2rx7|Pik3cg|Ptprc
Cluster1	molecular_function	phosphoprotein binding(GO:0051219)	3	4	51	75	7.84314	3.73933	0.00731019	0.57142	Igf2r|Lyn|Ptpn6
Cluster1	biological_process	regulation of antigen receptor-mediated signaling pathway(GO:0050854)	3	4	27	75	14.8148	3.73933	0.00731019	0.57142	Lyn|Ptpn6|Ptprc
Cluster1	biological_process	negative T cell selection(GO:0043383)	3	4	13	75	30.7692	3.73933	0.00731019	0.57142	Cd74|Dock2|Ptprc
Cluster1	biological_process	regulation of sodium ion transport(GO:0002028)	3	4	41	75	9.7561	3.73933	0.00731019	0.57142	Ikbkb|P2rx7|Tgfb1
Cluster1	molecular_function	lipopolysaccharide binding(GO:0001530)	3	4	13	75	30.7692	3.73933	0.00731019	0.57142	Cd14|P2rx7|Tlr4
Cluster1	biological_process	positive regulation of intracellular protein kinase cascade(GO:0010740)	18	66	353	27.2727	18.6969	3.718	0.000698867	0.197854	Axl|C5ar1|Casp8|Cd74|Il6ra|Irf3|Lyn|Mavs|P2rx7|Pecam1|Pik3cg|Ptprc|Rhoa|Ripk1|Tgfb1|Tlr4|Tnfrsf1a|Tnfsf10
Cluster1	biological_process	negative regulation of cytokine production(GO:0001818)	8	20	112	40	17.8571	3.70398	0.00176718	0.297957	Axl|Csk|Fcgr2b|Gba|Il6ra|Tgfb1|Tlr4|Tnfrsf1a
Cluster1	biological_process	immune system process(GO:0002376)	40	202	1152	19.802	17.5347	3.58221	0.000596187	0.0512721	Anxa1|Axl|Bcl2a1a|Blnk|Btk|C5ar1|Casp8|Cd14|Cd47|Cd74|Ddx58|Dock2|Fcgr1|Fcgr2b|H2-T23|Ifih1|Ifitm2|Ikbkb|Inpp5d|Irak1|Irf3|Irf7|Lyn|Map3k14|Mavs|Msn|Ncf1|Oas1g|P2rx7|Pik3cd|Psen2|Psmb8|Ptpn6|Ptprc|Stat1|Tgfb1|Tlr4|Tnfsf10|Was|Zbp1
Cluster1	biological_process	negative regulation of immune response(GO:0050777)	5	10	56	50	17.8571	3.55352	0.00452575	0.502056	Fcgr2b|Inpp5d|Ptpn6|Ptprc|Tgfb1
Cluster1	biological_process	immunoglobulin mediated immune response(GO:0016064)	5	10	16	50	62.5	3.55352	0.00452575	0.502056	Cd74|Fcgr1|Fcgr2b|Inpp5d|Irf7
Cluster1	TFTargets	PU.1_MOUSE(Source:pleiades genes-PAZAR)	5	10	30	50	33.3333	3.53546	0.00459542	0.533069	Btk|Cd72|Ncf1|Ptprc|Tlr4
Cluster1	MergedTFTargets	Sfpi1	5	10	30	50	33.3333	3.51758	0.00470706	1	Btk|Cd72|Ncf1|Ptprc|Tlr4
Cluster1	PathwayCommons	TRAF3-dependent IRF activation pathway	3	4	6	75	66.6667	3.51144	0.00964571	0.677611	Irf3|Irf7|Mavs
Cluster1	PathwayCommons	Sema4D in semaphorin signaling	3	4	10	75	40	3.51144	0.00964571	0.677611	Cd72|Ptprc|Rhoa
Cluster1	PathwayCommons	Platelet sensitization by LDL	3	4	8	75	50	3.51144	0.00964571	0.677611	Pecam1|Pla2g4a|Ptpn6
Cluster1	PathwayCommons	Platelet homeostasis	3	4	15	75	26.6667	3.51144	0.00964571	0.677611	Pecam1|Pla2g4a|Ptpn6
Cluster1	PathwayCommons	PECAM1 interactions	3	4	7	75	57.1429	3.51144	0.00964571	0.677611	Inpp5d|Pecam1|Ptpn6
Cluster1	cellular_component	vacuolar part(GO:0044437)	6	14	168	42.8571	8.33333	3.40841	0.00468012	0.504889	Cln3|Gba|Igf2r|Psen2|Tcirg1|Vps4b
Cluster1	biological_process	regulation of MAP kinase activity(GO:0043405)	11	35	215	31.4286	16.2791	3.39729	0.00241674	0.342251	Cd74|Csk|Gba|Irak1|Lyn|P2rx7|Pik3cg|Ptpn6|Ptprc|Tgfb1|Tlr4
Cluster1	biological_process	signal transduction(GO:0007165)	41	214	3447	19.1589	6.2083	3.39379	0.00114929	0.246075	Anxa1|Axl|Blnk|Btk|C5ar1|Cd74|Cln3|Csk|Dock2|Ep300|Fcgr1|Fcgr2b|Gna15|Ikbkb|Il21r|Il6ra|Inpp5d|Irak1|Irf3|Lag3|Lyn|Map3k14|Mavs|Nfe2l2|Nrp2|P2rx7|Pecam1|Pik3cd|Pik3cg|Plekhm1|Psen2|Ptpn6|Ptprc|Ralb|Rhoa|Ripk1|Stat1|Tgfb1|Tlr4|Tnfrsf1a|Xiap
Cluster1	PathwayCommons	KitReceptor	6	13	50	46.1538	26	3.36957	0.00474722	0.677611	Ep300|Inpp5d|Lyn|Pik3cg|Ptpn6|Stat1
Cluster1	PathwayCommons	NF-kB activation through FADD/RIP-1 pathway mediated by caspase-8 and -10	4	7	7	57.1429	100	3.29531	0.00904277	0.677611	Casp8|Ikbkb|Mavs|Ripk1
Cluster1	biological_process	negative regulation of leukocyte proliferation(GO:0070664)	5	11	52	45.4545	21.1538	3.27453	0.00746898	0.57142	Fcgr2b|Inpp5d|Lyn|Ptpn6|Tgfb1
Cluster1	biological_process	negative regulation of protein phosphorylation(GO:0001933)	5	11	84	45.4545	13.0952	3.27453	0.00746898	0.57142	Lyn|Psen2|Ptpn6|Ptprc|Tgfb1
Cluster1	KEGG	Fc gamma R-mediated phagocytosis:KEGG-mmu04666	11	30	90	36.6667	33.3333	3.22903	0.00326469	0.509292	Dock2|Fcgr1|Fcgr2b|Inpp5d|Lyn|Ncf1|Pik3cd|Pik3cg|Pla2g4a|Ptprc|Was
Cluster1	biological_process	negative regulation of phagocytosis(GO:0050765)	3	5	8	60	62.5	3.17552	0.0165896	0.682312	Csk|Fcgr2b|Tgfb1
Cluster1	biological_process	negative regulation of cytokine biosynthetic process(GO:0042036)	3	5	24	60	20.8333	3.17552	0.0165896	0.682312	Inpp5d|Irf3|Lag3
Cluster1	biological_process	response to fluid shear stress(GO:0034405)	3	5	18	60	27.7778	3.17552	0.0165896	0.682312	Nfe2l2|P2rx7|Tgfb1
Cluster1	molecular_function	protein binding, bridging(GO:0030674)	3	5	64	60	7.8125	3.17552	0.0165896	0.682312	Anxa1|Blnk|Rad50
Cluster1	biological_process	ceramide metabolic process(GO:0006672)	3	5	54	60	9.25926	3.17552	0.0165896	0.682312	Cln3|Gba|P2rx7
Cluster1	biological_process	regulation of humoral immune response mediated by circulating immunoglobulin(GO:0002923)	3	5	10	60	50	3.17552	0.0165896	0.682312	Fcgr2b|Ptpn6|Ptprc
Cluster1	biological_process	cell killing(GO:0001906)	3	5	23	60	21.7391	3.17552	0.0165896	0.682312	Fcgr1|Ncf1|Ptpn6
Cluster1	PathwayCommons	Innate Immune System	12	39	114	30.7692	34.2105	3.14052	0.00568708	0.677611	Casp8|Cd14|Ddx58|Ifih1|Ikbkb|Irak1|Irf3|Irf7|Mavs|P2rx7|Ripk1|Tlr4
Cluster1	PathwayCommons	BCR signaling pathway	10	30	60	33.3333	50	3.13986	0.00445935	0.677611	Blnk|Btk|Cd72|Csk|Fcgr2b|Ikbkb|Inpp5d|Lyn|Ptpn6|Ptprc
Cluster1	cellular_component	plasma membrane part(GO:0044459)	30	148	1981	20.2703	7.47097	3.09773	0.00318119	0.399509	Anxa1|C5ar1|Casp8|Cass4|Cd47|Cd72|Cd74|Cln3|Csk|Ddx58|Fcgr1|Fcgr2b|Fgd2|Gna15|H2-T23|Ikbkb|Il6ra|Lag3|Lyn|Msn|P2rx7|Pecam1|Psen2|Ptpn6|Ptprc|Rhoa|Ripk1|S100a10|Tcirg1|Tlr4
Cluster1	WikiPathways	EPO Receptor Signaling:WP1249	3	5	26	60	19.2308	3.0741	0.0187639	0.950704	Pik3cg|Ptprc|Stat1
Cluster1	TFTargets	ImmuneResponse(Source:GO-Amadeus)	22	100	510	22	19.6078	3.0516	0.00397693	0.533069	Blnk|C3ar1|C5ar1|Cd14|Cd72|Cd74|Ddx58|Fcgr1|Fcgr2b|H2-T23|Ifih1|Inpp5d|Irf7|Lag3|Mavs|Oas1g|Psmb8|Ptprc|Tgfb1|Tlr4|Tnfsf10|Was
Cluster1	biological_process	antigen processing and presentation(GO:0019882)	5	12	78	41.6667	15.3846	3.02618	0.011529	0.682312	Cd74|Fcgr1|Fcgr2b|H2-T23|Psmb8
Cluster1	cellular_component	axon(GO:0030424)	6	16	177	37.5	9.03955	2.99973	0.010076	0.682312	Bin1|Nrp2|Psen2|Rhoa|Tgfb1|Tnfrsf1a
Cluster1	PathwayCommons	Negative regulators of RIG-I/MDA5 signaling	3	5	17	60	29.4118	2.9625	0.0216923	0.795071	Ddx58|Irf3|Mavs
Cluster1	PathwayCommons	IKK complex recruitment mediated by RIP1	3	5	8	60	62.5	2.9625	0.0216923	0.795071	Ikbkb|Ripk1|Tlr4
Cluster1	biological_process	regulation of B cell activation(GO:0050864)	8	25	84	32	29.7619	2.93623	0.00878356	0.632461	Cd74|Fcgr2b|Inpp5d|Lyn|Ptpn6|Ptprc|Tgfb1|Tlr4
Cluster1	WikiPathways	Kit Receptor Signaling Pathway:WP407	7	20	70	35	28.5714	2.90323	0.0101987	0.950704	Btk|Ep300|Inpp5d|Lyn|Pik3cg|Ptpn6|Stat1
Cluster1	biological_process	response to exogenous dsRNA(GO:0043330)	4	9	24	44.4444	37.5	2.8661	0.0188255	0.717819	Ddx58|Irf3|Mavs|Stat1
Cluster1	biological_process	unsaturated fatty acid metabolic process(GO:0033559)	4	9	54	44.4444	16.6667	2.8661	0.0188255	0.717819	Cd74|Ncf1|Pla2g4a|Tnfrsf1a
Cluster1	biological_process	lipid transport(GO:0006869)	4	9	128	44.4444	7.03125	2.8661	0.0188255	0.717819	Anxa1|P2rx7|Pla2g4a|Vps4b
Cluster1	molecular_function	SH3 domain binding(GO:0017124)	5	13	111	38.4615	11.7117	2.80263	0.0168739	0.682312	Inpp5d|Lyn|Ncf1|Ptpn6|Pttg1
Cluster1	PathwayCommons	EPO signaling pathway	5	12	30	41.6667	40	2.7805	0.0170195	0.787018	Btk|Inpp5d|Lyn|Ptpn6|Stat1
Cluster1	biological_process	regulation of macrophage cytokine production(GO:0010935)	3	6	10	50	60	2.74429	0.0301366	0.96903	Cd74|Tgfb1|Tlr4
Cluster1	molecular_function	double-stranded RNA binding(GO:0003725)	3	6	51	50	11.7647	2.74429	0.0301366	0.96903	Ddx58|Ifih1|Oas1g
Cluster1	microRNATargets	mmu-miR-369-3p	3	7	96	42.8571	7.29167	2.73617	0.0309379	1	Ep300|Pik3cg|Pla2g4a
Cluster1	biological_process	homeostasis of number of cells(GO:0048872)	8	27	91	29.6296	29.6703	2.67962	0.0144972	0.682312	Anxa1|Axl|Bcl2a1a|Ikbkb|Lyn|P2rx7|Pik3cd|Tgfb1
Cluster1	molecular_function	lipid binding(GO:0008289)	10	37	681	27.027	5.43319	2.67365	0.0181416	0.750333	Anxa1|Axl|Btk|Cd14|Fgd2|Lyn|Ncf1|P2rx7|Pla2g4a|Plekhm1
Cluster1	biological_process	regulation of response to external stimulus(GO:0032101)	13	53	332	24.5283	15.9639	2.67331	0.0157468	0.682312	Anxa1|C3ar1|Cd47|Cd74|Cln3|Fcgr1|Fcgr2b|Lyn|Nfe2l2|Pik3cg|Tgfb1|Tlr4|Tnfrsf1a
Cluster1	cellular_component	cytoskeleton(GO:0005856)	9	32	655	28.125	4.8855	2.66735	0.0137027	0.682312	Anxa1|Cass4|Ddx58|Dock2|Fcgr2b|Fgd2|Msn|Rhoa|Was
Cluster1	WikiPathways	Prostaglandin Synthesis and Regulation:WP374	3	6	32	50	18.75	2.64812	0.0339714	1	Anxa1|Pla2g4a|S100a10
Cluster1	KEGG	Measles:KEGG-mmu05162	13	44	136	29.5455	32.3529	2.61824	0.0149223	0.902936	Ddx58|Fcgr2b|Ifih1|Irak1|Irf3|Irf7|Mavs|Msn|Pik3cd|Pik3cg|Stat1|Tlr4|Tnfsf10
Cluster1	cellular_component	contractile fiber part(GO:0044449)	4	10	157	40	6.36943	2.59931	0.0283587	0.948521	Bag3|Kat2b|Pecam1|Psen2
Cluster1	biological_process	regulation of tyrosine phosphorylation of STAT protein(GO:0042509)	4	10	44	40	22.7273	2.59931	0.0283587	0.948521	Il6ra|Lyn|Pecam1|Tnfrsf1a
Cluster1	PathwayCommons	IL8- and CXCR2-mediated signaling events	3	6	22	50	27.2727	2.54128	0.0390528	1	Dock2|Gna15|Pik3cg
Cluster1	cellular_component	plasma membrane(GO:0005886)	30	163	3450	18.4049	4.72464	2.47912	0.0154742	0.682312	Anxa1|Axl|Bag3|Blnk|Btk|C3ar1|C5ar1|Cd14|Cd47|Cd74|Cln3|Col6a3|Csk|Ifitm2|Inpp5d|Lyn|Msn|Nfe2l2|Nrp2|P2rx7|Pecam1|Pik3cd|Pik3cg|Psen2|Ptprc|Ralb|Rhoa|Siglec1|Tcirg1|Tnfrsf1a
Cluster1	RVista_TFsites	NERF1a	5	15	502	33.3333	2.98805	2.46528	0.0294062	0.442727	Igf2r|Lyn|Mpg|Nrp2|Pik3cg
Cluster1	biological_process	mononuclear cell proliferation(GO:0032943)	5	15	52	33.3333	28.8462	2.41349	0.0319683	0.991186	Dock2|P2rx7|Ptprc|Tgfb1|Tlr4
Cluster1	biological_process	positive regulation of tumor necrosis factor production(GO:0032760)	5	15	33	33.3333	45.4545	2.41349	0.0319683	0.991186	Cd14|Mavs|Ripk1|Tlr4|Tnfrsf1a
Cluster1	biological_process	cellular response to steroid hormone stimulus(GO:0071383)	3	7	56	42.8571	12.5	2.39743	0.0479322	1	Anxa1|Tgfb1|Tnfrsf1a
Cluster1	biological_process	skeletal muscle tissue development(GO:0007519)	3	7	56	42.8571	12.5	2.39743	0.0479322	1	Ep300|Rhoa|Tgfb1
Cluster1	biological_process	hemopoietic progenitor cell differentiation(GO:0002244)	3	7	31	42.8571	22.5806	2.39743	0.0479322	1	Psen2|Ptprc|Tgfb1
Cluster1	KEGG	Cytosolic DNA-sensing pathway:KEGG-mmu04623	7	20	60	35	33.3333	2.39478	0.0259754	0.902936	Ddx58|Ikbkb|Irf3|Irf7|Mavs|Ripk1|Zbp1
Cluster1	PathwayCommons	Cell surface interactions at the vascular wall	5	14	52	35.7143	26.9231	2.36062	0.0342955	1	Cd47|Inpp5d|Lyn|Pecam1|Ptpn6
Cluster1	PathwayCommons	Axon guidance	5	14	109	35.7143	12.844	2.36062	0.0342955	1	Cd72|Nrp2|Pla2g4a|Ptprc|Rhoa
Cluster1	biological_process	phosphorylation(GO:0016310)	16	75	572	21.3333	13.1119	2.35893	0.0262716	0.906029	Btk|Cd74|Csk|Ikbkb|Inpp5d|Irak1|Irf7|Lyn|Map3k14|P2rx7|Pik3cg|Ptpn6|Ptprc|Ripk1|Tgfb1|Tlr4
Cluster1	WikiPathways	Regulation of Actin Cytoskeleton:WP523	7	24	155	29.1667	15.4839	2.33331	0.0293279	1	Cd14|Csk|Msn|Pik3cd|Pik3cg|Rhoa|Was
Cluster1	molecular_function	phospholipid binding(GO:0005543)	7	25	465	28	5.37634	2.3258	0.0300836	0.96903	Anxa1|Axl|Btk|Fgd2|Ncf1|Pla2g4a|Plekhm1
Cluster1	RVista_TFsites	SPI-B	33	195	8165	16.9231	2.38824	2.27457	0.0331402	0.472683	Axl|Blnk|Btk|Cass4|Cd72|Cln3|Col6a3|Csk|Fcgr2b|Gna15|Il21r|Inpp5d|Irak1|Irf3|Lag3|Lyn|Mpg|Msn|Nfe2l2|Nrp2|Pecam1|Pik3cg|Pla2g4a|Ptpn6|Ptprc|Pttg1|Ripk1|Tcirg1|Tgfb1|Tmem119|Tnfrsf1a|Was|Xiap
Cluster1	molecular_function	molecular transducer activity(GO:0060089)	20	102	2650	19.6078	3.84906	2.24858	0.0348835	1	Axl|C3ar1|C5ar1|Cd47|Cd74|Fcgr1|Fcgr2b|Gna15|Ikbkb|Il21r|Il6ra|Lag3|Map3k14|Mavs|Nrp2|P2rx7|Ptpn6|Stat1|Tlr4|Tnfrsf1a
Cluster1	biological_process	regulation of protein secretion(GO:0050708)	7	26	122	26.9231	21.3115	2.20596	0.0369758	1	Anxa1|Cd14|Irf3|Lyn|P2rx7|Tgfb1|Tlr4
Cluster1	biological_process	positive regulation of endocytosis(GO:0045807)	6	21	74	28.5714	28.3784	2.20477	0.040133	1	Bin1|Cd14|Cd47|Dock2|Fcgr1|Fcgr2b
Cluster1	RVista_TFsites	c-Ets-2	38	235	9827	16.1702	2.39137	2.18562	0.0307129	0.449902	Blnk|Btk|Casp8|Cass4|Cd72|Cln3|Col6a3|Csk|Ep300|Fcgr2b|Fgd2|Gba|Gna15|H2afx|Igf2r|Il21r|Inpp5d|Irak1|Irf7|Kat2b|Lag3|Lyn|Map3k14|Mpg|Nfe2l2|Nrp2|Pecam1|Pik3cg|Pla2g4a|Ptpn6|Ptprc|S100a10|Siglec1|Stat1|Tcirg1|Tgfb1|Vps4b|Was
Cluster1	PathwayCommons	TCR signaling	5	15	37	33.3333	40.5405	2.17699	0.0459504	1	Csk|Ikbkb|Inpp5d|Ptprc|Was
Cluster1	PathwayCommons	Signaling by GPCR	5	15	156	33.3333	9.61538	2.17699	0.0459504	1	C3ar1|C5ar1|Pik3cg|Pla2g4a|Rhoa
Cluster1	KEGG	RIG-I-like receptor signaling pathway:KEGG-mmu04622	8	26	69	30.7692	37.6812	2.14243	0.0477362	0.902936	Casp8|Ddx58|Ifih1|Ikbkb|Irf3|Irf7|Mavs|Ripk1
Cluster1	cellular_component	cell surface(GO:0009986)	11	49	344	22.449	14.2442	2.10951	0.0443434	1	Axl|C5ar1|Cd14|Cd74|Igf2r|Il6ra|Pecam1|Psen2|Ptprc|Tgfb1|Tnfrsf1a
Cluster1	cellular_component	cytoplasm(GO:0005737)	59	392	8446	15.051	4.64125	2.10061	0.0358826	0.750333	Anxa1|Bag3|Bcl2a1a|Bin1|Blnk|Btk|Casp6|Casp8|Cass4|Cd74|Cln3|Coa5|Csk|Ddx58|Dock2|Ep300|Fcgr2b|Fgd2|Gba|H2-T23|Ifih1|Igf2r|Ikbkb|Inpp5d|Irak1|Irf3|Irf7|Kat2b|Lyn|Map3k14|Mavs|Msn|Ncf1|Nfe2l2|Nptx1|P2rx7|Pecam1|Pik3cd|Pik3cg|Pla2g4a|Plekhm1|Psen2|Psmb8|Ptpn6|Pttg1|Rhoa|Ripk1|Rpl9|Stat1|Tcirg1|Tgfb1|Tlr4|Tmem119|Tnfrsf1a|Vps4b|Was|Xiap|Zbp1|Zfp367
Cluster1	WikiPathways	IL-5 Signaling Pathway:WP151	6	21	73	28.5714	28.7671	2.09228	0.0478534	1	Btk|Lyn|Pik3cg|Pla2g4a|Ptpn6|Stat1
Cluster1	PathwayCommons	Toll Receptor Cascades	6	20	55	30	36.3636	2.09139	0.0478304	1	Cd14|Ikbkb|Irak1|Irf7|Ripk1|Tlr4
Cluster1	biological_process	positive regulation of defense response(GO:0031349)	9	38	119	23.6842	31.9328	2.07633	0.0460786	1	Cd47|Cd74|Fcgr1|Irak1|Lag3|Mavs|Pik3cg|Tlr4|Tnfrsf1a
Cluster2	biological_process	positive regulation of NF-kappaB transcription factor activity(GO:0051092)	16	24	81	66.6667	29.6296	6.61587	3.89606e-08	0.000259322	Bcl10|Cd40|Cflar|Ikbkg|Il1b|Irak2|Irak3|Myd88|Nlrp3|Nod1|Rela|Ripk2|Tlr2|Tnf|Traf1|Traf2
Cluster2	PathwayCommons	IL23-mediated signaling events	15	24	65	62.5	36.9231	5.7008	9.87195e-07	0.000832205	Atm|Bcl10|Ccl2|Cxcl9|Ikbkg|Il1b|Mapk14|Nfkb1|Nfkb2|Nfkbia|Rela|Relb|Ripk2|Socs3|Tnf
Cluster2	KEGG	NOD-like receptor signaling pathway:KEGG-mmu04621	13	21	56	61.9048	37.5	5.36369	5.00836e-06	0.000781305	Birc3|Casp1|Ccl5|Ikbkg|Il1b|Mapk14|Nfkb1|Nfkbia|Nlrp3|Nod1|Rela|Ripk2|Tnf
Cluster2	molecular_function	chemokine receptor binding(GO:0042379)	7	8	60	87.5	13.3333	5.35362	2.32877e-05	0.0196603	Ccl2|Ccl3|Ccl4|Ccl5|Ccl7|Cxcl10|Cxcl9
Cluster2	biological_process	cellular response to molecule of bacterial origin(GO:0071219)	16	33	104	48.4848	31.7308	4.95719	1.56568e-05	0.0196603	Ccl2|Ccl3|Ccl5|Gbp2|Il1b|Irak2|Lcn2|Mapk14|Myd88|Nfkbia|Nlrp3|Rela|Ripk2|Tlr2|Tnf|Tnfrsf1b
Cluster2	biological_process	positive regulation of immune system process(GO:0002684)	30	85	399	35.2941	21.3033	4.83195	8.5441e-06	0.0189565	Bad|Bcl10|C3|Ccl2|Ccl3|Ccl5|Ccl7|Cd40|Cd86|Cdkn1a|Cxcl10|Fcer1g|Hmox1|Il15ra|Il1b|Il2rg|Irak3|Irf1|Mb21d1|Myd88|Nfkbia|Nod1|Rela|Ripk2|Rsad2|Syk|Tlr2|Tnf|Tnfsf13b|Traf2
Cluster2	KEGG	African trypanosomiasis:KEGG-mmu05143	5	5	34	100	14.7059	4.7939	0.00016964	0.0132319	Fas|Fasl|Il1b|Myd88|Tnf
Cluster2	MergedTFTargets	Nfkb1	23	56	252	41.0714	22.2222	4.7818	1.73759e-05	0.00735	Birc3|Birc5|Ccl2|Ccl5|Cd40|Cd86|Cdkn1a|Cflar|Cxcl10|Fas|Fasl|Hmox1|Il1b|Lcn2|Mapk14|Nfkb1|Nfkbia|Relb|Ripk2|Sod2|Tlr2|Tnf|Tnfsf13b
Cluster2	PathwayCommons	CD40/CD40L signaling	15	29	51	51.7241	56.8627	4.76102	2.6404e-05	0.0111293	Atm|Bcl10|Birc3|Cd40|Ikbkg|Mapk14|Nfkb1|Nfkb2|Nfkbia|Rela|Relb|Ripk2|Tnf|Traf1|Traf2
Cluster2	WikiPathways	EDA Signalling in Hair Follicle Development:WP3652	5	5	16	100	31.25	4.72835	0.000190312	0.0289274	Ltb|Nfkb1|Nfkb2|Rela|Relb
Cluster2	MergedTFTargets	Irf1	7	9	36	77.7778	25	4.69432	0.000132743	0.0187168	Ccl5|Cdkn1a|Cxcl10|Gbp2|Mapk14|Myd88|Tnf
Cluster2	biological_process	cellular response to organic cyclic compound(GO:0071407)	8	12	55	66.6667	21.8182	4.63553	0.000146195	0.0486537	Bad|Ccl2|Ccl3|Ccl5|Il1b|Mdm2|Mgmt|Tnf
Cluster2	PathwayCommons	FAS (CD95) signaling pathway	21	50	115	42	43.4783	4.54743	4.60544e-05	0.0129413	Atm|Bad|Bax|Bcl10|Bid|Birc3|Casp1|Casp4|Cflar|Fas|Ikbkg|Mapk14|Nfkb1|Nfkb2|Nfkbia|Rela|Relb|Ripk2|Tnf|Tradd|Traf2
Cluster2	PathwayCommons	Canonical NF-kappaB pathway	11	19	34	57.8947	55.8824	4.51107	9.88982e-05	0.0138952	Atm|Bcl10|Ikbkg|Mapk14|Nfkb1|Nfkb2|Nfkbia|Rela|Relb|Ripk2|Tnf
Cluster2	biological_process	response to peptidoglycan(GO:0032494)	7	10	17	70	58.8235	4.50835	0.000258299	0.0695876	Irak3|Mapk14|Myd88|Nfkbia|Rela|Ripk2|Tlr2
Cluster2	TFTargets	NFkB(Source:Schreiber-Amadeus)	14	27	191	51.8519	14.1361	4.49259	7.14572e-05	0.0165781	C3|Ccl3|Ccl4|Ccl5|Cd69|Gpr84|Il2rg|Nfkb2|Pilra|Rac2|Slamf8|Tnfsf13b|Traf1|Vav1
Cluster2	PathwayCommons	IL12-mediated signaling events	16	34	97	47.0588	35.0515	4.45969	6.26746e-05	0.0132087	Atm|Bcl10|Ccl3|Ccl4|Ikbkg|Il1b|Il2rg|Irf1|Mapk14|Nfkb1|Nfkb2|Nfkbia|Rela|Relb|Ripk2|Tnf
Cluster2	biological_process	regulation of natural killer cell chemotaxis(GO:2000501)	4	4	5	100	80	4.44265	0.000782992	0.137896	Ccl2|Ccl3|Ccl5|Ccl7
Cluster2	PathwayCommons	Endogenous TLR signaling	14	28	55	50	50.9091	4.42907	8.55205e-05	0.0138952	Atm|Bcl10|Ikbkg|Irak2|Mapk14|Myd88|Nfkb1|Nfkb2|Nfkbia|Rela|Relb|Ripk2|Tlr2|Tnf
Cluster2	biological_process	response to other organism(GO:0051707)	26	74	400	35.1351	18.5	4.42831	4.90055e-05	0.0271817	Atg5|Bad|Bcl10|Ccl2|Cd40|Cd86|Cxcl10|Cxcl9|Fcer1g|Gbp2|Ifitm3|Irak3|Irf1|Lcn2|Mb21d1|Myd88|Nfkb1|Nlrp3|Nod1|Rela|Ripk2|Rsad2|Slamf8|Syk|Tlr2|Tnf
Cluster2	biological_process	immune response(GO:0006955)	30	92	451	32.6087	20.3991	4.31825	6.80635e-05	0.0323593	Bcl10|C3|Ccl4|Ccl7|Cxcl10|Cxcl9|Fas|Fasl|Fcer1g|Il1b|Il1rn|Il3|Lcn2|Lst1|Ltb|Marco|Mb21d1|Myd88|Nfkb2|Nod1|Prdx1|Relb|Ripk2|Rsad2|Syk|Tlr2|Tnf|Tnfrsf1b|Tnfsf13b|Vav1
Cluster2	MergedTFTargets	Rela	16	36	142	44.4444	25.3521	4.28411	0.00011282	0.0187168	Birc3|Ccl2|Ccl5|Cd40|Cd86|Cflar|Cxcl10|Fas|Fasl|Mgmt|Nfkb1|Ripk2|Sod2|Tlr2|Tnf|Tnfsf13b
Cluster2	KEGG	Asthma:KEGG-mmu05310	4	4	23	100	17.3913	4.28267	0.000984853	0.0256062	Cd40|Fcer1g|Il3|Tnf
Cluster2	PathwayCommons	Aurora A signaling	13	26	62	50	41.9355	4.25665	0.000161481	0.0194469	Atm|Bcl10|Birc5|Ikbkg|Mapk14|Mdm2|Nfkb1|Nfkb2|Nfkbia|Rela|Relb|Ripk2|Tnf
Cluster2	KEGG	Allograft rejection:KEGG-mmu05330	5	6	48	83.3333	12.5	4.18899	0.000873421	0.0256062	Cd40|Cd86|Fas|Fasl|Tnf
Cluster2	biological_process	positive regulation of JNK cascade(GO:0046330)	7	11	54	63.6364	20.3704	4.16472	0.000611029	0.117514	Il1b|Il3|Ltbr|Myd88|Nod1|Ripk2|Tnf
Cluster2	biological_process	regulation of interleukin-12 production(GO:0032655)	7	11	38	63.6364	28.9474	4.16472	0.000611029	0.117514	Cd40|Irak3|Irf1|Ltb|Nfkb1|Rela|Tlr2
Cluster2	biological_process	regulation of leukocyte activation(GO:0002694)	19	50	299	38	16.7224	4.13056	0.000227508	0.0658389	Atm|Bad|Bcl10|Ccl2|Ccl5|Cd40|Cdkn1a|Fas|Fcer1g|Hmox1|Il15ra|Il1b|Il2rg|Irf1|Lst1|Myd88|Ripk2|Syk|Tnfsf13b
Cluster2	PathwayCommons	Signaling by Interleukins	13	27	67	48.1481	40.2985	4.08762	0.000264777	0.0248008	Casp1|Ikbkg|Il1b|Il1rn|Il2rg|Il3|Irak2|Irak3|Myd88|Nfkb1|Rela|Socs3|Vav1
Cluster2	PathwayCommons	PLK1 signaling events	13	27	97	48.1481	27.8351	4.08762	0.000264777	0.0248008	Atm|Bcl10|Birc5|Ikbkg|Mapk14|Mdm2|Nfkb1|Nfkb2|Nfkbia|Rela|Relb|Ripk2|Tnf
Cluster2	TFTargets	STAT1_HUMAN(Source:ORegAnno STAT1 lit-PAZAR)	6	8	24	75	33.3333	4.07984	0.000802762	0.0620803	Ccl2|Cd40|Cd86|Cxcl10|Irf1|Mvp
Cluster2	WikiPathways	EBV LMP1 signaling:WP1243	8	13	21	61.5385	61.9048	4.06929	0.000557539	0.042373	Ccl5|Ikbkg|Nfkb1|Nfkb2|Rela|Tnf|Tradd|Traf1
Cluster2	TFTargets	ImmuneResponse(Source:GO-Amadeus)	33	100	510	33	19.6078	4.0354	0.000150113	0.0174131	Bcl10|Ccl2|Ccl3|Ccl4|Ccl5|Ccl7|Cd244|Cd40|Cd86|Cxcl10|Cxcl9|Fas|Fasl|Fcer1g|Gbp2|Igsf6|Ikbke|Ikbkg|Il1b|Il1rn|Il3|Irf1|Lst1|Ltb|Ltbr|Myd88|Nfkb1|Relb|Syk|Tlr2|Tnf|Traf2|Vav1
Cluster2	biological_process	protein homooligomerization(GO:0051260)	9	17	208	52.9412	8.17308	4.01045	0.000617938	0.117514	Bax|Bcl10|Bid|Fas|Hmox1|Kcnd1|Lcn2|Sod2|Traf2
Cluster2	biological_process	positive regulation of I-kappaB kinase/NF-kappaB cascade(GO:0043123)	14	33	118	42.4242	27.9661	4.00557	0.000347819	0.0857439	Bcl10|Casp1|Cd40|Fasl|Hmox1|Ikbke|Il1b|Ltbr|Myd88|Nod1|Rela|Ripk2|Tnf|Tradd
Cluster2	PathwayCommons	Polo-like kinase signaling events in the cell cycle	13	28	102	46.4286	27.451	3.92588	0.000420132	0.0323033	Atm|Bcl10|Birc5|Ikbkg|Mapk14|Mdm2|Nfkb1|Nfkb2|Nfkbia|Rela|Relb|Ripk2|Tnf
Cluster2	PathwayCommons	Cytokine Signaling in Immune system	15	35	108	42.8571	32.4074	3.86281	0.000421514	0.0323033	Casp1|Gbp2|Ifitm3|Ikbkg|Il1b|Il1rn|Il2rg|Il3|Irak2|Irak3|Myd88|Nfkb1|Rela|Socs3|Vav1
Cluster2	biological_process	eosinophil migration(GO:0072677)	3	3	9	100	33.3333	3.84458	0.00473322	0.369111	Ccl3|Ccl5|Ccl7
Cluster2	biological_process	regulation of calcidiol 1-monooxygenase activity(GO:0060558)	3	3	7	100	42.8571	3.84458	0.00473322	0.369111	Il1b|Nfkb1|Tnf
Cluster2	biological_process	negative regulation of insulin receptor signaling pathway(GO:0046627)	3	3	20	100	15	3.84458	0.00473322	0.369111	Il1b|Rela|Socs3
Cluster2	biological_process	regulation of chemokine biosynthetic process(GO:0045073)	3	3	11	100	27.2727	3.84458	0.00473322	0.369111	Il1b|Myd88|Tnf
Cluster2	biological_process	nucleotide-binding domain, leucine rich repeat containing receptor signaling pathway(GO:0035872)	3	3	4	100	75	3.84458	0.00473322	0.369111	Nfkbia|Rela|Ripk2
Cluster2	MergedTFTargets	Rel	6	9	35	66.6667	25.7143	3.82035	0.00156869	0.165889	Birc3|Ccl2|Ccl5|Il1b|Sod2|Tnf
Cluster2	KEGG	Cytosolic DNA-sensing pathway:KEGG-mmu04623	10	20	60	50	33.3333	3.81006	0.000820315	0.0256062	Casp1|Ccl4|Ccl5|Cxcl10|Ikbke|Ikbkg|Il1b|Nfkb1|Nfkbia|Rela
Cluster2	biological_process	regulation of cytokine production involved in immune response(GO:0002718)	8	15	36	53.3333	41.6667	3.80239	0.00120524	0.174394	Atg5|Fcer1g|Hmox1|Irak3|Rsad2|Tlr2|Tnf|Traf2
Cluster2	biological_process	regulation of apoptosis(GO:0042981)	46	176	1054	26.1364	16.6983	3.79409	0.000261372	0.0695876	Atg5|Atm|Bad|Bax|Bcl10|Bid|Birc3|Birc5|Casp1|Casp4|Ccl2|Ccl3|Ccl5|Cd40|Cdkn1a|Cflar|Ercc2|Fas|Fasl|Fcer1g|Hdac1|Hells|Hmox1|Ikbke|Il1b|Il1rn|Il3|Irak2|Irak3|Irf1|Kat2a|Lcn2|Mdm2|Mgmt|Nfkb1|Nlrp3|Nod1|Prdx1|Rela|Ripk2|Sod2|Tgfa|Tnf|Tradd|Traf1|Traf2
Cluster2	biological_process	regulation of necrotic cell death(GO:0010939)	4	5	15	80	33.3333	3.77421	0.00340076	0.332874	Birc3|Fas|Fasl|Tnf
Cluster2	biological_process	immune system process(GO:0002376)	51	202	1152	25.2475	17.5347	3.77274	0.000297218	0.0255608	Atm|Bax|Bcl10|C3|Ccl2|Ccl3|Ccl4|Ccl5|Ccl7|Cd40|Cd86|Cxcl10|Cxcl9|Ercc2|Fas|Fasl|Fcer1g|Gbp2|Hells|Ifitm3|Ikbkg|Il1b|Il1rn|Il3|Irf1|Lcn2|Lst1|Ltb|Ltbr|Mapk14|Marco|Mb21d1|Myd88|Nfkb1|Nfkb2|Nfkbia|Nlrp3|Nod1|Pilrb1|Prdx1|Rela|Relb|Ripk2|Rsad2|Sod2|Syk|Tlr2|Tnf|Tnfrsf1b|Tnfsf13b|Vav1
Cluster2	PathwayCommons	IL2 signaling events mediated by PI3K	12	26	62	46.1538	41.9355	3.73585	0.000781259	0.0548834	Atm|Bcl10|Ikbkg|Il2rg|Mapk14|Nfkb1|Nfkb2|Nfkbia|Rela|Relb|Ripk2|Tnf
Cluster2	KEGG	Graft-versus-host disease:KEGG-mmu05332	5	7	50	71.4286	14	3.7045	0.00262442	0.0409409	Cd86|Fas|Fasl|Il1b|Tnf
Cluster2	MergedTFTargets	Ikbkb	5	7	13	71.4286	53.8462	3.69083	0.00269155	0.227705	Cxcl10|Cxcl9|Nfkb1|Nfkbia|Tnf
Cluster2	biological_process	regulation of NF-kappaB import into nucleus(GO:0042345)	6	10	32	60	31.25	3.65909	0.00242693	0.299142	Il1b|Nfkbia|Nlrp3|Prdx1|Tlr2|Tnf
Cluster2	KEGG	Autoimmune thyroid disease:KEGG-mmu05320	4	5	63	80	7.93651	3.62452	0.00424571	0.0509485	Cd40|Cd86|Fas|Fasl
Cluster2	MergedTFTargets	Bcl3	4	5	17	80	29.4118	3.61215	0.00433279	0.305461	Cxcl10|Nfkb1|Nfkb2|Tnf
Cluster2	KEGG	Apoptosis:KEGG-mmu04210	22	65	87	33.8462	74.7126	3.60824	0.000717506	0.0256062	Atm|Bad|Bax|Bid|Birc3|Cflar|Fas|Fasl|Ikbkg|Il1b|Il3|Irak2|Irak3|Myd88|Nfkb1|Nfkbia|Pik3r5|Ppp3r1|Rela|Tnf|Tradd|Traf2
Cluster2	KEGG	Adipocytokine signaling pathway:KEGG-mmu04920	9	18	69	50	26.087	3.60558	0.00155627	0.0303473	Ikbkg|Nfkb1|Nfkbia|Rela|Socs3|Tnf|Tnfrsf1b|Tradd|Traf2
Cluster2	biological_process	defense response(GO:0006952)	32	112	676	28.5714	16.568	3.60136	0.000787269	0.137896	Bcl10|C3|Ccl2|Ccl3|Ccl4|Ccl5|Ccl7|Cd40|Cd86|Cxcl10|Cxcl9|Fcer1g|Gbp2|Ifitm3|Il1b|Il1rn|Irf1|Lcn2|Marco|Mb21d1|Myd88|Nlrp3|Nod1|Prdx1|Rela|Ripk2|Rsad2|Slamf8|Syk|Tlr2|Tnf|Tnfrsf1b
Cluster2	WikiPathways	Inflammatory Response Pathway:WP458	4	5	33	80	15.1515	3.56914	0.00463527	0.100652	Cd40|Cd86|Il2rg|Tnfrsf1b
Cluster2	WikiPathways	Lung fibrosis:WP3632	8	15	64	53.3333	23.4375	3.54808	0.00201697	0.0766447	Ccl2|Ccl3|Ccl4|Ccl5|Hmox1|Il1b|Tgfa|Tnf
Cluster2	KEGG	Toll-like receptor signaling pathway:KEGG-mmu04620	18	50	101	36	49.505	3.52181	0.001268	0.0282582	Ccl3|Ccl4|Ccl5|Cd40|Cd86|Cxcl10|Cxcl9|Ikbke|Ikbkg|Il1b|Mapk14|Myd88|Nfkb1|Nfkbia|Pik3r5|Rela|Tlr2|Tnf
Cluster2	biological_process	death(GO:0016265)	28	95	625	29.4737	15.2	3.52066	0.000990424	0.156959	Atm|Bad|Bax|Bcl10|Bid|Birc3|Casp1|Casp4|Cflar|Ercc2|Fas|Fasl|Fgl2|Hmox1|Il3|Irak2|Irak3|Lcn2|Ltbr|Mapk14|Nfkb1|Sod2|Srgn|Tnf|Tnfrsf1b|Tradd|Traf1|Traf2
Cluster2	biological_process	regulation of protein secretion(GO:0050708)	11	26	122	42.3077	21.3115	3.52003	0.00164717	0.219271	Atg5|Casp1|Ccl3|Cd40|Nlrp3|Rsad2|Srgn|Syk|Tlr2|Tnf|Traf2
Cluster2	WikiPathways	Apoptosis:WP1254	22	65	91	33.8462	71.4286	3.48674	0.00138704	0.0702767	Bad|Bax|Bid|Birc3|Birc5|Casp1|Casp4|Cflar|Fas|Fasl|Hells|Ikbkg|Irf1|Mdm2|Nfkb1|Nfkbia|Rela|Tnf|Tnfrsf1b|Tradd|Traf1|Traf2
Cluster2	PathwayCommons	Signaling by Aurora kinases	13	31	93	41.9355	33.3333	3.47866	0.00141992	0.0920761	Atm|Bcl10|Birc5|Ikbkg|Mapk14|Mdm2|Nfkb1|Nfkb2|Nfkbia|Rela|Relb|Ripk2|Tnf
Cluster2	biological_process	cellular response to cytokine stimulus(GO:0071345)	18	53	242	33.9623	21.9008	3.44663	0.00170144	0.221544	Bad|Ccl2|Ccl5|Gbp2|Ifitm3|Il1b|Il3|Irak2|Irak3|Irf1|Lcn2|Myd88|Nfkb1|Rela|St3gal6|Tnf|Tnfrsf1b|Traf2
Cluster2	biological_process	secretion by cell(GO:0032940)	9	20	249	45	8.03213	3.3989	0.00270232	0.315556	Ccl3|Ccl5|Cxcl10|Fcer1g|Il1rn|Nlrp3|Rala|Syk|Tnfsf13b
Cluster2	PathwayCommons	Signaling events regulated by Ret tyrosine kinase	11	25	63	44	39.6825	3.37286	0.00218917	0.115342	Atm|Bcl10|Ikbkg|Mapk14|Nfkb1|Nfkb2|Nfkbia|Rela|Relb|Ripk2|Tnf
Cluster2	PathwayCommons	HIV-1 Nef: Negative effector of Fas and TNF-alpha	11	25	34	44	73.5294	3.37286	0.00218917	0.115342	Bid|Birc3|Cflar|Fas|Nfkb1|Nfkbia|Rela|Tnf|Tradd|Traf1|Traf2
Cluster2	PathwayCommons	IL1-mediated signaling events	19	54	189	35.1852	28.5714	3.37071	0.00208576	0.115342	Atm|Bad|Bax|Bcl10|Ikbkg|Il1b|Il1rn|Il3|Irak3|Mapk14|Myd88|Nfkb1|Nfkb2|Nfkbia|Rela|Relb|Ripk2|Tnf|Traf2
Cluster2	biological_process	response to toxin(GO:0009636)	8	17	97	47.0588	17.5258	3.35565	0.00336397	0.332874	Bax|Ccl3|Ccl5|Cdkn1a|Fas|Lcn2|Mdm2|Mgmt
Cluster2	biological_process	positive regulation of interleukin-6 production(GO:0032755)	7	14	37	50	37.8378	3.33471	0.00405138	0.369111	Fcer1g|Il1b|Myd88|Nod1|Ripk2|Tlr2|Tnf
Cluster2	KEGG	RIG-I-like receptor signaling pathway:KEGG-mmu04622	11	26	69	42.3077	37.6812	3.32447	0.00250425	0.0409409	Atg5|Cxcl10|Ikbke|Ikbkg|Mapk14|Nfkb1|Nfkbia|Rela|Tnf|Tradd|Traf2
Cluster2	KEGG	Type I diabetes mellitus:KEGG-mmu04940	5	8	55	62.5	14.5455	3.30233	0.00601108	0.0625152	Cd86|Fas|Fasl|Il1b|Tnf
Cluster2	biological_process	lymph node development(GO:0048535)	4	6	20	66.6667	30	3.26306	0.00886911	0.621398	Ltb|Ltbr|Nfkb1|Nfkb2
Cluster2	biological_process	negative regulation of viral reproduction(GO:0048525)	4	6	24	66.6667	25	3.26306	0.00886911	0.621398	Ccl5|Ifitm3|Rsad2|Tnf
Cluster2	cellular_component	extracellular space(GO:0005615)	19	60	788	31.6667	7.61421	3.19142	0.00325385	0.332874	C3|Ccl2|Ccl3|Ccl4|Ccl5|Ccl7|Cxcl10|Cxcl9|Fasl|Il15ra|Il1b|Il1rn|Il3|Lcn2|Ltb|Srgn|Tgfa|Tnf|Tnfsf13b
Cluster2	PathwayCommons	Ceramide signaling pathway	10	23	48	43.4783	47.9167	3.16045	0.00398564	0.186661	Bad|Bax|Bid|Birc3|Nfkb1|Nfkbia|Rela|Tnf|Tradd|Traf2
Cluster2	WikiPathways	IL-1 Signaling Pathway:WP37	9	20	37	45	54.0541	3.13858	0.00461871	0.100652	Casp1|Il1b|Il1rn|Irak2|Irak3|Myd88|Nfkb1|Nfkbia|Rela
Cluster2	WikiPathways	TNF-alpha NF-kB Signaling Pathway:WP246	16	45	199	35.5556	22.6131	3.13505	0.00366122	0.100652	Birc3|Cflar|Hdac1|Ikbke|Ikbkg|Nfkb1|Nfkb2|Nfkbia|Rela|Relb|Ripk2|Tnf|Tnfrsf1b|Tradd|Traf1|Traf2
Cluster2	KEGG	Cytokine-cytokine receptor interaction:KEGG-mmu04060	18	54	257	33.3333	21.0117	3.13437	0.00375021	0.0487527	Ccl3|Ccl4|Ccl5|Ccl7|Cd40|Cxcl10|Cxcl9|Fas|Fasl|Il15ra|Il1b|Il2rg|Il3|Ltb|Ltbr|Tnf|Tnfrsf1b|Tnfsf13b
Cluster2	KEGG	Chagas disease (American trypanosomiasis):KEGG-mmu05142	16	46	101	34.7826	45.5446	3.13262	0.00370773	0.0487527	C3|Ccl3|Ccl5|Cflar|Fas|Fasl|Ikbkg|Il1b|Mapk14|Myd88|Nfkb1|Nfkbia|Pik3r5|Rela|Tlr2|Tnf
Cluster2	PathwayCommons	TNF receptor signaling pathway	22	69	243	31.8841	28.3951	3.12106	0.00341825	0.169505	Atm|Bad|Bax|Bcl10|Bid|Birc3|Casp1|Casp4|Ikbkg|Il3|Mapk14|Nfkb1|Nfkb2|Nfkbia|Rela|Relb|Ripk2|Tnf|Tnfrsf1b|Tradd|Traf1|Traf2
Cluster2	biological_process	negative regulation of response to cytokine stimulus(GO:0060761)	3	4	24	75	16.6667	3.10589	0.0165839	0.726201	Ccl5|Il1rn|Irak3
Cluster2	biological_process	positive regulation of membrane protein ectodomain proteolysis(GO:0051044)	3	4	11	75	36.3636	3.10589	0.0165839	0.726201	Il1b|Tnf|Tnfrsf1b
Cluster2	molecular_function	protein self-association(GO:0043621)	3	4	36	75	11.1111	3.10589	0.0165839	0.726201	Bcl10|Ccl5|Rsad2
Cluster2	biological_process	regulation of heterotypic cell-cell adhesion(GO:0034114)	3	4	11	75	36.3636	3.10589	0.0165839	0.726201	Il1b|Il1rn|Tnf
Cluster2	biological_process	response to activity(GO:0014823)	3	4	35	75	11.4286	3.10589	0.0165839	0.726201	Ccl2|Sod2|Tnf
Cluster2	biological_process	regulation of gastrulation(GO:0010470)	3	4	34	75	11.7647	3.10589	0.0165839	0.726201	Il1b|Il1rn|Tnf
Cluster2	biological_process	response to molecule of fungal origin(GO:0002238)	3	4	4	75	100	3.10589	0.0165839	0.726201	Myd88|Syk|Tlr2
Cluster2	PathwayCommons	Interleukin-1 signaling	7	14	28	50	50	3.0751	0.00662825	0.266077	Ikbkg|Il1b|Il1rn|Irak2|Irak3|Myd88|Nfkb1
Cluster2	KEGG	Tuberculosis:KEGG-mmu05152	19	59	178	32.2034	33.1461	3.05551	0.00530251	0.0590851	Bad|Bax|Bcl10|Bid|C3|Fcer1g|Il1b|Irak2|Ltbr|Mapk14|Myd88|Nfkb1|Ppp3r1|Rela|Ripk2|Syk|Tlr2|Tnf|Tradd
Cluster2	biological_process	response to drug(GO:0042493)	16	49	312	32.6531	15.7051	3.04972	0.00476916	0.369111	Atg5|Bad|Ccl2|Ccl3|Cd69|Cdkn1a|Il1b|Il1rn|Lcn2|Mdm2|Mgmt|Rela|Slamf8|Sod2|Tgfa|Tnf
Cluster2	MergedTFTargets	Srebf1	3	4	39	75	10.2564	2.96637	0.0199463	0.806364	Cdkn1a|Fas|Hmox1
Cluster2	WikiPathways	Toll Like Receptor signaling:WP88	9	21	33	42.8571	63.6364	2.96052	0.00687243	0.130576	Ikbke|Ikbkg|Irak2|Irak3|Mapk14|Myd88|Nfkb1|Nfkb2|Tlr2
Cluster2	KEGG	Malaria:KEGG-mmu05144	5	9	47	55.5556	19.1489	2.95951	0.0116228	0.0906578	Cd40|Il1b|Myd88|Tlr2|Tnf
Cluster2	KEGG	Intestinal immune network for IgA production:KEGG-mmu04672	5	9	46	55.5556	19.5652	2.95951	0.0116228	0.0906578	Cd40|Cd86|Il15ra|Ltbr|Tnfsf13b
Cluster2	PathwayCommons	TCR signaling in na&#xef;ve CD8+ T cells	13	35	96	37.1429	36.4583	2.95418	0.00581451	0.245082	Atm|Bcl10|Ikbkg|Il2rg|Mapk14|Nfkb1|Nfkb2|Nfkbia|Rela|Relb|Ripk2|Tnf|Vav1
Cluster2	PathwayCommons	IL2-mediated signaling events	13	35	93	37.1429	37.6344	2.95418	0.00581451	0.245082	Atm|Bcl10|Ikbkg|Il2rg|Mapk14|Nfkb1|Nfkb2|Nfkbia|Rela|Relb|Ripk2|Socs3|Tnf
Cluster2	KEGG	Hepatitis C:KEGG-mmu05160	14	40	137	35	29.1971	2.93571	0.00779805	0.076031	Bad|Cdkn1a|Ikbke|Ikbkg|Irf1|Mapk14|Nfkb1|Nfkbia|Pik3r5|Rela|Socs3|Tnf|Tradd|Traf2
Cluster2	PathwayCommons	TNF alpha/NF-kB	14	39	155	35.8974	25.1613	2.92528	0.00772713	0.283216	Birc3|Cflar|Ikbke|Nfkb1|Nfkb2|Nfkbia|Rela|Relb|Ripk2|Tnf|Tnfrsf1b|Tradd|Traf1|Traf2
Cluster2	WikiPathways	Type II interferon signaling (IFNG):WP1253	5	9	33	55.5556	27.2727	2.90174	0.0128368	0.216799	Cxcl10|Cxcl9|Il1b|Irf1|Socs3
Cluster2	biological_process	regulation of mitochondrial membrane potential(GO:0051881)	4	7	21	57.1429	33.3333	2.85197	0.0180049	0.737144	Bad|Bax|Casp1|Sod2
Cluster2	biological_process	maintenance of location(GO:0051235)	4	7	100	57.1429	7	2.85197	0.0180049	0.737144	Il1b|Nfkbia|Srgn|Tnf
Cluster2	biological_process	regulation of toll-like receptor signaling pathway(GO:0034121)	4	7	28	57.1429	25	2.85197	0.0180049	0.737144	Irak3|Irf1|Rsad2|Tlr2
Cluster2	biological_process	cellular response to abiotic stimulus(GO:0071214)	15	47	150	31.9149	31.3333	2.8422	0.00792349	0.593101	Atm|Bad|Bax|Bcl10|Casp1|Cd40|Cdkn1a|Fas|Il1b|Irf1|Ltbr|Mapk14|Mdm2|Mgmt|Nfkb1
Cluster2	PathwayCommons	p75 NTR receptor-mediated signalling	6	12	24	50	50	2.83972	0.0122356	0.382022	Bad|Myd88|Nfkb1|Nfkbia|Rela|Ripk2
Cluster2	PathwayCommons	Nucleotide-binding domain, leucine rich repeat containing receptor (NLR) signaling pathways	6	12	30	50	40	2.83972	0.0122356	0.382022	Casp1|Ikbkg|Nlrp3|Nod1|Rela|Ripk2
Cluster2	PathwayCommons	Downstream TCR signaling	6	12	26	50	46.1538	2.83972	0.0122356	0.382022	Bcl10|Ikbkg|Nfkb1|Nfkbia|Rela|Ripk2
Cluster2	KEGG	Chemokine signaling pathway:KEGG-mmu04062	14	41	190	34.1463	21.5789	2.82655	0.00891895	0.0818445	Ccl2|Ccl3|Ccl4|Ccl5|Ccl7|Cxcl10|Cxcl9|Ikbkg|Nfkb1|Nfkbia|Pik3r5|Rac2|Rela|Vav1
Cluster2	KEGG	Rheumatoid arthritis:KEGG-mmu05323	8	19	81	42.1053	23.4568	2.79366	0.0107878	0.0906578	Ccl3|Ccl5|Cd86|Il1b|Ltb|Tlr2|Tnf|Tnfsf13b
Cluster2	PathwayCommons	Immune System	24	82	345	29.2683	23.7681	2.78887	0.00697307	0.267196	Atg5|Bcl10|C3|Casp1|Cd86|Gbp2|Ifitm3|Ikbkg|Il1b|Il1rn|Il2rg|Il3|Irak2|Irak3|Myd88|Nfkb1|Nfkbia|Nlrp3|Nod1|Rela|Ripk2|Socs3|Tlr2|Vav1
Cluster2	biological_process	response to wounding(GO:0009611)	21	74	420	28.3784	17.619	2.78621	0.00817201	0.597724	Bax|C3|Ccl2|Ccl3|Ccl4|Ccl5|Ccl7|Cxcl10|Cxcl9|Dst|Hmox1|Il1b|Il1rn|Myd88|Nlrp3|Rela|Sod2|Tgfa|Tlr2|Tnf|Tnfrsf1b
Cluster2	biological_process	negative regulation of cell death(GO:0060548)	27	103	565	26.2136	18.2301	2.7333	0.00964497	0.653672	Atg5|Atm|Bax|Bcl10|Birc3|Birc5|Casp4|Ccl2|Ccl5|Cdkn1a|Ercc2|Fas|Fcer1g|Hdac1|Hells|Hmox1|Il1b|Il1rn|Il3|Mdm2|Mgmt|Nfkb1|Rela|Sod2|Tgfa|Tnf|Traf2
Cluster2	biological_process	regulation of leukocyte proliferation(GO:0070663)	12	36	151	33.3333	23.8411	2.6991	0.01142	0.700733	Atm|Ccl5|Cd40|Cdkn1a|Il1b|Il3|Irf1|Lst1|Myd88|Ripk2|Syk|Tnfsf13b
Cluster2	biological_process	regulation of inflammatory response(GO:0050727)	11	32	161	34.375	19.8758	2.69773	0.0132394	0.726201	C3|Ccl3|Fcer1g|Il1b|Myd88|Nfkb1|Nlrp3|Rela|Tlr2|Tnf|Tnfrsf1b
Cluster2	PathwayCommons	Atypical NF-kappaB pathway	4	7	13	57.1429	53.8462	2.64487	0.0246319	0.629233	Mapk14|Nfkb1|Nfkbia|Rela
Cluster2	WikiPathways	Chemokine signaling pathway:KEGG-mmu04062:WP2292	14	42	187	33.3333	22.4599	2.62541	0.0187723	0.28534	Ccl2|Ccl3|Ccl4|Ccl5|Ccl7|Cxcl10|Cxcl9|Ikbkg|Nfkb1|Nfkbia|Pik3r5|Rac2|Rela|Vav1
Cluster2	PathwayCommons	CXCR4-mediated signaling events	14	42	145	33.3333	28.9655	2.59732	0.0189021	0.549466	Atm|Bad|Bcl10|Ikbkg|Il3|Mapk14|Nfkb1|Nfkb2|Nfkbia|Rela|Relb|Ripk2|Tnf|Vav1
Cluster2	PathwayCommons	p75NTR signals via NF-kB	5	10	11	50	90.9091	2.58571	0.0226738	0.610596	Myd88|Nfkb1|Nfkbia|Rela|Ripk2
Cluster2	molecular_function	caspase regulator activity(GO:0043028)	3	5	36	60	13.8889	2.57768	0.0363587	0.904249	Bad|Bcl10|Birc5
Cluster2	biological_process	neutrophil activation(GO:0042119)	3	5	16	60	31.25	2.57768	0.0363587	0.904249	Ccl5|Fcer1g|Syk
Cluster2	biological_process	regulation of stress-activated MAPK cascade(GO:0032872)	3	5	23	60	21.7391	2.57768	0.0363587	0.904249	Nod1|Prdx1|Ripk2
Cluster2	biological_process	response to progesterone stimulus(GO:0032570)	3	5	23	60	21.7391	2.57768	0.0363587	0.904249	Bad|Ccl2|Rela
Cluster2	KEGG	Leishmaniasis:KEGG-mmu05140	9	24	64	37.5	37.5	2.55562	0.0235508	0.174948	C3|Il1b|Mapk14|Myd88|Nfkb1|Nfkbia|Rela|Tlr2|Tnf
Cluster2	biological_process	response to dsRNA(GO:0043331)	5	11	31	45.4545	35.4839	2.54404	0.0249475	0.814767	Irak3|Mb21d1|Nfkbia|Ripk2|Tarbp2
Cluster2	biological_process	neutrophil chemotaxis(GO:0030593)	5	11	35	45.4545	31.4286	2.54404	0.0249475	0.814767	Ccl2|Ccl3|Fcer1g|Il1b|Syk
Cluster2	biological_process	negative regulation of secretion(GO:0051048)	7	18	126	38.8889	14.2857	2.51903	0.0207031	0.765554	Hmox1|Il1b|Il1rn|Nlrp3|Rsad2|Srgn|Tnf
Cluster2	biological_process	response to hydrogen peroxide(GO:0042542)	7	18	77	38.8889	23.3766	2.51903	0.0207031	0.765554	Bad|Hmox1|Lcn2|Mdm2|Prdx1|Rela|Sod2
Cluster2	biological_process	response to mechanical stimulus(GO:0009612)	13	42	130	30.9524	32.3077	2.50441	0.0183592	0.737144	Bad|Bcl10|Casp1|Ccl2|Cd40|Cxcl10|Fas|Il1b|Irf1|Ltbr|Nfkb1|Rela|Tnf
Cluster2	cellular_component	cytosol(GO:0005829)	27	107	1012	25.2336	10.5731	2.50109	0.0164733	0.726201	Atg5|Bad|Bax|Bcl10|Bid|Birc5|Casp1|Ccl3|Cdkn1a|Hmox1|Ikbkg|Lcn2|Mapk14|Mb21d1|Mdm2|Myd88|Nfkb1|Nfkbia|Nlrp3|Ppp3r1|Prdx1|Rela|Relb|Ripk2|Socs3|Syk|Vav1
Cluster2	PathwayCommons	TCR signaling in na&#xef;ve CD4+ T cells	13	39	112	33.3333	34.8214	2.49254	0.0174371	0.524983	Atm|Bcl10|Ikbkg|Il3|Mapk14|Nfkb1|Nfkb2|Nfkbia|Rela|Relb|Ripk2|Tnf|Vav1
Cluster2	biological_process	response to oxygen levels(GO:0070482)	12	38	225	31.5789	16.8889	2.48065	0.0230276	0.814767	Atm|Bad|Casp1|Ccl2|Cdkn1a|Ercc2|Fas|Hmox1|Il3|Mdm2|Sod2|Tnf
Cluster2	cellular_component	extracellular region(GO:0005576)	25	98	1875	25.5102	5.22667	2.45376	0.0191553	0.27456	C3|Casp1|Ccl2|Ccl3|Ccl4|Ccl5|Ccl7|Cd40|Cxcl10|Cxcl9|Fas|Fasl|Fgl2|Gbp2|Il15ra|Il1b|Il1rn|Il3|Lcn2|Ltb|Marco|Srgn|Tgfa|Tnf|Tnfsf13b
Cluster2	molecular_function	identical protein binding(GO:0042802)	25	98	822	25.5102	11.9221	2.45376	0.0191553	0.737144	Bax|Bcl10|Birc5|Ccl5|Dst|Eed|Fas|Hmox1|Irak2|Irak3|Lcn2|Ltbr|Mcm6|Mdm2|Nfkb1|Nfkbia|Nod1|Prdx1|Rela|Ripk2|Sod2|Tarbp2|Tnf|Tradd|Traf2
Cluster2	PathwayCommons	Glucocorticoid receptor signaling	7	17	66	41.1765	25.7576	2.4469	0.023178	0.610596	Bax|Cdkn1a|Hdac1|Irf1|Mdm2|Nfkb1|Rela
Cluster2	PathwayCommons	Glucocorticoid receptor regulatory network	7	17	64	41.1765	26.5625	2.4469	0.023178	0.610596	Bax|Cdkn1a|Hdac1|Irf1|Mdm2|Nfkb1|Rela
Cluster2	biological_process	positive regulation of tumor necrosis factor production(GO:0032760)	6	15	33	40	45.4545	2.41031	0.027756	0.814767	Ccl3|Fcer1g|Myd88|Nod1|Ripk2|Tlr2
Cluster2	WikiPathways	NLR Proteins:WP1256	3	5	9	60	55.5556	2.40993	0.0454808	0.628462	Cd40|Ikbkg|Rela
Cluster2	cellular_component	external side of plasma membrane(GO:0009897)	13	43	220	30.2326	19.5455	2.40602	0.0325583	0.873824	Cd244|Cd40|Cd69|Cd86|Cxcl10|Cxcl9|Fas|Fasl|Fcer1g|Il2rg|Ly6a|Tlr2|Tnf
Cluster2	PathwayCommons	p53-Dependent G1/S DNA damage checkpoint	3	5	68	60	7.35294	2.39485	0.0464137	0.767191	Atm|Cdkn1a|Mdm2
Cluster2	PathwayCommons	p53-Dependent G1 DNA Damage Response	3	5	68	60	7.35294	2.39485	0.0464137	0.767191	Atm|Cdkn1a|Mdm2
Cluster2	PathwayCommons	Inflammasomes	3	5	13	60	38.4615	2.39485	0.0464137	0.767191	Casp1|Nlrp3|Rela
Cluster2	PathwayCommons	Cellular roles of Anthrax toxin	3	5	13	60	38.4615	2.39485	0.0464137	0.767191	Casp1|Il1b|Tnf
Cluster2	PathwayCommons	Alternative NF-kappaB pathway	3	5	6	60	83.3333	2.39485	0.0464137	0.767191	Nfkb1|Nfkb2|Relb
Cluster2	PathwayCommons	Activation of BAD and translocation to mitochondria	3	5	7	60	71.4286	2.39485	0.0464137	0.767191	Bad|Bid|Ppp3r1
Cluster2	MergedTFTargets	Hdac1	4	8	28	50	28.5714	2.36307	0.0389538	0.915414	Ccl5|Cdkn1a|Fas|Nfkbia
Cluster2	MergedTFTargets	Stat1	11	33	2603	33.3333	1.26777	2.36298	0.0308468	0.806364	Ccl2|Cd40|Cd86|Cxcl10|Cxcl9|Gbp2|Irf1|Mdm2|Mvp|Nfkb2|Socs3
Cluster2	TFTargets	miR34(Source:Chang-Amadeus)	3	5	79	60	6.32911	2.35524	0.0490369	1	Bcl10|Birc3|Irak2
Cluster2	biological_process	response to nutrient(GO:0007584)	8	23	202	34.7826	11.3861	2.32427	0.0405551	0.964053	Ccl2|Cxcl10|Hat1|Hmox1|Mdm2|Mgmt|Rela|Sod2
Cluster2	biological_process	MAPKKK cascade(GO:0000165)	8	23	110	34.7826	20.9091	2.32427	0.0405551	0.964053	Ccl2|Ccl3|Ccl5|Il1b|Mapk14|Myd88|Tgfa|Tnf
Cluster2	PathwayCommons	Extrinsic Pathway for Apoptosis	5	11	11	45.4545	100	2.32273	0.0355901	0.767191	Cflar|Fas|Tnf|Tradd|Traf2
Cluster2	PathwayCommons	Death Receptor Signalling	5	11	11	45.4545	100	2.32273	0.0355901	0.767191	Cflar|Fas|Tnf|Tradd|Traf2
Cluster2	PathwayCommons	Validated transcriptional targets of deltaNp63 isoforms	4	8	51	50	15.6863	2.30688	0.0423774	0.767191	Atm|Hells|Mdm2|Mre11a
Cluster2	biological_process	positive regulation of chemokine production(GO:0032722)	5	12	27	41.6667	44.4444	2.30625	0.0370884	0.904249	Ccl5|Il1b|Ripk2|Tlr2|Tnf
Cluster2	KEGG	Amyotrophic lateral sclerosis (ALS):KEGG-mmu05014	8	22	55	36.3636	40	2.29839	0.0396939	0.281466	Bad|Bax|Bid|Casp1|Mapk14|Ppp3r1|Tnf|Tnfrsf1b
Cluster2	PathwayCommons	LPA receptor mediated events	11	33	76	33.3333	43.4211	2.27418	0.0333736	0.767191	Atm|Bcl10|Ikbkg|Mapk14|Nfkb1|Nfkb2|Nfkbia|Rela|Relb|Ripk2|Tnf
Cluster2	biological_process	regulation of nuclear division(GO:0051783)	4	9	69	44.4444	13.0435	2.21639	0.0491891	1	Atm|Il1b|Tgfa|Tnf
Cluster2	biological_process	regulation of symbiosis, encompassing mutualism through parasitism(GO:0043903)	4	9	26	44.4444	34.6154	2.21639	0.0491891	1	Ifitm3|Myd88|Tlr2|Tnf
Cluster2	biological_process	negative regulation of multi-organism process(GO:0043901)	4	9	27	44.4444	33.3333	2.21639	0.0491891	1	Myd88|Tarbp2|Tlr2|Tnf
Cluster2	biological_process	leukocyte cell-cell adhesion(GO:0007159)	4	9	34	44.4444	26.4706	2.21639	0.0491891	1	Ccl5|Il1b|Syk|Tnf
Cluster2	PathwayCommons	Caspase cascade in apoptosis	8	22	42	36.3636	52.381	2.2054	0.0432755	0.767191	Bax|Bid|Birc3|Casp1|Casp4|Tnf|Tradd|Traf2
Cluster2	molecular_function	ubiquitin protein ligase binding(GO:0031625)	9	28	141	32.1429	19.8582	2.19408	0.0380327	0.917194	Bcl10|Bid|Cd40|Ltbr|Nfkbia|Rela|Tnfrsf1b|Traf1|Traf2
Cluster2	PathwayCommons	TCR signaling	6	15	37	40	40.5405	2.17326	0.041202	0.767191	Bcl10|Ikbkg|Nfkb1|Nfkbia|Rela|Ripk2
Cluster2	MergedTFTargets	Spi1	5	12	39	41.6667	30.7692	2.14835	0.0474785	1	Ccl5|Fcer1g|Il1b|Nfkb1|Tnf
Cluster2	MergedTFTargets	Nfe2l2	8	23	1896	34.7826	1.21308	2.13374	0.0473719	1	Cd244|Fas|Hmox1|Il1rn|Mdm2|Nfkb1|Prdx1|Sod2
Cluster3	WikiPathways	TYROBP Causal Network:WP3625	8	12	58	66.6667	20.6897	4.11956	0.000444486	0.0675618	C1qc|Cd84|Itgam|Itgax|Pycard|Spp1|Tgfbr1|Tyrobp
Cluster3	cellular_component	integrin complex(GO:0008305)	6	8	30	75	26.6667	3.90519	0.00115091	0.655693	Itga6|Itgam|Itgav|Itgax|Itgb5|Npnt
Cluster3	TFTargets	PU.1(Source:pleiades genes-PAZAR)	7	11	30	63.6364	36.6667	3.86096	0.00112199	0.260303	Cd68|Csf1r|Csf2rb|Csf3r|Ctss|Itgam|Msr1
Cluster3	molecular_function	cytokine binding(GO:0019955)	12	24	113	50	21.2389	3.7329	0.000786438	0.655693	Ccr5|Csf1r|Csf2rb|Csf3r|Cx3cr1|Ifnar1|Ifnar2|Il10rb|Il1rl2|Il3ra|Itgav|Tgfbr1
Cluster3	TFTargets	EGR1_HUMAN(Source:EGR1_Tang-PAZAR)	3	3	1339	100	0.224048	3.61772	0.00637373	0.739352	Abl1|Clic4|Kdm1b
Cluster3	PathwayCommons	Creation of C4 and C2 activators	3	3	7	100	42.8571	3.57824	0.00670584	1	C1qa|C1qb|C1qc
Cluster3	PathwayCommons	Classical antibody-mediated complement activation	3	3	5	100	60	3.57824	0.00670584	1	C1qa|C1qb|C1qc
Cluster3	PathwayCommons	Beta5 beta6 beta7 and beta8 integrin cell surface interactions	3	3	17	100	17.6471	3.57824	0.00670584	1	Itgav|Itgb5|Tgfbr1
Cluster3	cellular_component	vesicle(GO:0031982)	14	31	478	45.1613	6.48536	3.57686	0.00103115	0.0110848	Apoe|Cd68|Ctse|Ctss|Cytip|Flt1|Lamp1|Lamp2|Lgmn|Map2k1|Pld1|Rab7|Tlr7|Vamp7
Cluster3	KEGG	PPAR signaling pathway:KEGG-mmu03320	3	3	79	100	3.79747	3.53531	0.00712107	0.357051	Cd36|Cyp27a1|Fabp5
Cluster3	WikiPathways	PPAR signaling pathway:KEGG-mmu03320:WP2316	3	3	82	100	3.65854	3.48809	0.00760276	0.385207	Cd36|Cyp27a1|Fabp5
Cluster3	biological_process	positive regulation of osteoblast differentiation(GO:0045669)	3	3	53	100	5.66038	3.46605	0.00789307	0.80825	Igf1|Mef2c|Npnt
Cluster3	biological_process	plasma lipoprotein particle clearance(GO:0034381)	3	3	16	100	18.75	3.46605	0.00789307	0.80825	Apoe|Cd36|Msr1
Cluster3	molecular_function	nucleotide receptor activity, G-protein coupled(GO:0001608)	3	3	22	100	13.6364	3.46605	0.00789307	0.80825	Gpr183|Gpr34|P2ry12
Cluster3	KEGG	Lysosome:KEGG-mmu04142	7	12	122	58.3333	9.83607	3.45127	0.00283612	0.221217	Cd68|Ctse|Ctss|Lamp1|Lamp2|Lgmn|Man2b1
Cluster3	cellular_component	lysosome(GO:0005764)	9	17	197	52.9412	8.62944	3.43159	0.0022829	0.759749	Ctss|Hps4|Ifi30|Lamp1|Lamp2|Lgmn|Man2b1|Rab7|Tlr7
Cluster3	KEGG	Phagosome:KEGG-mmu04145	13	30	165	43.3333	18.1818	3.42894	0.00277505	0.221217	Atp6v1a|Calr|Cd36|Clec7a|Ctss|Fcgr3|Itgam|Itgav|Itgb5|Lamp1|Lamp2|Msr1|Rab7
Cluster3	biological_process	response to transforming growth factor beta stimulus(GO:0071559)	4	5	35	80	14.2857	3.36058	0.0065493	0.792584	Cx3cr1|Dab2|Mef2c|Tgfbr1
Cluster3	biological_process	cellular protein catabolic process(GO:0044257)	4	5	15	80	33.3333	3.36058	0.0065493	0.792584	Bnip3|Bnip3l|Chek2|Rab7
Cluster3	cellular_component	phagocytic vesicle(GO:0045335)	4	5	32	80	15.625	3.36058	0.0065493	0.792584	Calr|Rab7|Tlr7|Vamp7
Cluster3	biological_process	cell-matrix adhesion(GO:0007160)	4	5	57	80	8.77193	3.36058	0.0065493	0.792584	Bcl2l11|Itga6|Itgav|Npnt
Cluster3	PathwayCommons	Integrin cell surface interactions	6	10	61	60	16.3934	3.33366	0.00441489	1	Itga6|Itgam|Itgav|Itgax|Itgb5|Spp1
Cluster3	cellular_component	integral to membrane(GO:0016021)	52	185	5612	28.1081	3.29651	3.22081	0.00172145	0.673997	Abcc3|Asph|Bnip3|Bnip3l|Ccr5|Cd300lf|Cd33|Cd36|Cd68|Cd83|Cd84|Clec7a|Csf1r|Csf2rb|Csf3r|Cx3cr1|Emp1|Flt1|Gpr183|Gpr34|Icam2|Ifnar1|Ifnar2|Il1rl2|Il3ra|Itgam|Jag1|Kcnk13|Lair1|Lamp1|Lamp2|Mertk|Mr1|Msr1|Nrm|P2ry12|Plxdc2|Pmp22|Ptger4|Rtn4rl1|Slco2b1|Tgfbr1|Tlr7|Tmem144|Tmem173|Tmem206|Tmem37|Tmem64|Tnfsf12|Trem2|Tyrobp|Vamp7
Cluster3	microRNATargets	mmu-miR-294	16	45	1057	35.5556	4.25733	3.22079	0.00326917	0.686141	Akt1|Atg7|Clic4|Ezh1|Fgf13|Fos|Irf2|Itgav|Map3k1|Mbd2|Mef2c|Olfml3|Pld1|Tgfbr1|Tmem64|Vim
Cluster3	WikiPathways	Focal Adhesion-PI3K-Akt-mTOR-signaling pathway:WP2841	17	46	320	36.9565	14.375	3.07814	0.00508776	0.385207	Akt1|Casp9|Csf1r|Csf3r|Fgf13|Flt1|Ifnar1|Ifnar2|Igf1|Il3ra|Itga6|Itgam|Itgax|Itgb5|Map2k1|Pik3cb|Spp1
Cluster3	molecular_function	integrin binding(GO:0005178)	7	13	64	53.8462	20.3125	3.07401	0.00652954	0.792584	Calr|Dab2|Icam2|Igf1|Itga6|Itgb5|Npnt
Cluster3	cellular_component	endosome(GO:0005768)	11	25	328	44	7.62195	3.04949	0.00812716	0.819612	Apoe|Ctse|Cytip|Flt1|Lamp1|Lamp2|Lgmn|Map2k1|Pld1|Rab7|Tlr7
Cluster3	cellular_component	apical part of cell(GO:0045177)	5	8	85	62.5	9.41176	3.01717	0.0100327	0.953963	Clic4|Jag1|Lgmn|Spp1|Vamp7
Cluster3	KEGG	ECM-receptor interaction:KEGG-mmu04512	6	11	86	54.5455	12.7907	2.97896	0.00915517	0.357051	Cd36|Itga6|Itgav|Itgb5|Npnt|Spp1
Cluster3	biological_process	cellular response to calcium ion(GO:0071277)	4	6	29	66.6667	20.6897	2.865	0.0165947	1	Asph|Clic4|Fos|Mef2c
Cluster3	molecular_function	phosphatidylinositol binding(GO:0035091)	4	6	145	66.6667	4.13793	2.865	0.0165947	1	Akt1|Dab2|Pld1|Pld2
Cluster3	cellular_component	collagen(GO:0005581)	4	6	84	66.6667	7.14286	2.865	0.0165947	1	C1qa|C1qb|C1qc|Msr1
Cluster3	PathwayCommons	Initial triggering of complement	3	4	11	75	36.3636	2.85918	0.0231109	1	C1qa|C1qb|C1qc
Cluster3	PathwayCommons	Complement cascade	3	4	17	75	23.5294	2.85918	0.0231109	1	C1qa|C1qb|C1qc
Cluster3	PathwayCommons	Beta2 integrin cell surface interactions	3	4	27	75	14.8148	2.85918	0.0231109	1	Icam2|Itgam|Itgax
Cluster3	microRNATargets	mmu-miR-106a	17	53	1235	32.0755	4.2915	2.82968	0.00732772	0.763915	Arhgap24|Atg7|Atp6v1a|Bcl2l11|Clic4|Ezh1|Fgf13|Gsn|Igf1|Itga6|Itgav|Jag1|Map3k1|Mbd2|Mef2c|Sesn1|Tmem64
Cluster3	WikiPathways	Odorant GPCRs:WP1397	3	4	267	75	1.49813	2.77464	0.0260143	0.629681	Clic4|Gpr183|Gpr34
Cluster3	WikiPathways	Complement Activation, Classical Pathway:WP200	3	4	20	75	20	2.77464	0.0260143	0.629681	C1qa|C1qb|C1qc
Cluster3	biological_process	placenta blood vessel development(GO:0060674)	3	4	27	75	14.8148	2.75313	0.0269141	1	Akt1|Map2k1|Spint1
Cluster3	biological_process	palate development(GO:0060021)	3	4	64	75	6.25	2.75313	0.0269141	1	Asph|Mef2c|Tgfbr1
Cluster3	cellular_component	endocytic vesicle membrane(GO:0030666)	3	4	40	75	10	2.75313	0.0269141	1	Lamp2|Rab7|Vamp7
Cluster3	biological_process	artery morphogenesis(GO:0048844)	3	4	28	75	14.2857	2.75313	0.0269141	1	Apoe|Jag1|Tgfbr1
Cluster3	molecular_function	SMAD binding(GO:0046332)	3	4	63	75	6.34921	2.75313	0.0269141	1	Dab2|Fos|Tgfbr1
Cluster3	biological_process	glycerolipid biosynthetic process(GO:0045017)	3	4	95	75	4.21053	2.75313	0.0269141	1	Fabp5|Plcg2|Pld1
Cluster3	biological_process	platelet activation(GO:0030168)	3	4	25	75	16	2.75313	0.0269141	1	Mertk|P2ry12|Pik3cb
Cluster3	biological_process	sterol transport(GO:0015918)	3	4	35	75	11.4286	2.75313	0.0269141	1	Apoe|Cd36|Msr1
Cluster3	biological_process	negative regulation of neuron projection development(GO:0010977)	3	4	30	75	13.3333	2.75313	0.0269141	1	Pmp22|Spp1|Vim
Cluster3	biological_process	negative regulation of mitochondrion organization(GO:0010823)	3	4	16	75	25	2.75313	0.0269141	1	Akt1|Bnip3|Igf1
Cluster3	biological_process	phospholipid biosynthetic process(GO:0008654)	3	4	117	75	3.4188	2.75313	0.0269141	1	Fabp5|Plcg2|Pld1
Cluster3	molecular_function	opsonin binding(GO:0001846)	3	4	7	75	57.1429	2.75313	0.0269141	1	Clec7a|Itgam|Itgav
Cluster3	WikiPathways	GPCRs, Class A Rhodopsin-like:WP189	5	9	247	55.5556	3.64372	2.71081	0.0178332	0.629681	Ccr5|Cx3cr1|Gpr34|P2ry12|Ptger4
Cluster3	MergedTFTargets	Epas1	7	17	489	41.1765	3.47648	2.63513	0.0164002	1	Bnip3|Bnip3l|Fabp5|Flt1|Fos|Ldha|Tpd52
Cluster3	microRNATargets	mmu-miR-200a	19	64	1432	29.6875	4.46927	2.61813	0.0130822	0.89821	Arhgap24|Atp6v1a|Bcl2l11|Cnp|Dapk1|Dusp7|Fgf13|Fkbp5|Hprt|Igf1|Jag1|Ldha|Map2k1|Mef2c|Npnt|Plcg2|Rtn4rl1|Sesn1|Tgfbr1
Cluster3	biological_process	integrin-mediated signaling pathway(GO:0007229)	6	12	63	50	19.0476	2.61553	0.0185765	1	Itga6|Itgam|Itgav|Itgax|Itgb5|Tyrobp
Cluster3	biological_process	monosaccharide metabolic process(GO:0005996)	6	12	195	50	6.15385	2.61553	0.0185765	1	Akt1|Atf3|Fabp5|Ldha|Man2b1|Npl
Cluster3	microRNATargets	mmu-miR-20b	13	39	956	33.3333	4.0795	2.59758	0.0150779	0.89821	Atp6v1a|Fgf13|Gsn|Hprt|Igf1|Irf2|Itga6|Kdm1b|Map2k1|Mbd2|Mef2c|Sesn1|Tmem64
Cluster3	biological_process	biological adhesion(GO:0022610)	19	58	639	32.7586	9.07668	2.53176	0.0157919	0.0714791	Abl1|Bcl2l11|Cd33|Cd36|Cd84|Clec7a|Csf3r|Cx3cr1|Icam2|Itga6|Itgam|Itgav|Itgax|Itgb5|Mertk|Npnt|P2ry12|Pik3cb|Spp1
Cluster3	WikiPathways	Integrin-mediated Cell Adhesion:WP6	8	19	107	42.1053	17.757	2.48531	0.0331411	0.629681	Akt1|Ifi30|Itga6|Itgam|Itgav|Itgax|Itgb5|Map2k1
Cluster3	biological_process	phosphatidylinositol-mediated signaling(GO:0048015)	4	7	25	57.1429	28	2.46445	0.0327456	1	Csf1r|Gsn|Igf1|Pik3cb
Cluster3	molecular_function	voltage-gated channel activity(GO:0022832)	4	7	171	57.1429	4.09357	2.46445	0.0327456	1	Clic4|Itgav|Kcnk13|Tmem37
Cluster3	WikiPathways	Primary Focal Segmental Glomerulosclerosis FSGS:WP2573	5	10	71	50	14.0845	2.41572	0.0301363	0.629681	Akt1|Itgav|Jag1|Pcna|Vim
Cluster3	cellular_component	endosomal part(GO:0044440)	5	10	244	50	4.09836	2.38404	0.0319069	1	Cd68|Ctss|Lamp1|Lamp2|Vamp7
Cluster3	biological_process	membrane invagination(GO:0010324)	13	37	241	35.1351	15.3527	2.35978	0.0317107	1	Abl1|Apoe|Cd36|Clec7a|Dab2|Fcgr3|Irf8|Itgav|Mertk|Nostrin|Pik3cb|Pld2|Vamp7
Cluster3	microRNATargets	mmu-miR-291a-3p	16	55	1365	29.0909	4.0293	2.27494	0.0369839	1	Akt1|Atg7|Clic4|Ezh1|Fgf13|Fkbp5|Irf2|Itgav|Jag1|Map3k1|Mbd2|Mef2c|Pld1|Tgfbr1|Tmem64|Vim
Cluster3	PathwayCommons	Metabolism of lipids and lipoproteins	4	8	182	50	4.3956	2.24771	0.0463282	1	Abcc3|Apoe|Cyp27a1|Lgmn
Cluster3	MergedTFTargets	6330439K17Rik	5	12	1193	41.6667	1.00587	2.24608	0.0406586	1	Bnip3|Mertk|Npl|Pycard|Spp1
Cluster3	KEGG	Endocytosis:KEGG-mmu04144	8	21	214	38.0952	9.81308	2.21487	0.0425261	0.868128	Ccr5|Csf1r|Dab2|Flt1|Pld1|Pld2|Rab7|Tgfbr1
Cluster3	microRNATargets	mmu-miR-295	14	47	1035	29.7872	4.54106	2.21234	0.0421077	1	Akt1|Atg7|Atp6v1a|Clic4|Ezh1|Gpr34|Irf2|Itgav|Map3k1|Mbd2|Mef2c|Sesn1|Tmem64|Vim
Cluster3	KEGG	Staphylococcus aureus infection:KEGG-mmu05150	5	11	50	45.4545	22	2.20772	0.0428841	0.868128	C1qa|C1qb|C1qc|Fcgr3|Itgam
Cluster3	KEGG	Hypertrophic cardiomyopathy (HCM):KEGG-mmu05410	4	8	86	50	9.30233	2.20358	0.0495183	0.868128	Igf1|Itga6|Itgav|Itgb5
Cluster3	KEGG	Antigen processing and presentation:KEGG-mmu04612	4	8	75	50	10.6667	2.20358	0.0495183	0.868128	Calr|Ctss|Ifi30|Lgmn
Cluster3	cellular_component	vacuole(GO:0005773)	11	31	327	35.4839	9.48012	2.19952	0.0373076	0.123402	Cd68|Ctss|Hps4|Ifi30|Lamp1|Lamp2|Lgmn|Man2b1|Rab7|Tlr7|Vamp7
Cluster3	biological_process	regulation of actin cytoskeleton organization(GO:0032956)	6	14	177	42.8571	7.9096	2.15504	0.0424075	1	Csf1r|Gsn|Map3k1|Mef2c|Ptger4|Pycard
Cluster3	microRNATargets	mmu-miR-450b*	9	27	691	33.3333	3.90738	2.12906	0.0407582	1	Calr|Fgf13|Fkbp5|Fos|Irf2|Kdm1b|Ldha|Pik3cb|Sesn1
Cluster3	cellular_component	cell-substrate junction(GO:0030055)	5	11	134	45.4545	8.20896	2.12278	0.0492499	1	Arhgap24|Irf2|Itga6|Itgb5|Map2k1
Cluster3	biological_process	cellular protein complex assembly(GO:0043623)	5	11	177	45.4545	6.21469	2.12278	0.0492499	1	Calr|Dab2|Fgf13|Gsn|Mbd2
Cluster3	biological_process	myeloid cell activation involved in immune response(GO:0002275)	5	11	26	45.4545	42.3077	2.12278	0.0492499	1	Cx3cr1|Pycard|Tlr7|Tyrobp|Vamp7
Cluster3	microRNATargets	mmu-miR-452	14	48	867	29.1667	5.53633	2.12024	0.0451493	1	Arhgap24|Atp6v1a|Gpr34|Hprt|Jag1|Kdm1b|Ldha|Mef2c|Nostrin|Npnt|Olfml3|Pld1|Tgfbr1|Tmem64
Cluster3	cellular_component	plasma membrane(GO:0005886)	42	163	3450	25.7669	4.72464	2.10034	0.0427884	1	Akt1|Apoe|Arhgap24|Asph|Atp6v1a|Cd300lf|Cd36|Cd68|Cd84|Clic4|Cnp|Csf1r|Dab2|Emp1|Fgf13|Gpr183|Gpr34|Icam2|Ifi30|Ifnar1|Il3ra|Itga6|Itgav|Jag1|Lair1|Lamp1|Lamp2|Map2k1|Msr1|Nostrin|Pik3cb|Plcg2|Pld2|Plxdc2|Pmp22|Ptger4|Slco2b1|Tlr7|Tmem173|Tnfsf12|Trem2|Vim
Cluster4	KEGG	Lysine degradation:KEGG-mmu00310	6	9	50	66.6667	18	4.20945	0.00074052	0.115521	Dot1l|Setd1a|Setd2|Setdb1|Suv39h1|Suv39h2
Cluster4	molecular_function	S-adenosylmethionine-dependent methyltransferase activity(GO:0008757)	9	18	95	50	18.9474	4.0127	0.000647201	1	Dnmt1|Dnmt3b|Dot1l|Irf4|Setd1a|Setd2|Setdb1|Suv39h1|Suv39h2
Cluster4	biological_process	histone H3-K36 demethylation(GO:0070544)	3	3	8	100	37.5	3.99307	0.00390692	1	Kdm2a|Kdm4a|Uty
Cluster4	biological_process	positive regulation of histone H3-K4 methylation(GO:0051571)	3	3	10	100	30	3.99307	0.00390692	1	Brca1|Dnmt1|Dnmt3b
Cluster4	cellular_component	Schmidt-Lanterman incisure(GO:0043220)	3	3	12	100	25	3.99307	0.00390692	1	Cldn5|Mag|Pten
Cluster4	RVista_TFsites	NF-muE1	12	30	1555	40	1.92926	3.69035	0.000989573	0.536348	Ambra1|Arid1a|Blk|Brca1|Cldn5|Dnmt3b|Dot1l|Irf4|Mcm5|Mmp14|Ogg1|Suv39h2
Cluster4	molecular_function	N-methyltransferase activity(GO:0008170)	7	14	64	50	21.875	3.52813	0.00276279	1	Dot1l|Irf4|Setd1a|Setd2|Setdb1|Suv39h1|Suv39h2
Cluster4	PathwayCommons	NRIF signals cell death from the nucleus	3	4	6	75	66.6667	3.51144	0.00964571	0.802646	Ngfr|Sqstm1|Traf6
Cluster4	molecular_function	small conjugating protein ligase activity(GO:0019787)	7	15	251	46.6667	5.9761	3.29773	0.004507	1	Atg3|Birc2|Bmi1|Brca1|Ddb2|Sumo1|Traf6
Cluster4	biological_process	DNA packaging(GO:0006323)	3	4	35	75	11.4286	3.24299	0.0138111	1	Ncaph|Suv39h1|Top2a
Cluster4	biological_process	somatic diversification of immune receptors via somatic mutation(GO:0002566)	3	4	7	75	57.1429	3.24299	0.0138111	1	Exo1|Pms2|Ung
Cluster4	cellular_component	nuclear chromosome part(GO:0044454)	14	43	266	32.5581	16.1654	3.09152	0.00430783	1	Arid1a|Atr|Brd4|Dnmt3b|Irf4|Kdm2a|Mcm5|Ncor1|Pole|Rad9a|Suv39h1|Suv39h2|Top2a|Trp53
Cluster4	cellular_component	chromosome(GO:0005694)	21	75	653	28	11.4855	3.04558	0.0040811	0.147386	Arid1a|Atr|Brca1|Brd4|Chek1|Dnmt1|Dnmt3b|Irf4|Kdm2a|Ncaph|Ncor1|Ncor2|Pole|Rad9a|Setd2|Setdb1|Suv39h1|Suv39h2|Top2a|Trp53|Xrcc6
Cluster4	PathwayCommons	Cell death signalling via NRAGE, NRIF and NADE	3	5	11	60	45.4545	2.9625	0.0216923	0.962455	Ngfr|Sqstm1|Traf6
Cluster4	PathwayCommons	Viral mRNA Translation	4	8	40	50	20	2.94182	0.0161862	0.802646	Rpl28|Rpl29|Rps10|Rps3
Cluster4	PathwayCommons	Translation	4	8	74	50	10.8108	2.94182	0.0161862	0.802646	Rpl28|Rpl29|Rps10|Rps3
Cluster4	PathwayCommons	Peptide chain elongation	4	8	40	50	20	2.94182	0.0161862	0.802646	Rpl28|Rpl29|Rps10|Rps3
Cluster4	PathwayCommons	Nonsense-Mediated Decay	4	8	58	50	13.7931	2.94182	0.0161862	0.802646	Rpl28|Rpl29|Rps10|Rps3
Cluster4	PathwayCommons	Nonsense Mediated Decay Independent of the Exon Junction Complex	4	8	45	50	17.7778	2.94182	0.0161862	0.802646	Rpl28|Rpl29|Rps10|Rps3
Cluster4	PathwayCommons	Nonsense Mediated Decay Enhanced by the Exon Junction Complex	4	8	58	50	13.7931	2.94182	0.0161862	0.802646	Rpl28|Rpl29|Rps10|Rps3
Cluster4	PathwayCommons	L13a-mediated translational silencing of Ceruloplasmin expression	4	8	59	50	13.5593	2.94182	0.0161862	0.802646	Rpl28|Rpl29|Rps10|Rps3
Cluster4	PathwayCommons	Insulin Synthesis and Processing	4	8	78	50	10.2564	2.94182	0.0161862	0.802646	Rpl28|Rpl29|Rps10|Rps3
Cluster4	PathwayCommons	Influenza Viral RNA Transcription and Replication	4	8	53	50	15.0943	2.94182	0.0161862	0.802646	Rpl28|Rpl29|Rps10|Rps3
Cluster4	PathwayCommons	GTP hydrolysis and joining of the 60S ribosomal subunit	4	8	60	50	13.3333	2.94182	0.0161862	0.802646	Rpl28|Rpl29|Rps10|Rps3
Cluster4	PathwayCommons	Formation of a pool of free 40S subunits	4	8	50	50	16	2.94182	0.0161862	0.802646	Rpl28|Rpl29|Rps10|Rps3
Cluster4	PathwayCommons	Eukaryotic Translation Termination	4	8	40	50	20	2.94182	0.0161862	0.802646	Rpl28|Rpl29|Rps10|Rps3
Cluster4	PathwayCommons	Eukaryotic Translation Initiation	4	8	67	50	11.9403	2.94182	0.0161862	0.802646	Rpl28|Rpl29|Rps10|Rps3
Cluster4	PathwayCommons	Eukaryotic Translation Elongation	4	8	43	50	18.6047	2.94182	0.0161862	0.802646	Rpl28|Rpl29|Rps10|Rps3
Cluster4	PathwayCommons	Cap-dependent Translation Initiation	4	8	67	50	11.9403	2.94182	0.0161862	0.802646	Rpl28|Rpl29|Rps10|Rps3
Cluster4	PathwayCommons	3' -UTR-mediated translational regulation	4	8	59	50	13.5593	2.94182	0.0161862	0.802646	Rpl28|Rpl29|Rps10|Rps3
Cluster4	molecular_function	ligase activity(GO:0016874)	7	17	463	41.1765	3.67171	2.88912	0.0103187	0.147386	Atg3|Birc2|Bmi1|Brca1|Ddb2|Sumo1|Traf6
Cluster4	biological_process	methylation(GO:0032259)	8	21	114	38.0952	18.4211	2.82865	0.0104731	1	Dnmt1|Dnmt3b|Dot1l|Irf4|Setd1a|Setd2|Suv39h1|Suv39h2
Cluster4	WikiPathways	Cytoplasmic Ribosomal Proteins:WP163	4	8	115	50	6.95652	2.71169	0.0229561	0.752629	Rpl28|Rpl29|Rps10|Rps3
Cluster4	biological_process	protein autoubiquitination(GO:0051865)	3	5	34	60	14.7059	2.70793	0.0305446	1	Brca1|Ddb2|Traf6
Cluster4	biological_process	negative regulation of histone H3-K9 methylation(GO:0051573)	3	5	6	60	83.3333	2.70793	0.0305446	1	Brca1|Dnmt1|Dnmt3b
Cluster4	molecular_function	carbon-oxygen lyase activity(GO:0016835)	3	5	60	60	8.33333	2.70793	0.0305446	1	Ogg1|Rps3|Xrcc6
Cluster4	molecular_function	copper ion binding(GO:0005507)	3	5	53	60	9.43396	2.70793	0.0305446	1	Cp|Il1a|Trp53
Cluster4	molecular_function	damaged DNA binding(GO:0003684)	5	11	37	45.4545	29.7297	2.70464	0.0191608	1	Brca1|Ogg1|Rps3|Trp53|Xrcc6
Cluster4	TFTargets	ETS1(Source:Hollenhorst-Amadeus)	5	11	412	45.4545	2.6699	2.69158	0.0194638	1	Arid1a|Eif1|Rad51b|Rpl28|Slc17a7
Cluster4	biological_process	heterocycle metabolic process(GO:0046483)	20	76	686	26.3158	11.0787	2.64215	0.0119966	0.147386	Atr|Brca1|Brd2|Chek1|Ddb2|Dnmt1|Dnmt3b|Exo1|Mcm5|Ncaph|Ogg1|Pms2|Pole|Rad51b|Rad9a|Suv39h1|Top2a|Trp53|Ung|Xrcc6
Cluster4	biological_process	cellular aromatic compound metabolic process(GO:0006725)	20	76	686	26.3158	11.0787	2.64215	0.0119966	0.147386	Atr|Brca1|Brd2|Chek1|Ddb2|Dnmt1|Dnmt3b|Exo1|Mcm5|Ncaph|Ogg1|Pms2|Pole|Rad51b|Rad9a|Suv39h1|Top2a|Trp53|Ung|Xrcc6
Cluster4	PathwayCommons	Regulation of gene expression in beta cells	4	9	51	44.4444	17.6471	2.64062	0.026086	0.999568	Rpl28|Rpl29|Rps10|Rps3
Cluster4	PathwayCommons	Regulation of beta-cell development	4	9	59	44.4444	15.2542	2.64062	0.026086	0.999568	Rpl28|Rpl29|Rps10|Rps3
Cluster4	PathwayCommons	Influenza Life Cycle	4	9	82	44.4444	10.9756	2.64062	0.026086	0.999568	Rpl28|Rpl29|Rps10|Rps3
Cluster4	cellular_component	chromatin(GO:0000785)	12	39	213	30.7692	18.3099	2.62021	0.0208441	1	Arid1a|Atr|Brd4|Chek1|Dnmt1|Dnmt3b|Kdm2a|Ncor1|Ncor2|Suv39h1|Suv39h2|Trp53
Cluster4	biological_process	chromosome organization(GO:0051276)	19	72	622	26.3889	11.5756	2.58107	0.0157748	0.169579	Arid1a|Bmi1|Brd2|Brd4|Chek1|Dnmt1|Dnmt3b|Dot1l|Irf4|Kdm2a|Kdm5a|Ncaph|Setd2|Suv39h1|Suv39h2|Top2a|Trp53|Uty|Xrcc6
Cluster4	PathwayCommons	G2/M DNA damage checkpoint	3	6	26	50	23.0769	2.54128	0.0390528	1	Cdc7|Chek1|Mcm5
Cluster4	PathwayCommons	Activation of the pre-replicative complex	3	6	28	50	21.4286	2.54128	0.0390528	1	Cdc7|Mcm5|Pole
Cluster4	PathwayCommons	Influenza Infection	4	10	86	40	11.6279	2.37867	0.0389432	1	Rpl28|Rpl29|Rps10|Rps3
Cluster4	PathwayCommons	Gene Expression	4	10	296	40	3.37838	2.37867	0.0389432	1	Rpl28|Rpl29|Rps10|Rps3
Cluster4	PathwayCommons	Diabetes pathways	4	10	114	40	8.77193	2.37867	0.0389432	1	Rpl28|Rpl29|Rps10|Rps3
Cluster4	KEGG	Ubiquitin mediated proteolysis:KEGG-mmu04120	4	9	135	44.4444	6.66667	2.36768	0.0392103	0.87383	Birc2|Brca1|Ddb2|Traf6
Cluster4	KEGG	Ribosome:KEGG-mmu03010	4	9	103	44.4444	8.73786	2.36768	0.0392103	0.87383	Rpl28|Rpl29|Rps10|Rps3
Cluster4	microRNATargets	mmu-miR-202	9	28	773	32.1429	3.62225	2.36414	0.0298411	1	Ambra1|Brd4|Kdm2a|Kdm4a|Kdm5a|Mcm5|Ncor1|Setd2|Setdb1
Cluster4	biological_process	somatic cell DNA recombination(GO:0016444)	4	9	31	44.4444	29.0323	2.35934	0.0398565	1	Exo1|Pms2|Ung|Xrcc6
Cluster4	cellular_component	nuclear chromosome(GO:0000228)	4	9	46	44.4444	19.5652	2.35934	0.0398565	1	Brca1|Brd4|Chek1|Top2a
Cluster4	microRNATargets	mmu-miR-125b-5p	8	24	365	33.3333	6.57534	2.34068	0.0392212	1	Irf4|Itga7|Lfng|Ncor2|Slc17a7|Suv39h1|Traf6|Txnrd1
Cluster4	microRNATargets	mmu-miR-125a-5p	8	24	368	33.3333	6.52174	2.34068	0.0392212	1	Irf4|Itga7|Lfng|Ncor2|Slc17a7|Suv39h1|Traf6|Txnrd1
Cluster4	RVista_TFsites	YY1	32	145	7189	22.069	2.01697	2.31886	0.0257601	1	Ambra1|Amigo2|Arc|Arid1a|Atg3|Birc2|Blk|Bmi1|Brca1|Cd44|Cldn5|Dnmt3b|Dot1l|Esam|Il1a|Irf4|Itga7|Lfng|Mcm5|Mmp14|Myct1|Ngfr|Ogg1|Ppp3r2|Pten|Rgl1|Setd2|Spib|Srxn1|Suv39h2|Tm4sf1|Xrcc6
Cluster4	PathwayCommons	Metabolism	7	23	627	30.4348	3.66826	2.31318	0.0302821	1	Abcc8|Ptgs2|Rpl28|Rpl29|Rps10|Rps3|Txnrd1
Cluster4	biological_process	regulation of DNA binding(GO:0051101)	5	13	65	38.4615	20	2.24852	0.040931	1	Brd4|Dot1l|Irf4|Sumo1|Traf6
Cluster4	TFTargets	HCC-G2M(Source:Whitfield-Amadeus)	5	13	158	38.4615	8.22785	2.23592	0.041631	1	Birc2|Kdm4a|Ncaph|Top2a|Txnrd1
Cluster4	microRNATargets	mmu-miR-375	6	17	454	35.2941	3.74449	2.17688	0.0413321	1	Ambra1|Brd4|Dot1l|Eif1|Pole|Slc2a1
Cluster4	molecular_function	zinc ion binding(GO:0008270)	14	54	1866	25.9259	2.89389	2.1056	0.0497803	1	Birc2|Bmi1|Brca1|Dnmt1|Kdm2a|Kdm4a|Kdm5a|Mmp14|Pole|Setdb1|Sqstm1|Suv39h1|Suv39h2|Traf6
Cluster5	biological_process	multicellular organismal process(GO:0032501)	37	59	1907	62.7119	3.09386	5.64088	8.08668e-08	3.47727e-06	Bdnf|Camk4|Casp3|Ccr2|Cd24a|Clstn1|Dlg4|Egr1|Fen1|Fyn|Gria1|Gria2|Grin2b|Grm3|Hif1a|Jun|Kcnj10|Kit|Myc|Nbn|Ngf|Nlgn1|Nlgn2|Pacsin1|Plp1|Ppp3ca|Prkar2b|Reln|S100b|Shank3|Slc17a6|Slc1a3|Slc6a1|Snca|Syn2|Syp|Ugt8a
Cluster5	biological_process	regulation of transmission of nerve impulse(GO:0051969)	21	28	205	75	13.6585	5.23421	8.70893e-07	0.00289833	Bdnf|Dicer1|Dlg4|Egr1|Grin2b|Grm3|Kcnj10|Ngf|Nlgn1|Nlgn2|Pink1|Ppp3ca|Prkaca|Prkce|Reln|S100b|Shank3|Slc1a3|Slc6a1|Snca|Syp
Cluster5	cellular_component	synaptic membrane(GO:0097060)	13	14	205	92.8571	6.82927	5.12827	1.48492e-06	0.00306751	Clstn1|Dlg1|Dlg4|Gria1|Gria2|Gria4|Grin2b|Grm3|Homer1|Nlgn1|Nlgn2|Shank3|Syp
Cluster5	biological_process	neurological system process(GO:0050877)	25	39	1604	64.1026	2.43142	4.70775	8.21269e-06	0.00683296	Bdnf|Camk4|Casp3|Ccr2|Dlg4|Egr1|Fen1|Gria1|Grin2b|Grm3|Hif1a|Jun|Kcnj10|Kit|Myc|Nbn|Ngf|Nlgn1|Nlgn2|Prkar2b|Reln|S100b|Shank3|Slc1a3|Slc6a1
Cluster5	biological_process	regulation of nervous system development(GO:0051960)	29	48	453	60.4167	10.596	4.68464	1.12523e-05	0.00748952	Bcl2|Bdnf|Cd24a|Clcf1|Dicer1|Dlx1|Dlx2|Eomes|Ezh2|Fyn|Hdac2|Hif1a|Islr2|Lingo1|Mapt|Ngf|Nlgn1|Nlgn2|Reln|Sall1|Serpinf1|Shank3|Sox10|Sox9|Tbr1|Tnfrsf12a|Trp73|Ulk1|Vegfa
Cluster5	biological_process	developmental process(GO:0032502)	111	276	3629	40.2174	7.6054	4.60288	5.86294e-06	0.00557482	AI464131|Apc|Apex1|B3gnt5|Bcl2|Bdnf|Becn1|Bok|Cables1|Camk4|Casp2|Casp3|Ccr2|Cd24a|Cdkn1c|Clcf1|Cnn2|Creb1|Crebbp|Csf1|Dicer1|Dlg1|Dlg4|Dlx1|Dlx2|Egfr|Egr1|Ehmt2|Eomes|Ezh2|Fancc|Fancg|Fyn|Gadd45g|Gja1|Grin2b|Hdac2|Hdac4|Hif1a|Hira|Homer1|Hspb1|Hus1|Igf1r|Jarid2|Jun|Kcnj10|Kdm1a|Kdm2b|Kit|Lingo1|Lmna|Mapt|Mbd3|Mfge8|Mobp|Msh2|Myc|Nbn|Ngf|Nlgn1|Nqo1|Pacsin1|Pak1|Pik3ca|Pik3r1|Plekhb1|Plp1|Ppp3ca|P…
Cluster5	biological_process	organelle organization(GO:0006996)	71	160	1706	44.375	9.37866	4.39192	2.04452e-05	0.010468	Apc|Ash2l|Atg14|Bbc3|Bcl2|Becn1|Brd3|Casp3|Ccng2|Cd24a|Cnn2|Creb1|Crebbp|Dicer1|Dlg1|Dlg4|Dnmt3a|Ehmt2|Ezh2|Fancg|Gadd45a|Hdac2|Hdac4|Hdac6|Hira|Iqsec1|Jun|Kdm1a|Kdm2b|Kdm3a|Kdm4b|Kdm4c|Kdm5b|Kdm5c|Kdm5d|Kif2c|Kit|Lmna|Map1lc3a|Mapt|Mbd3|Mcm2|Msh2|Myc|Nbn|Nlgn1|Optn|Pak1|Pex14|Prkar1a|Prkdc|Rac1|Rad51c|Rb1cc1|Rnf8|Rpa1|Sirt1|Smarca4|Smarca5|Smarcd1|Smc1a|Snca|Sox9|Stmn1|Tet1|Timeless|Trp73|Tubb3|…
Cluster5	cellular_component	synapse(GO:0045202)	16	22	234	72.7273	9.40171	4.38282	3.96268e-05	0.0119228	Dlg1|Dlg4|Gria1|Gria2|Gria4|Grin2b|Hdac4|Homer1|Nlgn1|Nlgn2|Prkaca|Prkar1a|Shank3|Snca|Syn2|Syp
Cluster5	cellular_component	organelle part(GO:0044422)	105	264	5752	39.7727	4.58971	4.23413	3.58211e-05	0.0119228	AI464131|Ak1|Apc|Apex1|Ash2l|B3gnt5|Bard1|Bbc3|Bcl2|Bcl2l2|Bdnf|Becn1|Bok|Cables1|Camk4|Cd24a|Cidea|Clstn1|Cnn2|Creb1|Crebbp|Crem|Cycs|Dlg1|Dlg4|Dnmt3a|Egfr|Ezh2|Fancc|Fancg|Fen1|Fyn|Gja1|Gria1|Grin2b|Grm3|Hdac2|Hdac4|Hdac6|Hif1a|Hira|Hmgb1|Homer1|Hspb1|Hus1|Iqsec1|Jarid2|Jun|Kdm1a|Kdm2b|Kdm4c|Kdm5b|Kif2c|Lmna|Lmnb1|Map1lc3a|Mapt|Mbd3|Mcm2|Mobp|Msh2|Myc|Nbn|Ngf|Nlgn1|Optn|Pacsin1|Pak1|Pex14|Pink1…
Cluster5	KEGG	Glutamatergic synapse:KEGG-mmu04724	14	21	126	66.6667	16.6667	4.19308	0.000112022	0.0145246	Dlg4|Gria1|Gria2|Gria4|Grin2b|Grm3|Homer1|Ppp3ca|Ppp3cb|Prkaca|Prkacb|Shank3|Slc17a6|Slc1a3
Cluster5	KEGG	Long-term potentiation:KEGG-mmu04720	11	15	71	73.3333	21.1268	4.10898	0.000186213	0.0145246	Braf|Camk4|Crebbp|Gria1|Gria2|Grin2b|Ppp3ca|Ppp3cb|Prkaca|Prkacb|Rapgef3
Cluster5	cellular_component	intracellular non-membrane-bounded organelle(GO:0043232)	73	170	2982	42.9412	5.70087	4.1022	7.03411e-05	0.00151233	Apc|Apex1|Becn1|Camk4|Cnn2|Creb1|Crebbp|Dlg1|Dlg4|Dnmt3a|Ehmt2|Ezh2|Fen1|Fyn|Gdpd2|Gja1|Gria1|Grin2b|Grm3|Hdac2|Hdac4|Hdac6|Hif1a|Hira|Hmgb1|Homer1|Hspb1|Hus1|Iqsec1|Jun|Kdm1a|Kdm2b|Kdm4c|Kdm5b|Kif2c|Lig1|Lmna|Lmnb1|Map1lc3a|Mapt|Mbd3|Mcm2|Mdc1|Mobp|Msh2|Myc|Nbn|Nlgn1|Prkaca|Prkacb|Prkar2a|Prkar2b|Prkce|Prkdc|Rad17|Rnf8|Rpa1|Rps2|Rps9|Sall1|Setd7|Shank3|Sirt1|Smarca4|Smarca5|Smc1a|Snca|Stmn1|Time…
Cluster5	biological_process	behavior(GO:0007610)	25	43	431	58.1395	9.9768	4.08114	0.000109913	0.0237903	Bcl2|Bdnf|Camk4|Dlg4|Egr1|Fen1|Gria1|Grin2b|Hif1a|Homer1|Jun|Kcnj10|Mapt|Ngf|Nlgn2|Ppp3cb|Prkar2b|Prkce|Reln|S100b|Shank3|Slc1a3|Slc6a1|Snca|Vegfa
Cluster5	PathwayCommons	N-cadherin signaling events	21	35	213	60	16.4319	3.92858	0.000189505	0.116097	Apc|Bdnf|Cables1|Camk4|Casp3|Crebbp|Egfr|Fyn|Gja1|Gria2|Igf1r|Jun|Kdm1a|Kdm3a|Kdm4c|Myc|Pik3ca|Pik3r1|Prkdc|Rac1|Smarca4
Cluster5	biological_process	regulation of metabolic process(GO:0019222)	122	324	4457	37.6543	7.26946	3.92749	0.000110802	0.0237903	Apc|Apex1|Ash2l|Atg14|Bag4|Bard1|Bbc3|Bcl2|Bdnf|Becn1|Bok|Braf|Brd3|Camk4|Casp3|Ccr2|Cd24a|Cdkn1c|Cidea|Clcf1|Cnn2|Creb1|Crebbp|Crem|Csf1|Dicer1|Dlg1|Dlg4|Dlx1|Dlx2|Dnmt3a|Eef2k|Egfr|Egr1|Ehmt2|Eomes|Ezh2|F3|Fbln5|Fyn|Gadd45a|Gadd45g|Gclc|Gja1|Hdac2|Hdac4|Hdac6|Hif1a|Hira|Hmgb1|Hspb1|Hus1|Igf1r|Jarid2|Jun|Kdm1a|Kdm2b|Kdm3a|Kdm4b|Kdm4c|Kdm5b|Kdm5c|Kit|Klrk1|Ldlrad3|Lmnb1|Mapt|Mbd3|Msh2|Myc|Nbn|Ngf…
Cluster5	biological_process	positive regulation of neurological system process(GO:0031646)	12	16	63	75	25.3968	3.92045	0.000259254	0.0479331	Dicer1|Dlg4|Egr1|Nlgn1|Nlgn2|Pink1|Prkce|Reln|S100b|Shank3|Slc1a3|Snca
Cluster5	biological_process	regulation of postsynaptic membrane potential(GO:0060078)	9	11	43	81.8182	25.5814	3.73362	0.000584507	0.0767843	Bdnf|Dlg4|Grin2b|Nlgn1|Nlgn2|Ppp3ca|Reln|Shank3|Snca
Cluster5	biological_process	synaptic transmission(GO:0007268)	9	11	136	81.8182	8.08824	3.73362	0.000584507	0.0767843	Camk4|Cd24a|Clstn1|Gria1|Gria2|Grin2b|Grm3|Snca|Syp
Cluster5	cellular_component	ionotropic glutamate receptor complex(GO:0008328)	6	6	43	100	13.9535	3.71881	0.000751951	0.082049	Dlg4|Gria1|Gria2|Gria4|Grin2b|Nlgn1
Cluster5	molecular_function	kinase regulator activity(GO:0019207)	15	23	124	65.2174	18.5484	3.68877	0.000683809	0.0771429	Apc|Cables1|Casp3|Ccni|Cd24a|Cdkn1c|Cks1b|Hspb1|Pik3ca|Pik3r1|Pik3r2|Prkar1a|Prkar2a|Prkar2b|Rapgef3
Cluster5	PathwayCommons	Posttranslational regulation of adherens junction stability and dissassembly	19	32	197	59.375	16.2437	3.66147	0.000512721	0.11773	Apc|Bdnf|Cables1|Camk4|Casp3|Crebbp|Egfr|Fyn|Igf1r|Jun|Kdm1a|Kdm3a|Kdm4c|Myc|Pik3ca|Pik3r1|Prkdc|Rac1|Smarca4
Cluster5	biological_process	cellular process involved in reproduction(GO:0048610)	13	19	269	68.4211	7.0632	3.65013	0.000599877	0.0767843	Bcl2|Bcl2l2|Dnmt3a|Ehmt2|Fancc|Fancg|Kdm3a|Kit|Msh2|Prkaca|Prkdc|Rnf8|Sox9
Cluster5	cellular_component	nucleus(GO:0005634)	107	282	5353	37.9433	5.26807	3.60044	0.000361493	0.0044412	AI464131|Apc|Apex1|Ash2l|Bag4|Bard1|Bcl2|Becn1|Bok|Braf|Brd3|Cables1|Camk4|Casp2|Casp3|Ccng2|Cdc25a|Cdkn1c|Cidea|Clstn1|Creb1|Crebbp|Crem|Dlg1|Dlx1|Dlx2|Dnmt3a|Egfr|Egr1|Ehmt2|Eomes|Ezh2|Fancc|Fancg|Fen1|Fyn|Gadd45a|Gadd45g|Hdac2|Hdac4|Hdac6|Hif1a|Hira|Hmgb1|Hspb1|Hus1|Iqsec1|Jarid2|Jun|Kdm1a|Kdm2b|Kdm3a|Kdm4b|Kdm4c|Kdm5b|Kdm5c|Kdm5d|Kif2c|Kit|Lig1|Lmna|Lmnb1|Mapt|Mbd3|Mcm2|Mdc1|Mobp|Msh2|Myc|Nbn…
Cluster5	biological_process	nucleic acid metabolic process(GO:0090304)	63	149	2531	42.2819	5.887	3.56483	0.000567125	0.0767843	Apex1|Ash2l|Bard1|Brd3|Casp3|Cidea|Creb1|Crem|Dicer1|Dnmt3a|Egr1|Ehmt2|Eomes|Ezh2|Fancc|Fancg|Fen1|Hdac2|Hdac4|Hdac6|Hif1a|Hira|Hmgb1|Hus1|Jarid2|Jun|Kdm1a|Kdm2b|Kdm3a|Kdm4b|Kdm4c|Kdm5b|Kdm5c|Lig1|Mbd3|Mcm2|Mdc1|Msh2|Myc|Nbn|Nthl1|Prkdc|Rad1|Rad17|Rad51c|Rb1cc1|Rbfox3|Rnf8|Rpa1|Setd7|Sirt1|Smarca4|Smarca5|Smc1a|Sox10|Tbr1|Tet1|Timeless|Tle3|Topbp1|Trp73|Vegfa|Wdr5
Cluster5	PathwayCommons	Stabilization and expansion of the E-cadherin adherens junction	20	35	236	57.1429	14.8305	3.54558	0.000837936	0.11773	Apc|Bdnf|Cables1|Camk4|Casp3|Crebbp|Dlg1|Egfr|Fyn|Igf1r|Jun|Kdm1a|Kdm3a|Kdm4c|Myc|Pik3ca|Pik3r1|Prkdc|Rac1|Smarca4
Cluster5	PathwayCommons	E-cadherin signaling in the nascent adherens junction	20	35	236	57.1429	14.8305	3.54558	0.000837936	0.11773	Apc|Bdnf|Cables1|Camk4|Casp3|Crebbp|Dlg1|Egfr|Fyn|Igf1r|Jun|Kdm1a|Kdm3a|Kdm4c|Myc|Pik3ca|Pik3r1|Prkdc|Rac1|Smarca4
Cluster5	PathwayCommons	E-cadherin signaling events	20	35	240	57.1429	14.5833	3.54558	0.000837936	0.11773	Apc|Bdnf|Cables1|Camk4|Casp3|Crebbp|Dlg1|Egfr|Fyn|Igf1r|Jun|Kdm1a|Kdm3a|Kdm4c|Myc|Pik3ca|Pik3r1|Prkdc|Rac1|Smarca4
Cluster5	cellular_component	nucleus(GO:0005634)	98	255	4514	38.4314	5.64909	3.52632	0.00053957	0.0767843	Apc|Apex1|Ash2l|Bag4|Bard1|Bcl2|Becn1|Bok|Braf|Brd3|Camk4|Casp2|Casp3|Ccng2|Cdc25a|Cdkn1c|Cidea|Clstn1|Creb1|Crebbp|Crem|Dlg1|Dlx1|Dlx2|Dnmt3a|Egfr|Egr1|Ehmt2|Eomes|Ezh2|Fen1|Fyn|Gadd45a|Gadd45g|Hdac2|Hdac4|Hdac6|Hif1a|Hspb1|Hus1|Iqsec1|Jarid2|Jun|Kdm1a|Kdm2b|Kdm3a|Kdm4b|Kdm5b|Kdm5c|Kdm5d|Kif2c|Kit|Lig1|Lmna|Lmnb1|Mapt|Mbd3|Mcm2|Mdc1|Mobp|Msh2|Myc|Nbn|Nthl1|Pak1|Ppp3ca|Prkaca|Prkacb|Prkce|Prkdc|R…
Cluster5	KEGG	Gap junction:KEGG-mmu04540	6	7	88	85.7143	7.95455	3.52281	0.00191759	0.0955217	Egfr|Gja1|Prkaca|Prkacb|Tubb3|Tubb4a
Cluster5	molecular_function	transcription regulatory region sequence-specific DNA binding(GO:0000976)	14	22	159	63.6364	13.8365	3.44115	0.00138572	0.124892	Creb1|Crebbp|Dlx1|Dlx2|Egr1|Eomes|Jun|Kdm3a|Myc|Smarca4|Sox10|Sox4|Sox9|Tbr1
Cluster5	biological_process	regulation of synapse organization(GO:0050807)	5	5	51	100	9.80392	3.39226	0.00251528	0.165759	Bdnf|Nlgn1|Nlgn2|Reln|Shank3
Cluster5	biological_process	protein localization to synapse(GO:0035418)	5	5	12	100	41.6667	3.39226	0.00251528	0.165759	Dlg4|Homer1|Nlgn1|Nlgn2|Reln
Cluster5	molecular_function	glutamate receptor activity(GO:0008066)	5	5	29	100	17.2414	3.39226	0.00251528	0.165759	Gria1|Gria2|Gria4|Grin2b|Grm3
Cluster5	cellular_component	cAMP-dependent protein kinase complex(GO:0005952)	5	5	7	100	71.4286	3.39226	0.00251528	0.165759	Prkacb|Prkar1a|Prkar2a|Prkar2b|Rapgef3
Cluster5	biological_process	regulation of organ morphogenesis(GO:2000027)	9	12	131	75	9.16031	3.38493	0.00172086	0.134754	Apc|Bcl2|Bdnf|Csf1|Dicer1|Myc|Rac1|Sox9|Vegfa
Cluster5	biological_process	neuron projection development(GO:0031175)	10	14	117	71.4286	11.9658	3.36837	0.00168214	0.134754	Bdnf|Cd24a|Hdac2|Igf1r|Lingo1|Ngf|Pak1|Rac1|Reln|Ulk1
Cluster5	KEGG	Wnt signaling pathway:KEGG-mmu04310	10	16	151	62.5	10.596	3.2552	0.00257852	0.0955217	Apc|Crebbp|Jun|Mapk10|Myc|Ppp3ca|Ppp3cb|Prkaca|Prkacb|Rac1
Cluster5	biological_process	synapse organization(GO:0050808)	6	7	81	85.7143	8.64198	3.19453	0.0039196	0.22686	Dlg4|Nlgn1|Nlgn2|Pak1|Shank3|Snca
Cluster5	biological_process	cellular component disassembly(GO:0022411)	6	7	59	85.7143	11.8644	3.19453	0.0039196	0.22686	Cd24a|Hdac6|Kif2c|Smarca4|Smarcd1|Stmn1
Cluster5	PathwayCommons	Reelin signaling pathway	6	7	27	85.7143	25.9259	3.18001	0.00400749	0.42229	Fyn|Grin2b|Mapt|Pik3ca|Pik3r1|Reln
Cluster5	biological_process	positive regulation of cell projection organization(GO:0031346)	10	15	134	66.6667	11.194	3.08411	0.00370975	0.225782	Apc|Cd24a|Fyn|Islr2|Mapt|Ngf|Nlgn1|Rac1|Reln|Tnfrsf12a
Cluster5	cellular_component	synaptic vesicle(GO:0008021)	8	11	72	72.7273	15.2778	3.0733	0.00440889	0.243453	Bdnf|Dlg4|Gria1|Gria2|Grin2b|Slc17a6|Snca|Syp
Cluster5	biological_process	cell cycle(GO:0007049)	39	88	888	44.3182	9.90991	3.03807	0.00400106	0.0342518	Ak1|Apc|Bcl2|Becn1|Cables1|Casp2|Ccng2|Cdc25a|Cdkn1c|Cks1b|Dicer1|Ehmt2|Gadd45a|Hus1|Kif2c|Lmnb1|Mcm2|Mdc1|Msh2|Nbn|Ppp3ca|Prkar1a|Prkce|Rad1|Rad17|Rad51c|Rb1cc1|Rnf8|Rpa1|Sesn2|Smc1a|Sox4|Stmn1|Timeless|Topbp1|Trp53bp2|Trp73|Tubb3|Vps4a
Cluster5	biological_process	detection of stimulus involved in sensory perception(GO:0050906)	4	4	1078	100	0.371058	3.03186	0.00838426	0.322251	Fyn|Grin2b|Kit|Myc
Cluster5	cellular_component	neuron spine(GO:0044309)	4	4	69	100	5.7971	3.03186	0.00838426	0.322251	Dlg4|Gria1|Grm3|Shank3
Cluster5	molecular_function	bHLH transcription factor binding(GO:0043425)	4	4	23	100	17.3913	3.03186	0.00838426	0.322251	Crebbp|Kdm1a|Sirt1|Sox9
Cluster5	biological_process	positive regulation of multicellular organism growth(GO:0040018)	4	4	32	100	12.5	3.03186	0.00838426	0.322251	Bcl2|Creb1|Csf1|Dlg1
Cluster5	molecular_function	enhancer binding(GO:0035326)	4	4	32	100	12.5	3.03186	0.00838426	0.322251	Creb1|Jun|Sox10|Sox9
Cluster5	molecular_function	protein complex scaffold(GO:0032947)	4	4	38	100	10.5263	3.03186	0.00838426	0.322251	Dlg1|Homer1|Shank3|Smarcd1
Cluster5	molecular_function	carboxylic acid binding(GO:0031406)	4	4	144	100	2.77778	3.03186	0.00838426	0.322251	Gclc|Grin2b|Slc1a3|Snca
Cluster5	biological_process	regulation of microtubule polymerization(GO:0031113)	4	4	19	100	21.0526	3.03186	0.00838426	0.322251	Apc|Mapt|Snca|Stmn1
Cluster5	biological_process	regulation of epithelial cell migration(GO:0010632)	4	4	23	100	17.3913	3.03186	0.00838426	0.322251	Hdac6|Hif1a|Prkce|Sox9
Cluster5	biological_process	amine biosynthetic process(GO:0009309)	4	4	132	100	3.0303	3.03186	0.00838426	0.322251	Gclc|Padi2|Slc1a3|Snca
Cluster5	molecular_function	extracellular-glutamate-gated ion channel activity(GO:0005234)	4	4	18	100	22.2222	3.03186	0.00838426	0.322251	Gria1|Gria2|Gria4|Grin2b
Cluster5	biological_process	chromosome organization(GO:0051276)	33	72	622	45.8333	11.5756	3.00675	0.00412333	0.0342518	Apc|Ash2l|Brd3|Dnmt3a|Ehmt2|Ezh2|Hdac2|Hdac4|Hdac6|Hira|Kdm1a|Kdm2b|Kdm3a|Kdm4b|Kdm4c|Kdm5b|Mbd3|Mcm2|Msh2|Myc|Nbn|Prkdc|Rad51c|Rnf8|Rpa1|Sirt1|Smarca4|Smarca5|Smarcd1|Smc1a|Sox9|Tet1|Wdr5
Cluster5	MergedTFTargets	Klf5	4	4	12	100	33.3333	3.00423	0.00878605	1	Egr1|Mcm2|Serpine1|Vegfa
Cluster5	molecular_function	chromatin binding(GO:0003682)	22	44	353	50	12.4646	2.9186	0.00599734	0.297898	Apex1|Brd3|Crebbp|Dlx1|Dlx2|Dnmt3a|Eomes|Ezh2|Hdac2|Hira|Jarid2|Kdm1a|Mbd3|Rnf8|Rpa1|Sall1|Smarca4|Smarca5|Smc1a|Sox10|Sox9|Trp73
Cluster5	KEGG	Vasopressin-regulated water reabsorption:KEGG-mmu04962	3	3	43	100	6.97674	2.85376	0.0193356	0.292861	Creb1|Prkaca|Prkacb
Cluster5	KEGG	Gastric acid secretion:KEGG-mmu04971	3	3	74	100	4.05405	2.85376	0.0193356	0.292861	Kcnj10|Prkaca|Prkacb
Cluster5	biological_process	positive regulation of developmental growth(GO:0048639)	5	6	38	83.3333	15.7895	2.8281	0.0113319	0.369034	Dlg1|Islr2|Mapt|Ngf|Tnfrsf12a
Cluster5	biological_process	response to tropane(GO:0014073)	5	6	33	83.3333	18.1818	2.8281	0.0113319	0.369034	Dlg4|Egr1|Homer1|Slc6a1|Snca
Cluster5	biological_process	demethylation(GO:0070988)	9	14	39	64.2857	35.8974	2.78173	0.0143864	0.414528	Apex1|Kdm1a|Kdm2b|Kdm3a|Kdm4c|Kdm5b|Kdm5c|Kdm5d|Tet1
Cluster5	molecular_function	tubulin binding(GO:0015631)	9	14	165	64.2857	8.48485	2.78173	0.0143864	0.414528	Apc|Fyn|Gja1|Hdac6|Kif2c|Mapt|Pex14|Snca|Stmn1
Cluster5	biological_process	reproduction(GO:0000003)	35	80	1333	43.75	6.0015	2.75953	0.00917789	0.0607153	Bcl2|Bcl2l2|Bok|Casp2|Creb1|Crem|Csf1|Dlg1|Dlg4|Dnmt3a|Ehmt2|Fancc|Fancg|Hif1a|Igf1r|Kdm2b|Kdm3a|Kit|Mfge8|Msh2|Nbn|Prkaca|Prkar1a|Prkdc|Rad51c|Rnf8|Rpa1|Sall1|Shank3|Sirt1|Smc1a|Sox9|Tle3|Topbp1|Vegfa
Cluster5	biological_process	regulation of muscle organ development(GO:0048634)	6	8	105	75	7.61905	2.75548	0.0116986	0.369034	Bcl2|Bdnf|Gja1|Hdac2|Hdac4|Sox9
Cluster5	biological_process	positive regulation of hormone secretion(GO:0046887)	6	8	70	75	11.4286	2.75548	0.0116986	0.369034	Clcf1|Creb1|Hif1a|Ppp3cb|Prkce|Sox4
Cluster5	biological_process	regulation of neural precursor cell proliferation(GO:2000177)	8	12	52	66.6667	23.0769	2.75225	0.00978495	0.352046	Bdnf|Cd24a|Hif1a|Kdm1a|Kdm2b|Sall1|Sox10|Vegfa
Cluster5	molecular_function	histone binding(GO:0042393)	8	12	97	66.6667	12.3711	2.75225	0.00978495	0.352046	Brd3|Mcm2|Rnf8|Sirt1|Smarca4|Smarca5|Snca|Wdr5
Cluster5	biological_process	regulation of cell cycle(GO:0051726)	36	83	589	43.3735	14.0917	2.73835	0.00747924	0.322251	Ak1|Apc|Apex1|Bcl2|Cables1|Casp2|Casp3|Ccng2|Ccni|Cdkn1c|Dicer1|Dlg1|Egfr|Ezh2|Gadd45a|Gadd45g|Hus1|Jun|Lmnb1|Msh2|Myc|Nbn|Prkaca|Prkacb|Prkar1a|Prkce|Rad1|Rad17|Sesn2|Sirt1|Smc1a|Sox4|Sox9|Sphk1|Timeless|Trp73
Cluster5	MergedTFTargets	Tbx3	6	8	2305	75	0.347072	2.72521	0.0123789	1	Crem|Dock1|Gja1|Pink1|Reln|Sall1
Cluster5	KEGG	Melanogenesis:KEGG-mmu04916	5	7	101	71.4286	6.93069	2.66547	0.0173474	0.292861	Creb1|Crebbp|Kit|Prkaca|Prkacb
Cluster5	biological_process	regulation of neurotransmitter transport(GO:0051588)	3	3	42	100	7.14286	2.62371	0.0278507	0.535509	Ngf|Nlgn1|Snca
Cluster5	biological_process	chemical homeostasis within a tissue(GO:0048875)	3	3	11	100	27.2727	2.62371	0.0278507	0.535509	Homer1|Sftpd|Vegfa
Cluster5	biological_process	synaptic vesicle endocytosis(GO:0048488)	3	3	12	100	25	2.62371	0.0278507	0.535509	Cd24a|Pacsin1|Snca
Cluster5	biological_process	regulation of receptor-mediated endocytosis(GO:0048259)	3	3	39	100	7.69231	2.62371	0.0278507	0.535509	Dlg4|Serpine1|Vegfa
Cluster5	biological_process	positive regulation of cellular component biogenesis(GO:0044089)	3	3	20	100	15	2.62371	0.0278507	0.535509	Bdnf|Nlgn1|Nlgn2
Cluster5	molecular_function	amine binding(GO:0043176)	3	3	119	100	2.52101	2.62371	0.0278507	0.535509	Gclc|Grin2b|Slc1a3
Cluster5	molecular_function	neurexin binding(GO:0042043)	3	3	11	100	27.2727	2.62371	0.0278507	0.535509	Dlg4|Nlgn1|Nlgn2
Cluster5	molecular_function	glutamate receptor binding(GO:0035254)	3	3	24	100	12.5	2.62371	0.0278507	0.535509	Dlg4|Homer1|Shank3
Cluster5	biological_process	peptidyl-lysine deacetylation(GO:0034983)	3	3	5	100	60	2.62371	0.0278507	0.535509	Hdac4|Hdac6|Sirt1
Cluster5	biological_process	regulation of TOR signaling cascade(GO:0032006)	3	3	38	100	7.89474	2.62371	0.0278507	0.535509	Hif1a|Reln|Sirt1
Cluster5	molecular_function	AMP binding(GO:0016208)	3	3	24	100	12.5	2.62371	0.0278507	0.535509	Prkar1a|Prkar2b|Rapgef3
Cluster5	biological_process	regulation of mesenchymal cell proliferation(GO:0010464)	3	3	37	100	8.10811	2.62371	0.0278507	0.535509	Myc|Sox9|Vegfa
Cluster5	molecular_function	organic acid transmembrane transporter activity(GO:0005342)	3	3	91	100	3.2967	2.62371	0.0278507	0.535509	Slc17a6|Slc1a3|Slc6a1
Cluster5	molecular_function	neurotrophin receptor binding(GO:0005165)	3	3	12	100	25	2.62371	0.0278507	0.535509	Bdnf|Ngf|Pik3r1
Cluster5	molecular_function	ribonuclease activity(GO:0004540)	3	3	67	100	4.47761	2.62371	0.0278507	0.535509	Apex1|Dicer1|Fen1
Cluster5	cellular_component	cell projection part(GO:0044463)	18	36	555	50	6.48649	2.62337	0.014191	0.414278	Ak1|Apc|Cables1|Cd24a|Dlg1|Dlg4|Gria1|Grm3|Homer1|Mapt|Nlgn1|Pacsin1|Pak1|Rac1|Shank3|Snca|Syp|Tubb4a
Cluster5	MergedTFTargets	Rest	3	3	38	100	7.89474	2.59869	0.0289264	1	Bdnf|Grin2b|Syp
Cluster5	MergedTFTargets	Sox2	13	24	1609	54.1667	1.49161	2.54094	0.0205053	1	Apex1|Bcl2|Egfr|Fancc|Gadd45a|Gja1|Hdac2|Jarid2|Kif2c|Kit|Prkar1a|Slc17a6|Tle3
Cluster5	biological_process	cell cycle process(GO:0022402)	26	58	581	44.8276	9.98279	2.49377	0.0164854	0.459109	Ak1|Apc|Bcl2|Cables1|Ccng2|Cdc25a|Cdkn1c|Ehmt2|Ezh2|Gadd45a|Kif2c|Msh2|Myc|Nbn|Ppp3ca|Prkar1a|Rad51c|Rnf8|Rpa1|Sesn2|Smc1a|Stmn1|Timeless|Topbp1|Trp73|Tubb3
Cluster5	molecular_function	dioxygenase activity(GO:0051213)	8	13	79	61.5385	16.4557	2.46126	0.0273664	0.535509	Kdm2b|Kdm3a|Kdm4b|Kdm4c|Kdm5b|Kdm5c|Kdm5d|Tet1
Cluster5	molecular_function	oxidoreductase activity, acting on single donors with incorporation of molecular oxygen(GO:0016701)	8	13	80	61.5385	16.25	2.46126	0.0273664	0.535509	Kdm2b|Kdm3a|Kdm4b|Kdm4c|Kdm5b|Kdm5c|Kdm5d|Tet1
Cluster5	biological_process	response to DNA damage stimulus(GO:0006974)	32	75	454	42.6667	16.5198	2.44456	0.0167344	0.4641	Apc|Apex1|Ash2l|Bard1|Bbc3|Bcl2|Casp2|Casp3|Fancc|Fancg|Fen1|Gadd45a|Hus1|Lig1|Mdc1|Msh2|Myc|Nbn|Nthl1|Prkdc|Rad1|Rad17|Rad51c|Rnf8|Rpa1|Sirt1|Smarca5|Smc1a|Sox4|Timeless|Topbp1|Trp73
Cluster5	biological_process	microtubule-based process(GO:0007017)	11	20	361	55	5.54017	2.42434	0.0238792	0.535509	Apc|Dicer1|Hif1a|Kif2c|Lmna|Mapt|Pex14|Stmn1|Tubb3|Tubb4a|Ugt8a
Cluster5	biological_process	regulation of kidney development(GO:0090183)	4	5	45	80	11.1111	2.41726	0.0318602	0.535509	Egr1|Myc|Sox9|Vegfa
Cluster5	biological_process	regulation of protein export from nucleus(GO:0046825)	4	5	22	80	22.7273	2.41726	0.0318602	0.535509	Bard1|Camk4|Prkaca|Sox4
Cluster5	molecular_function	NAD-dependent protein deacetylase activity(GO:0034979)	4	5	15	80	33.3333	2.41726	0.0318602	0.535509	Hdac2|Hdac4|Hdac6|Sirt1
Cluster5	molecular_function	histone demethylase activity (H3-K4 specific)(GO:0032453)	4	5	6	80	83.3333	2.41726	0.0318602	0.535509	Kdm1a|Kdm5b|Kdm5c|Kdm5d
Cluster5	biological_process	negative regulation of microtubule polymerization or depolymerization(GO:0031111)	4	5	27	80	18.5185	2.41726	0.0318602	0.535509	Apc|Hdac6|Snca|Stmn1
Cluster5	biological_process	acidic amino acid transport(GO:0015800)	4	5	18	80	27.7778	2.41726	0.0318602	0.535509	Kcnj10|Slc17a6|Slc1a3|Slc6a1
Cluster5	molecular_function	beta-catenin binding(GO:0008013)	4	5	56	80	8.92857	2.41726	0.0318602	0.535509	Apc|Hdac6|Sall1|Sox9
Cluster5	molecular_function	histone deacetylase activity(GO:0004407)	4	5	19	80	26.3158	2.41726	0.0318602	0.535509	Hdac2|Hdac4|Hdac6|Sirt1
Cluster5	biological_process	positive regulation of cytoskeleton organization(GO:0051495)	7	11	100	63.6364	11	2.41299	0.0402735	0.626758	Apc|Bag4|Dlg1|Mapt|Pak1|Prkce|Rac1
Cluster5	molecular_function	phosphatase binding(GO:0019902)	7	11	112	63.6364	9.82143	2.41299	0.0402735	0.626758	Bcl2|Dlg1|Dlg4|Egfr|Pik3r1|Ppp3cb|Sphk1
Cluster5	biological_process	regulation of receptor activity(GO:0010469)	7	11	61	63.6364	18.0328	2.41299	0.0402735	0.626758	Dlg4|Hdac6|Nlgn1|Nlgn2|Prkce|Reln|Serpine1
Cluster5	molecular_function	p53 binding(GO:0002039)	7	11	47	63.6364	23.4043	2.41299	0.0402735	0.626758	Crebbp|Ehmt2|Kdm1a|Setd7|Sirt1|Smarca4|Trp73
Cluster5	molecular_function	enzyme regulator activity(GO:0030234)	26	59	899	44.0678	6.56285	2.38452	0.0253285	0.136141	Apc|Cables1|Casp3|Ccni|Cd109|Cd24a|Cdkn1c|Chn2|Cks1b|Dock1|Egfr|Hspb1|Iqsec1|Jun|Pik3ca|Pik3r1|Pik3r2|Prkar1a|Prkar2a|Prkar2b|Prkce|Rapgef3|Serpine1|Serpinf1|Snca|Tnfrsf10b
Cluster5	biological_process	response to radiation(GO:0009314)	26	59	303	44.0678	19.4719	2.38452	0.0253285	0.535509	Bbc3|Bcl2|Casp3|Cdc25a|Egfr|Egr1|Fancg|Gadd45a|Hif1a|Hus1|Jun|Kcnj10|Kit|Msh2|Myc|Ngf|Pik3r1|Prkdc|Rad1|Rnf8|Sirt1|Slc1a3|Smc1a|Topbp1|Trp53bp2|Trp73
Cluster5	cellular_component	mitochondrion(GO:0005739)	26	59	1431	44.0678	4.12299	2.38452	0.0253285	0.535509	Aldh1l1|Apex1|Bbc3|Bcl2|Bok|Casp2|Casp3|Cidea|Creb1|Cycs|Fancg|Fen1|Fyn|Hrk|Lig1|Mapk10|Mobp|Nthl1|Pink1|Ppp3ca|Prkaca|Prkce|Rad51c|Sirt1|Snca|Sox4
Cluster5	biological_process	positive regulation of protein polymerization(GO:0032273)	6	9	52	66.6667	17.3077	2.37814	0.0262444	0.535509	Apc|Bag4|Dlg1|Mapt|Prkce|Rac1
Cluster5	molecular_function	RNA polymerase II core promoter proximal region sequence-specific DNA binding transcription factor activity(GO:0000982)	6	9	101	66.6667	8.91089	2.37814	0.0262444	0.535509	Crebbp|Egr1|Hif1a|Jun|Sox4|Sox9
Cluster5	biological_process	regulation of muscle cell differentiation(GO:0051147)	5	7	83	71.4286	8.43373	2.36926	0.0298627	0.535509	Bcl2|Ezh2|Hdac2|Hdac4|Sox9
Cluster5	cellular_component	site of polarized growth(GO:0030427)	5	7	96	71.4286	7.29167	2.36926	0.0298627	0.535509	Apc|Cables1|Mapt|Pak1|Snca
Cluster5	biological_process	negative regulation of Wnt receptor signaling pathway(GO:0030178)	5	7	111	71.4286	6.30631	2.36926	0.0298627	0.535509	Apc|Egr1|Hdac2|Sox10|Sox9
Cluster5	biological_process	axon guidance(GO:0007411)	5	7	140	71.4286	5	2.36926	0.0298627	0.535509	Bdnf|Rac1|Reln|Tbr1|Tubb3
Cluster5	molecular_function	calmodulin binding(GO:0005516)	5	7	132	71.4286	5.30303	2.36926	0.0298627	0.535509	Cnn2|Eef2k|Ppp3ca|Ppp3cb|Sphk1
Cluster5	MergedTFTargets	Esr2	5	7	1249	71.4286	0.560448	2.34018	0.0314018	1	Bcl2|Casp3|Igf1r|Pex14|Vegfa
Cluster5	KEGG	Progesterone-mediated oocyte maturation:KEGG-mmu04914	9	18	86	50	20.9302	2.24197	0.0317199	0.329887	Braf|Cdc25a|Igf1r|Mapk10|Pik3ca|Pik3r1|Pik3r2|Prkaca|Prkacb
Cluster5	molecular_function	structural molecule activity(GO:0005198)	13	26	553	50	4.70163	2.21216	0.0475553	0.170406	Dlg1|Dlg4|Homer1|Lmna|Lmnb1|Mobp|Plp1|Rps2|Rps9|Shank3|Smarcd1|Tubb3|Tubb4a
Cluster5	KEGG	Calcium signaling pathway:KEGG-mmu04020	7	13	179	53.8462	7.26257	2.21049	0.0498394	0.375242	Camk4|Egfr|Ppp3ca|Ppp3cb|Prkaca|Prkacb|Sphk1
Cluster5	biological_process	nitrogen compound metabolic process(GO:0006807)	78	216	2815	36.1111	7.67318	2.20569	0.031276	0.14943	Aldh1l1|Apex1|Ash2l|B3gnt5|Bard1|Bcl2|Braf|Camk4|Casp2|Casp3|Cidea|Creb1|Crebbp|Dnmt3a|Eef2k|Egfr|Ehmt2|Ezh2|F3|Fancc|Fancg|Fen1|Fyn|Gadd45g|Gclc|Hdac2|Hdac4|Hdac6|Hmgb1|Hus1|Igf1r|Kdm1a|Kdm2b|Kdm3a|Kdm4c|Kdm5b|Kit|Lig1|Mbd3|Mcm2|Mdc1|Msh2|Myc|Nbn|Nthl1|Padi2|Pak1|Pik3ca|Pik3r1|Pink1|Ppp3ca|Ppp3cb|Prkaca|Prkacb|Prkar1a|Prkar2b|Prkce|Prkdc|Rad1|Rad17|Rad51c|Reln|Rnf8|Rpa1|Rps2|Rps9|Setd7|Sirt1|Slc…
Cluster5	KEGG	Parkinson's disease:KEGG-mmu05012	4	6	133	66.6667	4.51128	2.20052	0.0480068	0.375242	Casp3|Cycs|Pink1|Snca
Cluster5	KEGG	Renal cell carcinoma:KEGG-mmu05211	10	21	71	47.619	29.5775	2.17887	0.0414789	0.359484	Braf|Crebbp|Hif1a|Jun|Pak1|Pik3ca|Pik3r1|Pik3r2|Rac1|Vegfa
Cluster5	KEGG	Insulin signaling pathway:KEGG-mmu04910	10	21	140	47.619	15	2.17887	0.0414789	0.359484	Braf|Mapk10|Pik3ca|Pik3r1|Pik3r2|Prkaca|Prkacb|Prkar1a|Prkar2a|Prkar2b
Cluster5	biological_process	rhythmic process(GO:0048511)	10	19	190	52.6316	10	2.13368	0.0424105	0.653436	Bcl2|Casp2|Egr1|Fancg|Homer1|Jun|Kit|Sirt1|Timeless|Vegfa
Cluster5	cellular_component	mitochondrion(GO:0005739)	29	70	1561	41.4286	4.4843	2.1142	0.0396166	0.170406	Aldh1l1|Apex1|Bbc3|Bcl2|Bcl2l2|Bok|Casp2|Casp3|Cidea|Cycs|Fancg|Fen1|Fyn|Gja1|Hrk|Lig1|Mapk10|Mobp|Nthl1|Pink1|Ppp3ca|Prkaca|Prkar2b|Prkce|Rad51c|Sirt1|Snca|Sox10|Sox4
Cluster5	biological_process	heterocycle metabolic process(GO:0046483)	31	76	686	40.7895	11.0787	2.08549	0.0464903	0.170406	Apex1|Bard1|Casp3|Cidea|Dnmt3a|Ehmt2|Fancc|Fancg|Fen1|Hmgb1|Hus1|Lig1|Mcm2|Mdc1|Msh2|Myc|Nbn|Nthl1|Prkdc|Rad1|Rad17|Rad51c|Rnf8|Rpa1|Sirt1|Smarca4|Smarca5|Smc1a|Sox9|Tet1|Topbp1
Cluster5	biological_process	cellular aromatic compound metabolic process(GO:0006725)	31	76	686	40.7895	11.0787	2.08549	0.0464903	0.170406	Apex1|Bard1|Casp3|Cidea|Dnmt3a|Ehmt2|Fancc|Fancg|Fen1|Hmgb1|Hus1|Lig1|Mcm2|Mdc1|Msh2|Myc|Nbn|Nthl1|Prkdc|Rad1|Rad17|Rad51c|Rnf8|Rpa1|Sirt1|Smarca4|Smarca5|Smc1a|Sox9|Tet1|Topbp1

## Sheet: Supp_T3 In vivo Nanostring data
Supplementary Table: Normalized Nanostring data from 511 genes: In-vivo cKO microglia Bin1 studies																												Pairwise comparisons (LPS vs Saline)						Pairiwise comparisons (Cx3cr1-Cre vs Cx3cr1-Cre/Bin1fl/fl
	Bin1-fl/fl						Cx3cr1-Cre-het							Cx3cr1-Cre-het/Bin1-fl/fl													KMeansCluster	Bin1-fl/fl		Cx3cr1-Cre		cx3cr1-Cre/Bin1-fl/fl		No LPS		LPS
Gene	Saline_F	Saline_F	Saline_M	LPS_F	LPS_F	LPS_M	Saline_F	Saline_M	Saline_M	Saline_M	LPS_F	LPS_M	LPS_M	Saline_F	Saline_F	Saline_F	Saline_M	Saline_M	LPS_F	LPS_F	LPS_F	LPS_M	LPS_M	ANOVA_F	ANOVA_p	df	ANOVA_164list	p	FC	p	FC	p	FC	p	FC	p	FC
C1qc	2057.97	2616.05	2324.12	3155.45	2181.67	3248.06	875.42	1589.02	1222.79	2679.09	2926.96	2839.26	2481.76	2685.46	2342.19	2307.3	2183.26	1277.47	3074.39	3300.4	2508.7	2793.35	3328.61	4.411	0.009	5	3	0.233454	1.22678	0.0592502	1.72742	0.0176433	1.38995	0.233131	0.737137	0.317129	0.916109
Ctss	1263.91	1265.74	1320.94	2454.82	1481.19	2183.39	478.08	891.96	530.33	1485.67	2474.47	2358.75	1732.19	1631.64	1192.81	1094.73	1181.87	586.98	1982.01	1828.69	1476.08	1765.48	2215.41	7.927	0.001	5	2	0.059945	1.58921	0.0103349	2.58529	0.00846939	1.62933	0.329518	0.744115	0.202696	1.1807
C1qb	1595.32	1763.58	1620.53	2346.22	1561.42	2517.91	667.19	1142.33	851.83	1822.25	2290.18	2343.48	1859.84	2139.7	1622.4	1540.73	1542.01	926.33	2379.73	2369.63	1831.89	1895.24	2452.32	4.942	0.006	5	3	0.182267	1.29042	0.023977	1.93104	0.0270713	1.40633	0.207233	0.721191	0.92239	0.990272
Csf1r	1441.9	1314.85	1473.46	1910.31	1545.99	1673.39	435.59	1002.92	563.31	1314.66	1635.41	1083.17	975.19	1722.12	1379.04	950.29	1350.71	745.52	1760.65	1389.58	1219.54	1313.58	1846.79	3.296	0.029	5	5	0.0628028	1.21263	0.230029	1.48502	0.23	1.22488	0.172989	0.674336	0.265893	0.817552
Olfml3	125.25	235.96	151.61	168.18	277.72	307.88	199.73	421.08	208.84	551.02	610.56	363.43	426	155.53	115.4	120.37	356.81	184.74	420.52	127.02	127.63	136.59	397.9	2.604	0.063	5		0.21113	1.46987	0.353215	1.35199	0.516334	1.29674	0.122987	1.85007	0.0784517	1.9289
Bin1	232.53	170.49	187.02	308.46	229.38	249.91	110.49	197.74	126.4	280.49	304.16	239.23	191.48	139.5	71.98	105.17	148.05	75.99	163.77	78.84	104.42	138.87	142.69	6.349	0.002	5	2	0.0936651	1.33508	0.270822	1.37016	0.442884	1.16257	0.109042	1.65326	0.00875441	1.94846
C1qa	1144.05	1361.22	1193.84	1816.04	1328.96	1705.51	573.7	931.79	656.73	1311.95	1796.48	1678.72	1272.05	1562.83	1187.09	1050.39	1122.82	678.7	1924.42	1732.33	1219.54	1492.29	1657.45	4.922	0.006	5	2	0.0761621	1.31126	0.0299372	1.82192	0.0304302	1.43275	0.283931	0.775231	0.911386	0.985803
Vav1	201.36	246.87	204.27	230.78	196.46	222.49	74.37	155.06	123.65	218.06	209.76	197.5	194.44	235.65	226.22	254.68	217.08	151.99	235.15	212.43	180.48	186.68	225.02	2.657	0.06	5		0.961504	0.995755	0.167599	1.40468	0.665185	0.957757	0.0589781	0.65762	0.630429	0.964485
Lgmn	1009.81	926.12	1090.34	1576.22	1051.24	1409.37	322.97	739.74	398.44	1024.23	1418.16	1010.89	826.76	1213.12	904.89	890.74	1033.83	542.43	1505.7	1012.9	1017.14	1120.07	1471.76	3.681	0.019	5	2	0.10604	1.33393	0.112315	1.74665	0.0819476	1.33644	0.162327	0.677583	0.496279	0.885563
Plxdc2	344.59	375.09	305.95	364.26	250.98	213.87	125.36	246.11	208.84	355.58	312.4	210.73	204.83	394.95	331.33	291.42	297.76	204.4	295.14	356.98	284.9	338.07	327.46	1.58	0.219	5		0.255949	0.808391	0.896769	1.0371	0.636938	1.05441	0.241231	0.769717	0.0465408	0.757085
Tyrobp	479.43	578.31	459.38	797.91	620.25	681.58	246.48	429.62	329.74	680.4	774.63	688.18	734.73	705.06	539.28	538.5	460.77	362.93	733.05	1217.67	620.08	718.26	764.69	3.955	0.015	5	3	0.0381846	1.38403	0.0404901	1.73763	0.0406611	1.55522	0.370823	0.808658	0.598031	0.903501
Grn	381.75	488.29	410.35	703.64	568.82	585.22	216.73	408.28	313.25	557.35	825.57	742.14	657.55	478.84	491.29	466.28	445.8	315.77	722.86	672.34	605.9	538.41	869.88	8.418	0	5	2	0.0222508	1.45087	0.0117277	1.98381	0.00567525	1.55115	0.399725	0.850559	0.498032	1.08781
Tgfbr1	671.21	608.32	658.2	680.26	519.45	570.33	206.11	506.44	283.03	656.88	531.15	371.58	267.18	744.65	613.54	496.68	621.29	331.49	697.66	562.84	529.84	471.25	605.53	1.996	0.131	5		0.336118	0.913461	0.873385	0.943974	0.884523	1.02118	0.256852	0.735695	0.051352	0.680073
Ncf1	246.31	323.26	237.86	232.28	220.12	216.22	53.12	174.98	145.64	237.96	229.24	168.99	225.61	258.27	329.05	292.69	214.58	161.16	266.35	263.9	235.92	202.61	331.12	2.452	0.076	5		0.168899	0.828084	0.306449	1.3598	0.813633	1.03516	0.0771691	0.608899	0.151286	0.799856
Itgb5	409.92	390.09	486.61	579.2	470.07	559.36	152.99	337.15	228.07	380.92	520.66	363.43	331	541.99	433.02	277.48	376.77	213.57	631.07	525.61	326.16	407.51	574.43	2.899	0.045	5	3	0.0739874	1.25028	0.157754	1.474	0.159327	1.3375	0.277723	0.745545	0.344091	0.821635
Cx3cr1	1553.37	1391.23	1488.89	1700.65	969.98	1340.43	195.48	453.8	266.54	710.26	639.78	443.86	353.26	828.54	675.24	738.69	796.79	398.31	743.25	537.66	496.33	643.13	673.22	18.011	0	5	5	0.550265	0.904718	0.656487	1.17821	0.462357	0.899935	0.0731943	0.59129	0.15594	0.774128
Rps9	125.85	259.15	117.11	573.92	495.79	418.35	180.61	213.39	184.11	395.39	558.12	574.16	610.05	197.95	266.21	133.04	139.73	169.02	520.1	470.86	311.98	293.68	580.84	13.812	0	5	1	0.00691236	2.96361	0.00283015	2.38634	0.00339419	2.40351	0.276304	1.3432	0.10731	1.33361
Rps21	216.34	293.25	203.36	503.79	429.96	472.4	138.11	213.39	230.82	329.34	446.5	486.61	464.59	313.88	243.36	278.75	216.25	192.6	406.12	520.14	403.51	371.08	410.7	17.576	0	5	2	0.00280903	1.9723	0.00408664	2.04418	0.000834311	1.69624	0.634646	0.915439	0.25896	1.10322
Lamp1	252.9	257.79	258.74	465.32	324.01	404.25	84.99	229.03	131.9	327.53	367.09	359.36	342.87	312	261.64	253.41	238.7	121.85	403.72	393.11	305.53	299.37	480.22	5.356	0.004	5	2	0.0260082	1.55125	0.0513693	1.84338	0.01677	1.58467	0.480179	0.814089	0.674944	0.946996
Trem2	652.63	751.54	621.88	941.2	645.96	796.74	265.6	396.9	337.98	732.88	681.73	546.68	526.93	725.8	731.22	859.06	730.25	436.31	682.66	971.29	707.75	739.88	871.71	3.599	0.021	5	3	0.272318	1.17662	0.2921	1.35024	0.301042	1.14088	0.0651201	0.622143	0.0419839	0.736308
Man2b1	180.39	192.32	250.57	463.81	353.84	380.74	112.62	184.94	148.38	218.06	464.48	313.55	277.57	261.1	190.8	162.18	173	124.47	436.11	355.88	308.11	249.28	434.48	9.552	0	5	2	0.00836866	1.92272	0.0196456	2.11968	0.0034811	1.95695	0.630308	0.910537	0.941299	0.986251
Tmem119	886.95	761.08	759.88	945.73	643.91	775.59	295.35	573.3	326.99	766.36	679.49	484.58	396.31	1130.17	702.66	632.26	764.35	431.07	1115.78	680.01	683.25	713.7	719.87	1.915	0.145	5		0.890494	0.982275	0.850017	1.0604	0.731002	1.06887	0.179717	0.669989	0.0847567	0.66468
Pik3ca	31.16	42.28	26.33	36.95	34.97	36.04	12.35	32.72	12.26	29.86	35.21	24.43	12.47	28.28	38.85	24.07	21.62	31.45	34.79	38.33	32.23	25.04	27.44	1.656	0.199	5		0.59675	1.08209	0.80335	1.10273	0.502527	1.09399	0.272736	0.755441	0.239977	0.761473
Blnk	109.67	92.75	112.57	148.57	84.35	145.72	29.75	78.24	65.95	91.38	95.14	88.57	83.12	120.65	94.83	116.57	83.17	61.58	113.38	98.55	97.98	63.74	138.12	2.252	0.096	5		0.38634	1.20207	0.215408	1.34092	0.678933	1.07334	0.131148	0.695575	0.44276	0.868978
Cd33	306.84	263.24	271.45	436.66	338.41	379.18	172.11	199.16	181.36	358.3	482.46	339	307.25	293.15	291.35	382.65	365.96	256.8	372.53	293.47	313.27	363.11	417.11	3.306	0.029	5	2	0.0296238	1.37161	0.0832486	1.6521	0.32867	1.10666	0.0974855	0.71618	0.637846	1.06916
Mpeg1	330.21	261.88	291.42	408.01	393.96	354.89	146.61	297.32	195.1	384.54	600.82	409.24	399.28	345.93	293.63	259.75	316.89	210.95	379.72	442.39	319.71	325.55	459.18	4.344	0.01	5	2	0.0229512	1.30939	0.0504863	1.83585	0.0274381	1.34993	0.599277	0.896516	0.218126	1.21923
Sall1	299.65	253.69	293.24	342.39	248.92	331.39	101.99	220.5	170.37	274.15	262.95	202.59	163.27	375.15	277.64	230.6	267.81	171.64	323.94	219	219.16	229.93	286.3	1.893	0.148	5		0.482478	1.08991	0.734136	1.09309	0.827163	0.966353	0.185839	0.724776	0.239181	0.819833
Tcirg1	257.1	230.51	209.72	386.89	382.64	343.14	91.37	153.64	129.15	265.1	347.61	284.03	276.08	266.75	247.93	233.14	247.02	144.13	373.73	292.37	279.75	268.64	362.22	8.694	0	5	2	0.00209701	1.59561	0.0312073	1.89327	0.0215553	1.38433	0.140759	0.701577	0.716549	0.959509
Itgam	261.29	223.69	225.15	379.35	314.75	288.3	91.37	174.98	104.42	253.34	446.5	308.46	350.3	346.88	255.93	248.34	286.94	172.95	439.11	263.9	257.83	282.29	345.76	5.032	0.005	5	2	0.0378397	1.38341	0.0125513	2.36125	0.245052	1.21193	0.0535877	0.595052	0.387736	1.15936
Csf3r	218.14	205.96	213.35	373.31	372.36	361.16	80.74	162.17	129.15	203.58	341.62	288.1	231.55	303.52	188.52	179.92	249.52	163.78	427.12	355.88	290.06	287.99	369.54	11.828	0	5	2	7.66365e-06	1.73634	0.0168735	1.99493	0.0081489	1.59463	0.0908286	0.663021	0.208908	0.829457
Cd68	197.17	245.51	202.45	367.28	204.69	285.17	106.24	173.55	153.88	311.25	278.69	209.71	215.22	277.12	214.8	230.6	204.6	161.16	311.34	370.12	270.72	309.61	347.59	3.485	0.024	5	3	0.225561	1.32863	0.421994	1.25941	0.00345132	1.47883	0.499537	0.855616	0.020543	0.728666
Mertk	533.97	649.24	578.31	585.99	561.62	622.82	118.99	396.9	343.48	563.69	491.45	447.93	457.17	605.15	667.24	909.74	689.5	416.65	580.08	701.91	571.1	524.75	592.73	3.338	0.028	5	5	0.941443	1.00506	0.360957	1.30849	0.473378	0.903381	0.0409256	0.540959	0.0186889	0.783548
Mafb	303.84	240.05	318.66	361.25	291.1	437.15	65.87	187.78	137.39	259.68	353.6	305.41	203.35	312.94	266.21	181.19	219.57	124.47	398.92	295.66	225.6	220.83	442.72	3.048	0.038	5	2	0.194412	1.26312	0.0959127	1.76699	0.123331	1.43404	0.296748	0.736522	0.6826	0.90752
Gpr34	648.43	390.09	364.96	617.67	369.27	506.87	148.74	247.53	184.11	399.01	324.39	247.38	157.34	743.71	396.46	356.04	408.37	200.47	514.1	451.15	308.11	407.51	380.52	2.261	0.095	5		0.807401	1.06436	0.982123	0.992604	0.929224	0.979259	0.159121	0.581572	0.0265646	0.589497
Il6ra	136.04	189.59	144.35	147.06	138.86	149.63	55.25	129.45	79.69	138.43	128.86	116.05	86.09	163.07	146.24	159.65	118.94	89.1	173.37	112.79	149.54	88.79	180.2	1.577	0.22	5		0.53555	0.926742	0.724657	1.09561	0.811228	1.0409	0.184527	0.743759	0.270148	0.78285
Fcgr2b	157.01	166.4	184.3	345.41	272.58	272.63	110.49	190.63	109.91	210.82	249.47	315.59	265.69	250.73	157.67	129.24	151.37	99.58	285.54	211.34	208.84	207.17	278.07	7.07	0.001	5	2	0.00751853	1.75419	0.0187214	1.78124	0.0319504	1.51024	0.95308	0.985699	0.214371	1.16258
Cotl1	185.78	182.77	210.62	313.73	226.29	300.83	165.74	147.95	162.12	256.06	259.21	250.43	262.72	239.42	190.8	221.73	240.37	141.5	281.34	227.76	211.42	285.71	315.57	3.99	0.014	5	2	0.0382129	1.45182	0.0519938	1.4071	0.0644451	1.27856	0.457279	0.88491	0.799201	0.973874
P2ry12	1655.25	1478.52	1552.44	1862.05	969.98	1355.32	490.83	928.94	673.22	1396.1	895.24	673.93	488.34	2040.72	1511.57	1478.65	1723.32	852.96	1407.32	1196.86	1100.94	1212.27	1153.44	4.286	0.01	5	5	0.562039	0.893547	0.493187	0.786264	0.166074	0.798035	0.0536927	0.573319	0.00304528	0.564862
Cables1	172	304.16	297.78	182.51	185.15	173.14	27.62	81.09	57.7	61.53	44.2	55.99	37.11	232.82	262.78	212.86	156.36	144.13	205.16	258.43	158.57	112.69	190.26	12.053	0	5	5	0.146305	0.698762	0.455042	0.803135	0.626379	0.916904	0.00113633	0.282398	0.0052322	0.247358
Fcer1g	177.99	225.05	204.27	300.91	242.75	259.31	61.62	130.88	129.15	202.67	250.22	286.06	284.99	232.82	185.09	214.13	220.41	111.37	263.35	256.24	219.16	276.6	261.61	7.844	0.001	5	2	0.0414545	1.32217	0.0100985	2.08847	0.0303593	1.32489	0.124704	0.680002	0.280403	1.07191
Gna15	149.22	150.03	138.9	174.97	146.06	162.95	65.87	119.5	82.44	182.77	141.59	105.87	95	180.98	158.81	171.05	138.07	99.58	160.77	132.5	116.02	162.77	150.01	1.533	0.232	5		0.169168	1.1046	0.965161	1.01339	0.763255	0.964702	0.227888	0.752482	0.102166	0.790459
Hmgb1	35.36	36.83	33.59	41.48	27.77	30.55	34	24.18	12.26	32.57	33.71	16.29	23.75	27.34	27.42	25.34	20.79	12.42	28.79	18.62	25.78	30.73	29.27	1.827	0.161	5		0.6662	0.943468	0.878366	0.9546	0.296432	1.17545	0.587226	1.13637	0.675822	0.922867
Tgfb1	133.64	130.94	140.72	171.2	125.49	126.91	70.12	95.31	65.95	136.62	131.1	124.2	95	183.81	138.25	114.03	155.53	111.37	151.77	112.79	139.23	120.66	139.04	2.429	0.078	5		0.710244	1.04515	0.297677	1.2692	0.618175	0.943811	0.0532533	0.654348	0.245331	0.879943
Abcc3	101.28	163.67	134.36	135	124.46	160.6	40.37	54.06	54.96	95	89.15	88.57	62.34	115.94	151.96	179.92	123.93	90.41	144.57	99.65	92.82	134.32	182.03	4.808	0.006	5	5	0.758119	1.05196	0.284284	1.30971	0.939361	0.986755	0.00981526	0.46135	0.0655396	0.612345
Pmp22	101.88	140.49	99.86	159.88	89.49	146.5	51	75.4	82.44	121.24	114.62	108.93	77.18	115.94	113.11	130.51	105.63	56.34	133.17	120.45	119.89	133.18	123.49	2.007	0.129	5		0.51887	1.15674	0.411556	1.21478	0.133128	1.20833	0.294291	0.791134	0.0334025	0.795355
Rnf8	15.58	24.55	27.24	18.85	22.63	21.94	12.35	15.65	12.26	19.91	20.23	15.27	20.78	15.17	27.42	30.41	18.3	18.34	18	25.19	16.76	13.66	19.21	1.315	0.304	5		0.740693	0.941369	0.210592	1.24713	0.365327	0.846589	0.105005	0.685995	0.947112	1.01056
Lamp2	169	170.49	177.03	291.86	200.58	199.77	61.62	142.26	115.41	175.53	259.96	253.49	161.79	187.58	174.81	149.51	156.36	93.03	239.95	237.62	170.17	176.43	231.42	4.169	0.012	5	2	0.12875	1.34014	0.0479709	1.81949	0.0307758	1.38658	0.342649	0.81247	0.66887	1.06613
Fcgr1	201.36	205.96	180.66	282.81	224.24	298.48	91.37	193.47	131.9	231.63	307.9	328.82	282.02	243.19	171.38	157.11	207.93	125.78	283.14	249.67	215.29	260.67	281.73	7.246	0.001	5	2	0.0385973	1.37	0.0136326	1.88933	0.0121305	1.42535	0.613179	0.895153	0.0469506	1.18654
Bnip3l	47.34	47.74	41.76	56.56	60.69	43.87	29.75	39.83	35.72	43.43	43.45	49.88	38.59	38.65	54.84	46.88	35.76	35.38	56.39	60.23	39.96	28.46	56.71	1.413	0.269	5		0.20942	1.17743	0.185164	1.18264	0.422511	1.14297	0.33806	0.878977	0.623566	0.909479
Ambra1	53.34	60.01	50.84	56.56	48.34	52.49	31.87	41.25	49.46	47.05	58.43	45.81	43.04	53.73	65.12	41.81	43.25	35.38	54.59	65.7	36.1	52.36	48.48	0.83	0.546	5		0.565412	0.958585	0.322561	1.15766	0.626256	1.07497	0.452265	0.886111	0.756859	0.954269
Dock2	203.76	238.69	210.62	252.65	228.35	210.74	99.87	156.48	134.64	196.34	277.94	256.54	225.61	222.45	210.23	188.79	230.39	146.75	259.75	229.95	206.27	198.06	263.43	5.525	0.003	5	2	0.470251	1.05921	0.011016	1.72553	0.15235	1.15907	0.0683571	0.735184	0.337688	1.09448
C3ar1	136.04	151.4	147.07	236.06	198.52	240.51	93.49	116.65	107.17	180.96	199.28	238.22	178.12	154.59	140.53	164.72	112.28	106.13	203.96	190.53	194.66	183.26	238.74	9.573	0	5	2	0.00469533	1.55368	0.0315904	1.64735	0.00222234	1.49082	0.62129	0.918301	0.87582	1.01472
Mef2c	120.46	122.76	129.82	110.86	76.12	129.26	31.87	65.44	46.71	92.29	105.63	73.3	62.34	124.42	107.4	86.16	119.77	74.68	95.38	93.08	77.35	86.51	88.73	4.66	0.007	5	5	0.297797	0.847738	0.309132	1.36132	0.1952	0.860703	0.0285707	0.576445	0.481047	0.911726
Hat1	22.17	17.73	15.43	14.33	13.72	14.1	12.35	21.34	35.72	27.14	26.22	23.41	26.72	22.62	16	26.61	13.31	19.65	16.8	23	20.63	18.21	16.46	2.034	0.125	5		0.0914149	0.761793	0.832189	1.05438	0.822015	0.96853	0.404766	1.22912	0.0120933	1.33807
Traf1	10.7	12.28	9.99	13.1	13.72	10.18	31.87	17.07	12.26	13.57	16.48	14.25	22.26	15.17	19.42	20.27	14.14	12.42	13.33	8.6	16.76	20.49	9.93	1.265	0.324	5		0.354598	1.12223	0.863708	0.944942	0.382913	0.848809	0.594593	1.14791	0.301495	1.27791
Tradd	10.7	20.46	19.97	16.59	13.72	10.97	36.12	19.92	35.72	15.38	15.73	22.4	23.75	20.74	17.14	20.27	14.97	27.51	18	18.62	25.78	29.6	22.87	1.904	0.147	5		0.409219	0.807354	0.398065	0.770083	0.377572	1.14151	0.248112	1.33087	0.519309	0.897827
St3gal6	122.26	106.39	88.97	128.96	86.4	119.08	67.99	82.51	74.19	86.86	80.91	79.41	50.47	115.94	107.4	78.56	105.63	58.96	104.38	91.98	81.22	84.23	86.9	2.708	0.056	5		0.744556	1.05296	0.466369	0.902113	0.762675	0.961886	0.261217	0.834825	0.0745926	0.782948
Ccr5	183.98	145.94	147.07	234.55	190.29	237.38	78.62	76.82	76.94	138.43	176.05	181.21	132.1	142.33	106.26	114.03	173	98.27	150.57	112.79	112.16	178.71	150.01	7.882	0.001	5	2	0.0351155	1.38833	0.0249939	1.75961	0.473453	1.11098	0.141129	0.731219	0.316688	1.15813
Kcnj10	14.98	31.37	23.6	25.64	33.94	28.99	70.12	36.99	52.21	29.86	25.47	36.65	57.89	36.76	25.14	49.42	24.95	44.55	26.99	23	42.54	33.01	37.5	1.713	0.186	5		0.307528	1.26619	0.604954	0.845826	0.575002	0.90167	0.286641	1.30779	0.411182	1.2268
Irak2	91.09	110.48	70.81	97.29	104.92	100.28	42.5	48.37	38.47	73.29	95.89	90.6	72.73	82.01	85.69	110.23	88.99	72.06	110.98	123.74	88.95	85.37	128.97	6.485	0.002	5	3	0.438109	1.11054	0.0223031	1.7057	0.105771	1.22559	0.00713447	0.576991	0.150842	0.803021
Ptms	125.85	136.39	109.85	228.51	168.69	168.44	76.49	137.99	118.16	174.62	194.78	187.32	157.34	149.87	94.83	158.38	127.25	90.41	214.16	182.87	176.61	151.39	192.09	4.693	0.007	5	2	0.0394709	1.52017	0.0972588	1.41792	0.00880562	1.47746	0.914151	1.02148	0.828896	0.980315
Marco	10.7	16.37	13.62	13.58	21.6	10.18	29.75	24.18	35.72	15.38	17.98	20.36	34.14	21.68	20.57	21.54	12.56	27.51	14.4	19.71	20.63	17.07	15.55	2.466	0.075	5		0.700137	1.11477	0.764456	0.920118	0.251517	0.841132	0.278171	1.26408	0.146028	1.38278
Fcgr3	109.67	102.3	121.65	216.45	154.29	254.61	38.25	92.47	68.7	128.48	149.08	200.55	112.81	186.63	105.11	83.63	115.61	77.3	218.96	148.92	116.02	146.84	164.65	4.472	0.009	5	2	0.0309027	1.87444	0.067505	1.88041	0.116777	1.39964	0.291282	0.721255	0.871567	0.969001
Pten	106.67	107.75	98.96	110.86	73.03	91.66	55.25	66.86	63.2	75.1	77.16	67.19	81.64	98.03	108.54	111.5	80.68	79.92	88.78	86.51	97.98	66.02	100.62	4.63	0.008	5	5	0.325693	0.879284	0.151418	1.1571	0.416776	0.919026	0.00822687	0.680035	0.196726	0.856198
Ak1	61.13	70.93	35.41	101.06	79.2	97.93	40.37	42.68	43.97	70.57	89.9	70.24	56.4	100.86	62.84	81.09	69.86	51.1	130.77	102.93	112.16	107	132.63	10.444	0	5	3	0.0428527	1.66113	0.1088	1.46121	0.00299509	1.60079	0.0766641	0.67529	0.00605425	0.616407
Ifi30	67.72	77.75	68.09	215.69	125.49	194.29	89.24	56.9	76.94	96.81	229.24	279.96	262.72	80.12	79.98	92.49	92.32	61.58	176.96	96.36	135.36	173.02	212.21	20.541	0	5	1	0.0173199	2.50735	0.000109635	3.21744	0.00550603	1.95309	0.898085	0.983696	0.0135956	1.6205
Fgd2	178.59	169.13	167.95	208.91	203.66	198.99	80.74	115.23	129.15	178.24	215.76	167.97	157.34	167.78	199.94	174.85	176.32	149.37	206.36	146.73	170.17	167.33	233.25	3.28	0.03	5	2	0.00194224	1.18595	0.111507	1.43322	0.542375	1.06401	0.0481914	0.724668	0.862681	0.976125
Lag3	106.67	98.2	98.96	202.87	177.95	196.64	44.62	81.09	49.46	137.53	203.02	125.22	151.4	138.56	155.38	106.43	86.5	66.82	208.16	284.71	146.96	180.99	236.91	7.885	0.001	5	3	0.000331274	1.9006	0.049612	2.04516	0.00785965	1.91033	0.256061	0.705946	0.196751	0.755769
Rpl28	93.49	120.03	85.34	202.12	151.21	240.51	55.25	93.89	87.93	133.91	200.77	242.29	228.58	123.48	103.97	120.37	107.29	60.27	175.77	168.63	143.1	167.33	235.99	12.388	0	5	1	0.0243645	1.98702	0.00177189	2.41393	0.00444383	1.72847	0.60587	0.899773	0.0881587	1.2566
Rps2	83.9	103.66	92.6	192.31	122.4	142.58	74.37	76.82	65.95	126.67	202.27	209.71	160.31	154.59	77.69	81.09	98.14	72.06	168.57	190.53	119.89	135.46	175.62	7.9	0.001	5	2	0.0518878	1.63225	0.00393826	2.2194	0.0154932	1.63383	0.623633	0.888729	0.166161	1.20726
Bcl2a1a	82.1	94.11	91.69	183.26	163.55	173.14	112.62	109.54	87.93	149.29	211.26	237.2	182.57	90.49	65.12	78.56	80.68	48.48	142.77	185.06	143.1	113.83	132.63	21.851	0	5	1	0.000242333	1.94084	0.00502037	1.83154	0.000877073	1.97449	0.0189547	1.58045	0.0135921	1.46603
Cd300lf	60.53	105.02	19.97	137.26	99.77	21.94	34	29.87	71.44	16.29	39.71	41.74	59.37	24.51	124.54	148.25	84.84	82.54	134.97	40.52	148.25	126.35	89.64	1.856	0.155	5		0.590474	1.39591	0.570777	1.23852	0.615309	1.16151	0.072817	0.407808	0.059809	0.434847
Slc1a3	68.32	128.21	98.96	69.38	76.12	76.78	40.37	46.95	52.21	51.57	62.18	48.86	44.53	86.72	91.4	50.68	63.21	70.75	95.38	72.27	64.46	60.33	95.13	4.522	0.008	5	5	0.234551	0.752242	0.49101	1.08544	0.652221	1.06839	0.0263673	0.658493	0.0537156	0.668997
Slc17a7	10.7	8.18	12.71	13.1	13.72	8.08	31.87	17.07	49.46	11.76	13.35	14.25	26.72	15.17	16	21.54	12.56	19.65	13.33	9.86	15.47	12.52	10.98	2.407	0.08	5		0.644532	1.10478	0.415718	0.657468	0.0415152	0.731983	0.209912	1.62153	0.14668	1.45646
Gria1	11.99	16.37	20.88	15.84	21.6	17.24	46.75	27.03	38.47	20.81	13.35	17.31	40.08	24.51	25.14	22.81	13.31	28.83	16.8	15.33	25.78	10.37	27.44	1.921	0.143	5		0.589705	1.11048	0.367322	0.708853	0.389596	0.835253	0.121878	1.45135	0.573815	1.23172
Eef2k	71.32	73.65	77.17	75.42	62.74	57.19	36.12	58.33	52.21	63.34	57.69	54.97	46.01	82.01	92.55	57.02	64.87	52.41	77.98	76.65	82.51	46.67	82.32	2.176	0.105	5		0.189554	0.8794	0.961041	1.00743	0.742677	1.0495	0.129937	0.752451	0.0725223	0.722284
Ptprc	84.5	65.47	69	171.2	165.61	161.38	61.62	78.24	79.69	86.86	177.55	174.08	206.32	103.69	90.26	77.29	76.52	68.13	140.97	137.97	118.6	116.1	139.95	52.835	0	5	1	0.000138175	2.27515	0.000148944	2.4279	0.000442213	1.57155	0.463412	0.920947	0.00185503	1.42278
Plcg2	131.84	174.59	171.59	159.13	147.09	170	59.49	102.43	98.92	144.77	170.06	133.36	166.24	153.64	161.1	138.11	128.92	96.96	162.57	190.53	121.18	126.35	160.99	2.827	0.049	5	3	0.970566	0.996234	0.0602606	1.54388	0.358974	1.12213	0.128135	0.747002	0.831989	1.02777
Nlrp3	51.54	106.39	56.29	46.76	73.03	77.56	46.75	49.79	65.95	49.76	47.2	76.35	38.59	68.81	77.69	82.36	73.19	61.58	58.79	76.65	51.57	67.16	83.24	1.085	0.404	5		0.792533	0.921249	0.931306	1.01855	0.461281	0.927894	0.00969758	0.729622	0.280564	0.800905
Abl1	75.51	57.29	72.63	64.1	67.89	71.29	31.87	41.25	46.71	68.76	73.42	51.92	34.14	79.18	65.12	55.75	66.54	53.72	82.78	50.37	65.75	75.13	55.8	1.7	0.188	5		0.911036	0.989534	0.669456	1.12753	0.806017	1.02972	0.0895566	0.735967	0.307969	0.80587
Pik3cg	40.75	57.29	62.64	57.32	56.57	42.3	12.35	52.64	12.26	39.81	55.44	44.79	32.65	66.92	36.56	46.88	59.05	31.45	62.39	44.9	37.39	42.12	47.56	1.545	0.229	5		0.864098	0.972056	0.306421	1.51353	0.873144	0.973013	0.149262	0.607511	0.739727	0.944985
Il10rb	78.51	76.38	88.97	157.62	121.38	164.52	70.12	83.93	98.92	103.15	128.86	143.54	99.45	97.09	82.26	87.43	77.35	60.27	145.77	107.31	108.29	103.58	154.59	7.977	0	5	2	0.00879763	1.81875	0.0553169	1.39223	0.00859444	1.532	0.422745	1.10077	0.99814	1.00034
Itga6	128.85	111.84	108.04	153.85	134.75	195.86	55.25	93.89	90.68	141.15	218.75	166.96	133.59	135.73	118.82	95.03	103.13	68.13	162.57	114.98	118.6	127.49	166.48	4.068	0.013	5	2	0.0774437	1.38921	0.0455574	1.81747	0.0652054	1.32501	0.671354	0.914316	0.183133	1.25413
P2rx7	94.09	126.85	136.18	149.33	147.09	149.63	63.74	102.43	90.68	133	167.06	144.56	126.17	139.5	110.83	114.03	123.93	94.34	161.37	131.4	131.49	128.63	168.31	4.067	0.013	5	2	0.0813027	1.24902	0.0567706	1.49729	0.039885	1.23784	0.249458	0.836401	0.909432	1.01172
Tbc1d4	11.39	13.64	10.89	13.1	21.6	8.08	34	28.45	12.26	14.48	14.98	23.41	19.3	15.17	18.28	16.47	14.14	22.27	13.33	10.95	16.76	13.66	19.21	1.534	0.232	5		0.601232	1.19098	0.661145	0.862429	0.255954	0.856133	0.341096	1.29141	0.140241	1.30091
Csf1	15.58	12.28	9.08	13.1	16.46	14.1	12.35	29.87	12.26	23.52	26.22	30.54	12.47	15.17	26.28	24.07	14.14	12.42	22.8	44.9	27.07	15.94	29.27	2.03	0.126	5		0.35118	1.18192	0.625178	1.18342	0.123409	1.5202	0.833902	1.05886	0.538016	0.824284
Arid1a	58.73	58.65	58.1	70.89	68.92	68.16	29.75	54.06	38.47	56.1	58.43	61.08	54.92	63.15	68.55	68.42	53.23	57.65	63.59	56.94	68.33	48.95	59.46	4.543	0.008	5	5	0.00020602	1.18515	0.135931	1.30381	0.553143	0.955852	0.0306001	0.716961	0.782421	0.977955
Cd84	94.69	109.12	101.68	146.31	126.52	124.56	59.49	102.43	115.41	145.67	172.31	145.58	123.2	102.74	91.4	93.76	111.45	83.85	128.97	131.4	94.11	118.38	128.97	3.312	0.029	5	2	0.0194043	1.30083	0.149649	1.39035	0.0226071	1.24551	0.600509	1.09427	0.103423	1.22152
Ppp3r1	22.17	24.55	14.53	28.66	20.57	18.02	12.35	10.96	12.26	18.1	20.98	17.31	20.78	21.68	13.71	25.34	22.46	20.96	13.33	25.19	16.76	23.9	22.87	1.922	0.143	5		0.673491	1.09796	0.0321797	1.46749	0.89181	0.979837	0.0245205	0.644143	0.827861	0.964723
Cnp	37.16	46.37	37.22	36.2	36	32.9	38.25	51.21	41.22	37.1	41.95	47.85	57.89	40.53	34.28	54.48	38.26	41.93	41.39	30.66	43.83	31.87	40.25	1.857	0.155	5		0.182789	0.870393	0.237957	1.17368	0.348761	0.89746	0.992102	1.00117	0.0555839	1.30931
Ctsf	85.1	88.66	80.8	145.55	109.03	148.07	59.49	66.86	54.96	103.15	131.1	81.44	89.06	122.54	87.98	69.69	64.04	43.24	147.57	105.12	113.45	102.45	144.52	4.562	0.008	5	2	0.0182825	1.58175	0.168873	1.41367	0.0257411	1.58226	0.732177	0.917637	0.24652	0.819864
Fscn1	212.75	215.5	228.78	248.88	161.49	141.02	78.62	187.78	120.91	239.77	148.33	132.34	112.81	293.15	218.22	238.21	195.45	129.71	176.96	164.25	132.78	173.02	133.55	1.996	0.131	5		0.351759	0.839216	0.577716	0.83664	0.0721981	0.726278	0.223762	0.729339	0.143382	0.840166
Fcrls	594.5	578.31	699.96	684.03	449.5	635.35	252.85	479.41	365.46	753.69	513.17	423.5	412.64	585.35	642.1	582.84	607.99	449.41	648.47	505.9	473.12	492.88	629.32	1.213	0.345	5		0.691002	0.944526	0.923667	0.971735	0.64502	0.958852	0.311198	0.807013	0.114732	0.817856
Cd40	10.79	19.1	17.25	14.33	17.49	10.18	34	21.34	12.26	22.62	13.35	23.41	25.23	15.17	16	17.74	13.31	30.14	13.33	13.14	14.18	17.07	12.81	1.417	0.268	5		0.630043	0.890963	0.769472	0.916131	0.196823	0.763642	0.457148	1.22104	0.0636815	1.46486
Cd14	104.28	130.94	80.8	140.28	113.15	136.32	38.25	58.33	74.19	97.72	104.88	113	106.87	97.09	105.11	103.9	74.02	60.27	118.78	169.73	116.02	118.38	122.57	5.556	0.003	5	3	0.216744	1.23331	0.0408525	1.61272	0.0164464	1.4657	0.204498	0.76208	0.179831	0.838523
Cflar	44.35	62.74	66.27	78.43	56.57	64.24	27.62	54.06	12.26	66.95	56.94	51.92	51.95	63.15	61.7	43.08	66.54	39.31	68.39	72.27	70.9	60.33	78.66	2.458	0.075	5		0.40781	1.14928	0.405728	1.33267	0.0422786	1.28041	0.287426	0.734577	0.00729939	0.76456
Lyn	115.06	120.03	109.85	140.28	140.92	133.18	59.49	115.23	74.19	105.86	119.12	98.75	103.9	115.94	107.4	91.23	76.52	91.72	131.97	83.22	92.82	97.89	128.97	3.209	0.032	5	2	0.00383803	1.20131	0.307213	1.20931	0.41257	1.10783	0.589161	0.918503	0.984458	1.00264
Kdm6a	29.96	39.55	20.88	41.48	26.74	22.72	27.62	22.76	12.26	21.72	27.72	27.49	12.47	26.39	23.99	31.68	16.63	12.42	27.59	31.76	24.49	17.07	29.27	0.963	0.467	5		0.982479	1.00608	0.806104	1.0697	0.398472	1.17163	0.820972	0.949059	0.512872	0.866493
Prkaca	45.55	61.38	48.12	61.84	60.69	38.39	89.24	59.75	68.7	51.57	59.93	45.81	65.31	49.02	59.41	43.08	49.07	47.17	41.99	42.71	41.25	59.19	47.56	2.07	0.12	5		0.839793	1.03786	0.382084	0.847013	0.503701	0.939253	0.0554923	1.35853	0.140042	1.22511
Rpl9	71.92	110.48	70.81	140.28	136.8	145.72	42.5	64.02	60.45	97.72	138.59	138.45	161.79	100.86	83.4	102.63	87.33	60.27	115.18	169.73	109.58	154.81	139.04	11.47	0	5	3	0.0131476	1.66976	0.00317797	2.21054	0.00611369	1.58425	0.163471	0.761496	0.615799	1.06253
Btk	62.33	55.92	55.38	73.15	58.63	73.64	12.35	56.9	38.47	61.53	66.68	50.9	43.04	70.69	54.84	67.15	53.23	44.55	75.59	61.32	46.41	71.71	92.39	1.921	0.143	5		0.121533	1.18309	0.471691	1.26535	0.241785	1.1961	0.20188	0.728371	0.210596	0.770537
Slc10a6	23.37	42.28	42.67	28.66	66.86	29.77	74.37	59.75	109.91	42.53	29.22	57.01	84.61	47.13	47.99	41.81	41.59	64.2	30.59	30.66	39.96	31.87	50.31	2.134	0.111	5		0.708328	1.15667	0.526353	0.7949	0.0681556	0.755562	0.128951	1.47577	0.16283	1.55261
Slc2a5	192.97	173.22	175.22	233.04	140.92	164.52	59.49	150.79	140.14	228.91	139.34	115.04	65.31	248.85	210.23	149.51	207.1	131.02	174.57	134.69	114.73	167.33	157.33	1.682	0.193	5		0.974151	0.994588	0.432678	0.735769	0.140353	0.790791	0.291581	0.764925	0.0934778	0.711703
Inpp5d	183.98	210.05	226.06	205.13	191.32	227.19	63.74	184.94	123.65	228.01	184.29	190.37	160.31	247.9	229.65	201.46	188.8	127.09	252.55	237.62	201.11	163.91	279.9	1.485	0.246	5		0.944967	1.00572	0.541587	1.18815	0.362032	1.14091	0.253737	0.754272	0.130862	0.785503
Nfkb1	98.88	128.21	108.94	141.78	99.77	112.03	72.24	93.89	82.44	116.72	122.11	85.51	97.96	111.23	123.39	163.45	119.77	73.37	118.18	113.88	126.34	101.31	127.14	1.053	0.42	5		0.719104	1.05223	0.498285	1.11539	0.955471	0.992625	0.185517	0.772336	0.174189	0.867854
Irf8	90.49	87.29	96.23	132.73	88.46	113.6	44.62	76.82	52.21	98.62	104.13	104.86	105.39	95.2	100.54	87.43	104.8	47.17	118.18	83.22	109.58	103.58	136.29	2.885	0.046	5	2	0.196402	1.22182	0.052797	1.53955	0.125969	1.26591	0.273739	0.782133	0.659701	0.951197
Rpl29	61.13	83.2	52.66	130.47	95.66	90.88	57.37	41.25	63.2	73.29	97.39	117.07	129.13	82.01	58.27	86.16	71.53	51.1	87.58	99.65	79.93	112.69	103.36	8.008	0	5	1	0.0606593	1.60927	0.0039985	1.94853	0.0164914	1.38428	0.289305	0.841916	0.132179	1.1851
Il2rg	10.7	19.1	13.62	17.35	21.6	9.4	34	34.14	12.26	9.95	30.72	17.31	41.56	15.17	11.01	19.01	19.13	20.96	13.33	21.9	29.65	18.21	21.04	1.493	0.244	5		0.724258	1.11354	0.49171	1.32212	0.273431	1.22104	0.40027	1.32431	0.197336	1.43394
Atg3	50.34	50.47	50.84	49.78	39.09	48.57	12.35	36.99	43.97	38.91	42.7	44.79	47.5	50.9	33.13	48.15	39.09	31.45	53.99	43.8	42.54	33.01	51.22	1.762	0.175	5		0.234072	0.906297	0.215805	1.36127	0.439086	1.10773	0.358257	0.815287	0.987063	1.00189
Cd86	89.29	110.48	99.86	129.72	101.83	120.65	59.49	81.09	101.67	104.05	113.12	95.69	109.84	96.14	103.97	92.49	91.49	75.99	122.98	130.31	88.95	108.14	128.06	2.9	0.045	5	3	0.162235	1.17545	0.193753	1.22687	0.029757	1.25726	0.620212	0.940869	0.422658	0.91813
Asph	149.22	174.59	151.61	202.12	157.38	159.03	76.49	123.76	153.88	150.2	173.06	123.18	155.85	150.82	159.95	171.05	141.39	108.75	165.57	166.44	143.1	132.04	171.96	1.429	0.264	5		0.438823	1.09068	0.359375	1.19522	0.493136	1.06442	0.338193	0.861266	0.741697	0.967108
Pak1	44.95	58.65	59.92	68.63	45.26	68.94	48.87	29.87	12.26	38.91	50.94	35.63	38.59	63.15	49.13	62.09	48.24	45.86	46.19	42.71	47.7	51.22	44.82	3.82	0.017	5	5	0.522301	1.11809	0.397868	1.28458	0.107586	0.86654	0.0329664	0.604863	0.265967	0.896664
Gsn	15.58	20.46	11.8	17.35	15.43	10.97	42.5	25.61	38.47	10.86	14.98	13.23	34.14	20.74	18.28	17.74	12.56	26.2	13.33	14.24	16.76	27.32	16.46	1.52	0.236	5		0.686474	0.914507	0.436195	0.707879	0.669888	0.922425	0.172883	1.53685	0.612911	1.1794
Hrk	10.79	15	12.71	13.1	18.51	13.32	48.87	18.49	35.72	12.67	13.35	19.34	22.26	16.97	20.57	19.01	12.56	19.65	13.33	8.6	19.34	10.37	9.93	2.53	0.069	5		0.374465	1.16701	0.33709	0.632973	0.0525399	0.693668	0.175716	1.6301	0.109438	1.48747
Lacc1	25.17	31.37	25.42	34.69	38.06	53.27	57.37	49.79	46.71	43.43	101.14	94.68	68.28	30.16	30.85	40.55	42.42	30.14	37.19	37.23	39.96	61.47	51.22	15.593	0	5	1	0.0725995	1.53758	0.00813024	1.78476	0.0905373	1.3041	0.00908398	1.41641	0.00463557	1.93846
Slfn8	52.74	5.76	36.31	36.95	30.86	8.08	36.12	48.37	49.46	76.91	98.14	80.42	92.03	59.38	38.85	12.16	25.78	30.14	35.99	72.27	68.33	10.37	53.97	4.612	0.008	5	1	0.719006	0.800443	0.0196147	1.71102	0.311826	1.44868	0.139163	1.58484	0.0364347	1.87184
Anxa1	10.7	15	11.8	13.1	13.72	8.08	12.35	24.18	12.26	10.86	14.23	20.36	20.78	15.17	11.01	24.07	14.97	12.42	13.33	16.43	18.05	10.37	10.06	0.971	0.463	5		0.714054	0.930667	0.424925	1.23766	0.517612	0.878928	0.874446	0.960362	0.117073	1.35233
Bcl10	66.52	94.11	56.29	72.4	53.49	60.32	12.35	44.1	35.72	82.34	54.69	55.99	50.47	49.02	92.55	98.83	60.72	47.17	58.19	58.04	59.3	62.61	67.69	1.212	0.346	5		0.461303	0.858427	0.58444	1.23126	0.46526	0.87809	0.186938	0.62631	0.0339272	0.878211
Psmb8	71.32	75.02	62.64	110.11	82.29	108.11	55.25	73.97	60.45	92.29	112.37	102.82	123.2	83.89	82.26	70.95	110.62	52.41	105.58	100.74	79.93	102.45	95.13	4.668	0.007	5	2	0.034461	1.43798	0.0118504	1.60018	0.150171	1.20918	0.486461	0.880839	0.0741138	1.16566
Pilra	37.76	55.92	71.72	77.68	70.97	84.61	12.35	10.96	12.26	13.57	30.72	30.54	28.2	35.82	43.42	25.34	44.91	30.14	61.79	27.38	47.7	70.57	58.54	15.056	0	5	5	0.0991306	1.41028	7.60475e-06	2.42735	0.0714996	1.48071	0.00089221	0.341953	0.0563786	0.560568
Sox10	10.7	16.37	19.97	13.1	24.69	19.59	40.37	35.56	68.7	10.86	16.48	23.41	29.69	22.62	18.28	25.34	17.47	18.34	15	16.43	21.92	26.18	12.81	2.234	0.098	5		0.468148	1.21981	0.325602	0.596651	0.519553	0.904851	0.123855	1.90458	0.312754	1.25587
Csk	117.46	162.31	130.73	130.47	142.98	137.88	51	96.74	90.68	167.39	124.36	126.23	99.45	125.37	117.68	127.97	135.57	85.16	140.97	124.83	100.55	104.72	135.38	0.934	0.484	5		0.984953	1.00202	0.628164	1.15009	0.811451	1.02484	0.494957	0.857224	0.724369	0.961992
Sqstm1	29.96	31.37	36.31	53.55	41.14	35.25	57.37	46.95	74.19	36.19	39.71	51.92	46.01	48.07	39.99	44.35	39.92	40.62	35.39	32.85	41.25	46.67	32.93	2.557	0.067	5		0.133267	1.33081	0.471659	0.854774	0.165451	0.887955	0.174354	1.26027	0.117553	1.21318
Vegfa	19.18	38.19	29.05	32.43	49.37	25.07	72.24	62.59	68.7	43.43	26.22	39.7	46.01	38.65	33.13	40.55	29.94	36.69	22.2	39.42	46.41	30.73	36.59	5.422	0.004	5	4	0.493183	1.23664	0.0425212	0.604308	0.876846	0.979828	0.00358611	1.72497	0.757145	1.06387
Cd69	12.59	15	12.71	13.1	14.4	10.18	29.75	15.65	12.26	8.53	18.73	19.34	29.69	15.17	13.71	17.74	12.56	12.42	13.33	9.86	15.47	14.8	12.81	1.977	0.134	5		0.585315	0.934988	0.377518	1.36496	0.464492	0.925559	0.614079	1.15555	0.0182893	1.70414
Ccng2	74.91	76.38	73.54	107.09	69.95	73.64	40.37	72.55	35.72	66.05	68.92	44.79	46.01	74.47	58.27	51.95	59.88	35.38	75.59	66.8	81.22	76.27	78.66	3.495	0.024	5	5	0.507126	1.11498	0.974112	0.991942	0.0197532	1.35217	0.836092	0.958609	0.0143137	0.703228
Tnfrsf17	58.13	47.74	48.12	42.23	29.83	20.37	27.62	39.83	46.71	35.29	13.35	14.25	25.23	58.44	52.56	59.55	64.87	40.62	23.4	28.47	34.81	39.84	34.76	11.099	0	5	5	0.04613	0.600234	0.0181422	0.471328	0.00183745	0.584263	0.0187801	0.676759	0.0210271	0.545945
C5ar1	33.56	40.92	45.39	49.02	42.17	49.36	48.87	58.33	49.46	40.72	45.7	90.6	59.37	70.69	39.99	46.88	60.72	36.69	55.79	40.52	51.57	61.47	45.74	1.452	0.256	5		0.173569	1.17252	0.2398	1.32178	0.997492	1.00047	0.841376	0.967663	0.239199	1.27844
Oas1g	13.78	19.1	15.43	18.1	17.49	21.94	51	25.61	12.26	14.48	26.97	24.43	40.08	19.79	26.28	29.14	13.31	26.2	17.4	29.57	21.92	27.32	18.29	0.945	0.478	5		0.217252	1.19085	0.696502	1.1802	0.990895	0.998082	0.74194	1.12611	0.163622	1.33159
Ptger4	10.7	13.64	8.97	13.1	13.72	9.4	40.37	15.65	46.71	10.86	13.35	17.31	12.47	15.17	14.85	16.47	14.97	18.34	13.33	16.43	19.34	10.37	18.29	2.373	0.083	5		0.639554	1.08736	0.242974	0.506265	0.824182	0.974436	0.156924	1.77929	0.648818	0.924426
Cd3g	11.99	25.92	16.34	15.08	24.69	14.88	42.5	29.87	82.44	23.52	13.35	22.4	31.17	20.74	14.85	24.07	12.56	35.38	13.33	15.33	32.23	13.66	13.72	2.416	0.079	5		0.980902	1.00737	0.228145	0.500346	0.497519	0.820353	0.107016	2.07168	0.478602	1.26355
Sesn1	46.74	51.83	53.56	63.35	41.14	42.3	12.35	38.41	12.26	31.67	38.96	32.58	22.26	49.02	38.85	31.68	39.09	22.27	47.99	33.95	37.39	43.25	48.48	4.101	0.013	5	5	0.824113	0.964898	0.433322	1.3208	0.287222	1.16666	0.150439	0.654262	0.0811207	0.740706
Hpgds	49.74	42.28	48.12	64.86	27.77	57.19	12.35	28.45	38.47	57	46.45	35.63	26.72	59.38	36.56	39.28	64.87	30.14	52.19	42.71	33.52	69.44	42.08	0.733	0.609	5		0.793446	1.06907	0.86231	1.06455	0.837054	1.04218	0.322403	0.739858	0.248205	0.755744
Ifnar1	62.33	88.66	58.1	106.34	89.49	93.23	29.75	34.14	38.47	60.62	101.14	98.75	92.03	76.35	73.12	95.03	64.87	62.89	92.38	63.51	79.93	91.06	94.21	10.404	0	5	2	0.0697481	1.38247	0.00111424	2.38819	0.262825	1.13117	0.00664835	0.547265	0.14936	1.15541
Pik3r5	29.37	25.92	16.34	23.38	24.69	26.64	12.35	32.72	12.26	17.19	18.73	18.32	19.3	22.62	11.01	17.74	19.13	18.34	27.59	13.14	15.47	21.63	21.95	0.894	0.507	5		0.81061	1.043	0.979675	1.00823	0.511671	1.12314	0.861342	1.04851	0.743879	0.941237
Mapk14	82.1	91.38	66.27	104.83	98.75	102.63	55.25	52.64	57.7	81.43	95.14	77.37	83.12	91.43	77.69	97.56	93.15	53.72	86.38	87.6	96.69	88.79	95.13	4.619	0.008	5	3	0.0425148	1.27721	0.0477965	1.37981	0.348434	1.09924	0.0924453	0.746645	0.272878	0.937218
Ncor2	47.94	72.29	49.93	52.04	55.54	56.41	42.5	42.68	12.26	43.43	66.68	44.79	48.98	35.82	35.42	57.02	45.74	45.86	50.99	45.99	60.59	38.7	62.2	2.066	0.12	5		0.807919	0.96374	0.147159	1.51866	0.23048	1.17561	0.315421	0.800907	0.823235	1.03461
Kdm2b	38.95	42.28	20.88	57.32	44.23	38.39	36.12	28.45	12.26	37.1	44.95	32.58	29.69	36.76	43.42	41.81	47.41	28.83	36.59	45.99	36.1	38.7	42.99	1.831	0.16	5		0.220389	1.37048	0.397219	1.25481	0.911409	1.0108	0.115378	0.718421	0.348857	0.89185
Apoe	50.94	43.65	30.87	101.06	134.75	452.82	101.99	34.14	46.71	120.34	286.93	383.79	240.46	65.04	46.84	86.16	59.05	20.96	131.97	443.48	55.43	77.4	407.96	3.17	0.033	5	1	0.169663	5.48884	0.00323311	4.00721	0.0824567	4.01453	0.390415	1.36297	0.513368	1.36049
Cln3	48.54	35.46	29.96	55.81	43.2	62.67	12.35	42.68	43.97	35.29	43.45	37.67	28.2	40.53	39.99	29.14	31.61	35.38	38.39	39.42	41.25	53.5	36.59	2.176	0.105	5		0.115313	1.41874	0.773418	1.08541	0.121997	1.18398	0.806866	0.950255	0.33694	0.871145
Bmi1	23.97	25.92	11.8	27.9	25.72	16.45	31.87	41.25	46.71	24.43	17.23	26.47	23.75	33.93	21.71	24.07	20.79	23.58	16.2	19.71	37.39	26.18	25.61	2.123	0.112	5		0.646521	1.13584	0.0829801	0.623411	0.963776	1.00814	0.0630907	1.4533	0.644097	0.898686
Lcn2	10.7	12.28	11.8	13.1	13.72	17.24	51	10.96	12.26	11.76	13.35	41.74	75.7	15.17	11.01	27.88	32.44	12.42	13.33	8.6	11.6	18.21	19.21	2.036	0.125	5		0.0870965	1.26682	0.298348	2.02822	0.276198	0.717246	0.868325	1.08648	0.0711054	3.07235
Ripk1	13.78	12.28	12.71	13.1	13.72	14.1	12.35	15.65	35.72	15.38	17.23	15.27	19.3	21.68	17.14	12.16	15.8	23.58	18.6	14.24	12.89	15.94	18.29	0.886	0.511	5		0.249749	1.05546	0.712315	0.873156	0.399183	0.884905	0.755482	1.09423	0.484207	1.07971
Mcm5	20.98	36.83	18.16	18.85	44.23	14.88	65.87	54.06	82.44	41.62	30.72	42.76	51.95	21.68	37.7	49.42	25.78	41.93	25.79	32.85	36.1	23.9	40.25	4.378	0.01	5	4	0.954291	1.02619	0.156134	0.685438	0.571802	0.900176	0.0316414	1.72788	0.150184	1.31569
Ncor1	59.93	77.75	88.06	95.78	92.57	88.53	40.37	59.75	63.2	71.48	92.15	76.35	99.45	86.72	74.26	88.69	78.18	45.86	88.18	96.36	73.48	71.71	96.04	3.204	0.032	5	3	0.114765	1.22654	0.0248126	1.52158	0.298573	1.13931	0.169305	0.785368	0.648799	1.04888
Tm4sf1	10.7	5.76	9.08	15.08	19.54	8.08	29.75	18.49	12.26	8.53	13.35	17.31	19.3	15.17	19.42	19.01	12.56	12.42	13.33	8.6	8.99	13.66	12.81	1.598	0.214	5		0.191017	1.67189	0.919505	0.964991	0.0534548	0.730339	0.737741	1.09808	0.0378379	1.45089
Nrm	20.38	19.1	25.42	24.13	25.72	25.07	12.35	21.34	12.26	22.62	18.73	29.52	12.47	25.45	18.28	22.81	18.3	17.03	25.79	18.62	24.49	10.37	20.12	0.81	0.559	5		0.167488	1.15439	0.586127	1.18069	0.8792	0.975655	0.326553	0.841391	0.946125	1.01821
Gpr84	47.34	39.55	36.31	93.52	88.46	79.91	48.87	41.25	12.26	69.67	104.88	90.6	62.34	61.27	46.84	46.88	69.03	40.62	116.38	97.46	73.48	102.45	64.94	6.926	0.001	5	2	0.00085014	2.12573	0.0579272	1.99802	0.00805924	1.71822	0.43665	0.812661	0.759467	0.944998
Ccni	72.51	106.39	83.52	106.34	85.37	90.09	44.62	76.82	68.7	94.1	95.89	63.12	86.09	90.49	83.4	67.15	76.52	57.65	80.38	90.89	77.35	70.57	97.87	1.094	0.399	5		0.613986	1.07385	0.49966	1.14973	0.302017	1.11154	0.732191	0.946936	0.864643	0.979475
Rps10	53.34	91.38	39.95	90.5	82.29	112.81	36.12	36.99	43.97	85.96	101.89	114.02	123.2	73.52	41.13	64.62	54.06	51.1	83.98	101.84	81.22	94.48	85.07	7.931	0.001	5	1	0.133371	1.54654	0.00879299	2.22688	0.00139566	1.57012	0.630983	0.892311	0.0132208	1.26555
S100a10	19.18	38.19	14.53	28.66	31.89	27.42	44.62	45.52	71.44	22.62	31.46	22.4	43.04	36.76	21.71	29.14	22.46	35.38	21	21.9	19.34	30.73	30.19	2.138	0.11	5		0.506985	1.2235	0.332688	0.701412	0.292849	0.846751	0.116172	1.58302	0.207068	1.3113
Ralb	41.35	38.19	44.49	80.7	53.49	43.87	12.35	41.25	35.72	46.14	46.45	44.79	37.11	57.5	33.13	36.74	49.07	35.38	49.19	35.04	42.54	35.29	42.99	1.93	0.142	5		0.182416	1.43562	0.375577	1.26335	0.808025	0.968039	0.348126	0.799382	0.682098	1.04324
Calr	225.33	208.68	285.07	321.28	242.75	249.13	99.87	226.19	134.64	261.49	266.7	233.13	215.22	296.92	234.22	146.98	230.39	141.5	362.93	313.18	202.4	237.9	263.43	1.582	0.218	5		0.411466	1.13083	0.269902	1.32015	0.144023	1.31412	0.551366	0.859742	0.374866	0.863687
Pros1	59.93	57.29	52.66	87.48	69.95	64.24	12.35	45.52	46.71	73.29	104.13	77.37	65.31	85.78	45.7	49.42	59.88	44.55	85.18	81.03	73.48	79.68	75.01	3.45	0.025	5	2	0.0774661	1.30486	0.0845947	1.85012	0.0253903	1.38219	0.3978	0.779229	0.71418	1.04303
Socs3	20.98	32.73	23.6	28.66	26.74	25.85	40.37	35.56	63.2	21.72	26.22	41.74	62.34	24.51	23.99	30.41	19.13	20.96	18.6	40.52	24.49	23.9	28.36	2.171	0.106	5		0.737619	1.05096	0.820143	1.0801	0.440127	1.14176	0.0758024	1.6896	0.123548	1.59834
Ppp3ca	44.95	50.47	59.92	60.33	52.46	41.52	36.12	35.56	52.21	50.67	43.45	53.96	40.08	68.81	54.84	70.95	52.4	36.69	46.19	35.04	41.25	38.7	49.39	1.577	0.22	5		0.963177	0.993369	0.745584	1.05018	0.0613269	0.742254	0.149245	0.769149	0.448907	1.08824
Cyp27a1	38.95	50.47	60.83	86.73	78.17	65.02	42.5	35.56	57.7	54.29	90.65	70.24	66.79	49.96	54.84	48.15	60.72	41.93	55.79	56.94	69.61	52.36	77.75	5.549	0.003	5	2	0.0410241	1.53025	0.0224871	1.59733	0.0836243	1.22242	0.551822	0.929431	0.16183	1.21449
Lrrc3	121.06	145.94	139.81	133.49	125.49	126.13	55.25	86.78	71.44	145.67	156.57	129.29	92.03	140.45	134.82	92.49	128.92	82.54	139.77	87.6	110.87	122.93	138.12	1.346	0.293	5		0.412311	0.946658	0.254069	1.40294	0.799052	1.03465	0.27263	0.775051	0.755918	1.05094
Tlr7	125.85	190.95	137.09	107.09	100.8	111.25	36.12	130.88	101.67	114.91	119.12	113	80.15	147.05	155.38	138.11	96.48	64.2	118.78	131.4	121.18	76.27	111.59	1.286	0.315	5		0.0915646	0.703122	0.770542	1.08546	0.68105	0.930142	0.393739	0.797503	0.632158	0.930671
Nefl	10.7	5.76	9.99	13.1	17.49	8.08	12.35	19.92	46.71	11.76	13.35	20.36	12.47	16.97	14.85	21.54	12.56	12.42	13.33	12.05	20.63	15.94	10.98	1.212	0.346	5		0.262422	1.462	0.496511	0.678569	0.665728	0.930942	0.378835	1.44786	0.792337	1.05535
Tmem64	73.71	53.19	48.12	83.71	63.77	80.69	12.35	32.72	60.45	47.95	41.2	39.7	57.89	51.84	57.13	44.35	49.9	26.2	58.19	53.66	60.59	47.81	61.29	3.632	0.02	5	5	0.15068	1.30368	0.575625	1.20579	0.114718	1.22718	0.513539	0.836185	0.112984	0.821612
Tmem173	56.93	62.74	52.66	83.71	69.95	77.56	12.35	51.21	12.26	65.15	74.17	62.1	66.79	68.81	57.13	63.35	69.03	35.38	72.59	76.65	60.59	61.47	73.18	3.908	0.015	5	3	0.0164506	1.34173	0.103099	1.9206	0.18748	1.1729	0.133295	0.599974	0.819753	0.982447
Crebbp	41.95	47.74	47.21	53.55	40.12	49.36	12.35	27.03	46.71	49.76	41.2	49.88	31.17	61.27	30.85	41.81	34.93	30.14	55.79	44.9	42.54	42.12	49.39	0.921	0.491	5		0.664878	1.04478	0.575609	1.19985	0.289226	1.1796	0.581686	0.853329	0.279866	0.867982
Siglecf	24.57	23.19	28.14	46.76	26.74	47.79	12.35	22.76	12.26	18.1	32.96	19.34	28.2	24.51	33.13	26.61	19.13	20.96	41.99	58.04	27.07	36.43	60.37	5.817	0.003	5	3	0.097015	1.59802	0.0669261	1.63943	0.0192738	1.80071	0.048048	0.658175	0.092387	0.599226
Dusp7	92.29	103.66	132.55	131.98	127.55	166.09	89.24	102.43	115.41	141.15	103.38	104.86	84.61	114.05	133.68	133.04	144.72	98.27	100.18	89.79	86.37	129.76	92.39	2.694	0.057	5		0.130991	1.29565	0.355505	0.87113	0.0590838	0.79917	0.378266	0.898242	0.862347	0.979124
Bcl2l1	25.17	25.92	31.78	30.92	32.92	30.55	12.35	29.87	12.26	35.29	23.97	28.5	28.2	32.05	28.56	35.48	30.77	18.34	31.79	40.52	33.52	36.43	40.25	2.376	0.083	5		0.158075	1.13901	0.561362	1.19817	0.0587524	1.25696	0.321115	0.772813	0.00957076	0.736672
Tubb4a	15.58	17.73	17.25	14.33	18.51	15.67	12.35	27.03	46.71	17.19	15.73	20.36	31.17	17.91	11.01	22.81	18.3	31.45	13.33	19.71	19.34	17.07	24.7	0.703	0.629	5		0.649654	0.959454	0.742185	0.868319	0.712833	0.927769	0.495938	1.27217	0.420975	1.19065
Birc3	20.98	27.28	20.88	30.17	29.83	22.72	12.35	10.96	12.26	20.81	32.96	21.38	25.23	23.56	19.42	36.74	21.62	18.34	28.19	12.05	29.65	20.49	31.1	2.186	0.104	5		0.232708	1.19641	0.024526	1.88175	0.942971	1.01504	0.0542423	0.588862	0.692603	1.09167
Ugt8a	10.7	17.73	22.7	13.58	17.49	14.88	36.12	17.07	43.97	12.67	13.35	17.31	32.65	15.17	11.01	20.27	16.63	18.34	13.33	16.43	11.6	18.21	21.04	1.364	0.286	5		0.662182	0.89869	0.558558	0.768582	0.945673	0.990052	0.145369	1.68616	0.344068	1.30898
Casp3	20.38	17.73	23.6	18.1	13.72	21.15	12.35	17.07	12.26	24.43	17.98	11.59	12.47	16.97	21.71	27.88	14.97	20.96	16.2	17.52	19.34	13.66	12.81	1.448	0.258	5		0.34823	0.85837	0.535295	0.84788	0.107387	0.775978	0.30204	0.806298	0.417161	0.881009
Setd1a	20.98	19.1	15.43	21.12	23.66	18.02	12.35	18.49	12.26	25.33	16.48	16.29	12.47	20.74	11.01	17.74	17.47	18.34	19.2	26.28	15.47	20.49	14.64	0.769	0.585	5		0.35134	1.13133	0.619409	0.881485	0.436996	1.12638	0.988873	1.00278	0.208073	0.784763
Dapk1	12.59	23.19	16.34	14.33	17.49	10.97	12.35	15.65	12.26	9.05	13.35	15.27	12.47	15.17	16	12.16	14.14	18.34	13.33	18.62	15.47	14.8	12.81	1.133	0.381	5		0.43983	0.82099	0.46647	1.11107	0.916735	0.989711	0.130641	0.813052	0.413995	0.912746
Tpd52	62.93	73.65	69	82.96	88.46	86.96	59.49	65.44	57.7	61.53	94.39	120.13	118.74	65.98	63.98	74.76	64.04	83.85	80.38	84.32	60.59	75.13	101.53	10.363	0	5	1	0.00742275	1.25683	0.000986257	1.8199	0.235403	1.13993	0.0800375	0.865546	0.0290181	1.38185
Ptpn6	70.72	43.65	74.44	80.7	99.77	94.79	38.25	34.14	12.26	71.48	92.15	75.33	83.12	75.41	65.12	40.55	70.7	57.65	104.98	78.84	64.46	85.37	72.26	5.333	0.004	5	2	0.0626708	1.45787	0.0314779	2.1401	0.0692184	1.3118	0.116743	0.630716	0.819175	1.02896
Kat2b	21.57	30.01	26.33	26.4	37.03	24.29	40.37	34.14	52.21	28.95	22.47	35.63	37.11	28.28	22.85	26.61	14.97	26.2	25.79	14.24	27.07	22.77	34.76	2.514	0.07	5		0.519667	1.12591	0.357629	0.815486	0.786465	1.0481	0.0218565	1.63643	0.268355	1.27324
Txnrd1	20.98	17.73	15.43	26.4	34.97	22.72	12.35	19.92	12.26	20.81	21.73	11.59	25.23	22.62	16	30.41	21.62	19.65	20.4	18.62	28.36	18.21	19.21	2.084	0.118	5		0.0657301	1.5532	0.501761	1.19478	0.726208	0.950136	0.134517	0.740481	0.724363	0.931139
Dnmt1	10.7	13.64	9.99	13.1	21.6	8.08	31.87	15.65	12.26	13.57	13.35	18.32	20.78	16.02	11.01	17.74	13.31	12.42	13.33	8.6	18.05	14.8	9.93	0.916	0.494	5		0.52993	1.24614	0.886774	0.95342	0.595066	0.917872	0.351121	1.30053	0.152131	1.3509
Srgn	67.12	73.65	71.72	79.94	41.14	70.51	34	52.64	52.21	53.38	72.67	81.44	96.48	65.98	57.13	65.89	52.4	38	73.79	94.17	51.57	55.78	77.75	3.093	0.036	5	3	0.587964	0.901642	0.00694679	1.73813	0.152289	1.26364	0.311414	0.860013	0.304355	1.18294
Mavs	25.77	30.01	47.21	39.97	38.06	39.17	12.35	29.87	12.26	44.33	39.71	24.43	31.17	29.22	26.28	39.28	34.1	28.83	39.59	44.9	37.39	28.46	42.99	1.405	0.272	5		0.511347	1.13797	0.506388	1.2861	0.0890152	1.22586	0.379241	0.783162	0.217205	0.821652
Akt2	22.17	23.19	29.96	26.4	37.03	28.2	31.87	35.56	46.71	31.67	25.47	24.43	40.08	29.22	29.71	38.01	24.12	31.45	21.6	27.38	21.92	33.01	22.87	1.963	0.136	5		0.254946	1.21654	0.326914	0.822806	0.137996	0.83129	0.181417	1.19509	0.361381	1.18289
Smarca4	31.76	28.64	33.59	34.69	31.89	27.42	12.35	27.03	12.26	33.48	29.97	24.43	12.47	31.11	30.85	32.94	30.77	27.51	34.19	41.61	24.49	27.32	31.1	2.072	0.119	5		0.999025	1.00011	0.900248	1.04746	0.729882	1.0361	0.0922721	0.694608	0.134403	0.702224
Eif1	82.1	91.38	89.88	93.52	74.06	83.83	48.87	54.06	60.45	95.91	87.65	82.46	84.61	91.43	77.69	98.83	79.85	39.31	87.58	77.75	68.33	77.4	90.56	1.036	0.428	5		0.562202	0.954625	0.172944	1.30983	0.798972	1.03748	0.426712	0.837262	0.429964	1.05705
Csf2rb	43.75	46.37	44.49	79.19	68.92	77.56	67.99	52.64	63.2	58.81	92.15	87.55	83.12	53.73	43.42	44.35	52.4	53.72	79.18	64.61	64.46	70.57	59.46	25.635	0	5	1	0.000758698	1.67647	0.00174745	1.44422	0.00220679	1.36613	0.0242709	1.22486	0.00648761	1.29488
Ung	11.39	28.64	23.6	15.08	16.46	18.8	31.87	18.49	49.46	19	13.35	23.41	40.08	16.02	19.42	22.81	19.13	27.51	13.33	19.71	25.78	12.52	14.64	1.195	0.353	5		0.445069	0.791136	0.720358	0.862257	0.265725	0.819716	0.237982	1.41601	0.248401	1.48949
Il1rl2	19.18	32.73	19.97	27.15	36	23.5	46.75	34.14	52.21	20.81	23.97	29.52	38.59	24.51	29.71	16.47	31.61	28.83	32.39	19.71	15.47	26.18	19.21	1.875	0.152	5		0.440066	1.20548	0.427444	0.797696	0.393919	0.861435	0.117684	1.46715	0.160629	1.35859
Slco2b1	244.51	268.7	259.65	280.55	217.04	219.36	121.11	213.39	181.36	285.91	273.44	214.8	179.6	293.15	286.78	248.34	263.66	174.26	292.74	246.38	199.82	244.73	283.56	0.929	0.487	5		0.443848	0.927658	0.654395	1.11061	0.994034	1.00082	0.214039	0.791518	0.339749	0.878346
Tmcc3	20.38	17.73	29.05	30.92	24.69	19.59	38.25	31.3	35.72	28.05	34.46	29.52	34.14	29.22	31.99	21.54	27.45	24.89	27.59	24.09	23.2	27.32	26.53	3.833	0.017	5	4	0.601622	1.11971	0.843659	0.981298	0.542564	0.95292	0.0622475	1.23362	0.00572899	1.27036
Hps4	55.13	77.75	69.91	68.63	68.92	86.96	38.25	75.4	68.7	62.43	76.41	49.88	53.44	59.38	65.12	59.55	62.38	52.41	82.78	62.42	82.51	68.3	96.96	1.9	0.147	5		0.465532	1.10711	0.917769	0.979002	0.0190941	1.31498	0.854575	1.02388	0.11442	0.762272
Sumo1	37.76	53.19	50.84	52.79	44.23	41.52	36.12	52.64	71.44	51.57	47.2	65.15	59.37	71.64	45.7	59.55	44.91	41.93	47.39	61.32	63.17	55.78	49.39	0.581	0.714	5		0.862787	0.977079	0.674099	1.08117	0.68958	1.05051	0.98318	1.00373	0.758499	1.03303
Clstn1	31.76	31.37	28.14	26.4	33.94	13.32	12.35	24.18	12.26	24.43	20.98	18.32	25.23	40.53	33.13	30.41	32.44	36.69	36.59	40.52	33.52	20.49	30.19	4.266	0.011	5	5	0.392634	0.807056	0.501948	1.17509	0.553209	0.931351	0.00290876	0.528435	0.0649593	0.666729
Myct1	18.58	27.28	21.79	17.35	28.8	14.1	63.74	46.95	49.46	23.52	18.73	18.32	43.04	29.22	18.28	20.27	26.62	34.07	17.4	25.19	21.92	26.18	19.21	3.715	0.019	5	4	0.655815	0.890613	0.170023	0.581405	0.300016	0.855519	0.0397157	1.78723	0.487367	1.21459
Cd83	37.16	31.37	39.04	69.38	52.46	101.84	44.62	31.3	12.26	48.86	57.69	65.15	48.98	49.96	28.56	38.01	39.09	26.2	60.59	90.89	52.86	56.91	72.26	5.657	0.003	5	3	0.0576943	2.07939	0.0798326	1.67173	0.00552078	1.83429	0.815457	0.942141	0.371355	0.858645
Tlr2	14.98	9.55	9.08	69.38	49.37	45.44	12.35	24.18	12.26	27.14	48.7	37.67	35.62	17.91	11.01	17.74	18.3	12.42	50.39	53.66	25.78	39.84	52.14	16.047	0	5	2	0.00471306	4.88515	0.012867	2.14215	0.000741181	2.8665	0.393158	1.22658	0.643311	0.916625
Tmem100	36.56	28.64	22.7	41.48	31.89	25.07	12.35	19.92	12.26	27.14	24.72	15.27	12.47	44.3	37.7	20.27	30.77	27.51	35.39	21.9	30.94	40.98	29.27	3.212	0.032	5	5	0.602725	1.11991	0.937545	0.975955	0.938749	0.987107	0.040056	0.558004	0.0301632	0.551699
Cycs	12.59	24.55	18.16	13.58	16.46	10.97	27.62	25.61	57.7	17.19	13.35	17.31	19.3	16.02	19.42	26.61	13.31	12.42	13.33	12.05	24.49	20.49	15.55	2.125	0.112	5		0.278466	0.741591	0.205604	0.519929	0.916752	0.978697	0.12477	1.82445	0.879916	0.969231
Casp8	127.65	133.67	105.31	155.36	121.38	148.07	72.24	98.16	96.17	124.86	128.86	141.5	135.07	163.07	133.68	145.71	117.27	69.44	154.77	114.98	105.71	118.38	111.59	1.51	0.239	5		0.222995	1.15869	0.0358707	1.38102	0.800449	0.962268	0.212955	0.777671	0.281172	1.11609
Pik3r1	31.16	61.38	61.73	43.74	38.06	28.2	12.35	36.99	12.26	31.67	48.7	25.45	53.44	56.56	51.41	60.82	26.62	35.38	46.19	43.8	48.99	31.87	24.7	2.003	0.13	5		0.254557	0.713036	0.127293	1.82395	0.403738	0.847307	0.0438701	0.505167	0.712117	1.08745
Ldha	57.53	85.93	59.01	61.09	55.54	55.62	31.87	38.41	35.72	61.53	54.69	73.3	62.34	82.01	62.84	74.76	59.05	45.86	82.78	102.93	50.28	54.64	53.05	1.641	0.203	5		0.344733	0.850743	0.0642053	1.51479	0.760157	1.05904	0.0414579	0.645299	0.725494	0.923
Anapc15	17.98	31.37	19.07	50.53	38.06	40.74	12.35	19.92	12.26	11.76	22.47	25.45	19.3	16.97	23.99	17.74	24.95	20.96	43.19	45.99	36.1	37.56	40.25	24.022	0	5	3	0.0238966	1.89024	0.028975	1.59223	3.81311e-05	1.9414	0.028899	0.672617	0.000557156	0.551644
Rac1	111.47	135.03	122.56	157.62	98.75	107.33	40.37	99.58	96.17	147.48	107.88	116.05	92.03	152.7	121.11	114.03	118.94	69.44	136.17	114.98	110.87	127.49	108.85	0.572	0.721	5		0.931687	0.985477	0.737501	1.09823	0.765033	1.03842	0.455024	0.832147	0.149447	0.880072
Slamf9	40.15	24.55	33.59	67.88	49.37	48.57	31.87	36.99	35.72	50.67	73.42	55.99	59.37	39.59	26.28	20.27	35.76	19.65	62.99	60.23	60.59	83.09	40.25	7.896	0.001	5	2	0.0441036	1.68705	0.014631	1.6213	0.00303214	2.1699	0.114487	1.37098	0.884299	1.02436
Setdb1	23.37	46.37	34.5	27.9	29.83	32.12	12.35	15.65	12.26	29.86	26.97	26.47	12.47	26.39	39.99	43.08	18.3	18.34	40.79	28.47	23.2	18.21	40.25	1.536	0.231	5		0.516663	0.861953	0.515628	1.25328	0.892923	1.03299	0.139215	0.599932	0.28237	0.727869
Rad1	10.7	9.55	14.53	13.1	13.72	8.08	12.35	28.45	12.26	11.76	13.35	17.31	12.47	22.62	17.14	19.01	12.56	12.42	13.8	14.24	15.47	17.07	12.81	0.889	0.51	5		0.987156	1.00345	0.729052	0.887175	0.349122	0.876299	0.900718	0.967463	0.843676	0.97947
Itgav	48.54	42.28	40.85	34.69	37.03	34.47	27.62	32.72	41.22	43.43	38.96	33.59	12.47	60.33	42.27	32.94	29.94	32.76	65.39	29.57	25.78	28.46	37.5	0.617	0.688	5		0.027324	0.806486	0.371042	0.781847	0.807582	0.941788	0.646649	0.914233	0.458395	0.758972
Was	53.34	53.19	46.3	56.56	56.57	61.89	51	29.87	38.47	58.81	45.7	59.05	51.95	50.9	45.7	57.02	54.06	34.07	52.19	45.99	39.96	40.98	70.43	0.77	0.584	5		0.0646168	1.14519	0.394946	1.17279	0.826211	1.03226	0.616282	0.921148	0.779731	1.04655
Timeless	18.58	19.1	14.53	16.59	20.57	20.37	29.75	32.72	41.22	13.57	17.98	24.43	12.47	20.74	19.42	25.34	14.97	28.83	13.33	10.95	21.92	17.07	11.89	2.54	0.068	5		0.412328	1.1019	0.198041	0.624026	0.0609673	0.687649	0.236915	1.34103	0.410104	1.21696
Kir3dl2	13.78	25.92	16.34	13.1	27.77	16.45	42.5	36.99	46.71	8.53	16.48	21.38	22.26	17.91	14.85	26.61	12.56	40.62	13.33	19.71	18.05	20.49	20.12	1.39	0.277	5		0.94465	1.02284	0.242889	0.594968	0.452785	0.814749	0.279701	1.49633	0.468238	1.09269
H2-T23	36.56	43.65	36.31	67.12	41.14	76.78	38.25	54.06	52.21	91.38	131.85	149.65	117.26	43.36	81.12	74.76	58.22	41.93	72.59	71.18	64.46	71.71	92.39	12.151	0	5	1	0.104429	1.58805	0.00509717	2.25384	0.153688	1.24363	0.948404	0.984919	0.000747758	1.78498
Fkbp5	59.93	170.49	142.53	35.45	46.29	37.6	12.35	52.64	71.44	62.43	29.97	30.54	77.18	65.04	148.53	187.52	36.6	79.92	66.59	131.4	76.06	22.77	85.07	2.155	0.108	5		0.0643578	0.319989	0.857686	0.923196	0.433484	0.737795	0.154073	0.480236	0.283643	0.600915
Tgfa	31.16	42.28	23.6	39.97	24.69	26.64	12.35	28.45	12.26	25.33	29.22	22.4	12.47	39.59	30.85	24.07	37.43	27.51	22.8	21.9	30.94	27.32	28.36	2.098	0.116	5		0.804748	0.940849	0.796011	1.09011	0.135561	0.823581	0.0435821	0.614534	0.289592	0.813407
Lrg1	15.58	23.19	19.07	27.9	32.92	14.88	29.75	29.87	49.46	18.1	23.97	28.5	54.92	25.45	16	22.81	24.95	35.38	18.6	14.24	28.36	23.9	21.04	1.465	0.253	5		0.363305	1.30878	0.734413	1.12586	0.374209	0.851914	0.33979	1.27599	0.108526	1.68629
H2afx	15.58	27.28	14.53	20.36	18.51	16.45	48.87	31.3	12.26	24.43	19.48	22.4	22.26	21.68	13.71	26.61	12.56	23.58	13.33	25.19	21.92	15.94	25.61	0.956	0.471	5		0.878601	0.963931	0.427572	0.731816	0.840925	1.03923	0.236903	1.48843	0.780507	1.04814
Msn	39.55	51.83	57.2	67.12	65.83	44.65	12.35	31.3	35.72	47.95	60.68	62.1	57.89	66.92	37.7	34.21	41.59	17.03	59.99	68.99	39.96	66.02	62.2	3.292	0.029	5	2	0.34125	1.19532	0.0233049	1.89203	0.0696048	1.50499	0.515576	0.806027	0.912063	1.01331
Cd109	19.78	17.73	19.97	14.33	28.8	14.88	46.75	28.45	12.26	21.72	19.48	20.36	35.62	19.79	23.99	25.34	17.47	36.69	18	18.62	32.23	23.9	23.78	0.477	0.788	5		0.972336	1.00922	0.833501	0.921536	0.755647	0.945247	0.732806	1.10703	0.730663	1.07926
Cd163	12.59	15	15.43	15.08	19.54	9.4	34	10.96	49.46	10.86	14.23	30.54	12.47	15.17	14.85	12.16	12.56	22.27	13.33	13.14	11.6	15.94	19.21	1.037	0.428	5		0.918619	1.02325	0.577577	0.724924	0.745647	0.950786	0.242032	1.70887	0.368601	1.30292
Traf3	10.7	24.55	14.53	13.58	22.63	12.53	12.35	18.49	46.71	14.48	17.98	25.45	31.17	17.91	17.14	30.41	12.56	17.03	13.33	18.62	21.92	18.21	11.89	0.616	0.689	5		0.95031	0.979108	0.859726	1.08081	0.546582	0.88343	0.624486	1.21028	0.0726897	1.48069
Syk	79.11	92.75	82.62	85.22	100.8	80.69	38.25	78.24	71.44	88.67	85.4	84.5	86.09	100.86	76.55	83.63	69.86	64.2	95.98	71.18	70.9	56.91	96.96	0.793	0.569	5		0.608017	1.04806	0.264984	1.23398	0.951386	0.991977	0.437085	0.875095	0.530495	1.08859
Hcar2	10.79	5.76	8.97	13.1	18.51	13.32	12.35	10.96	12.26	20.81	16.48	39.7	12.47	18.85	11.01	12.16	12.56	18.34	18.6	36.14	19.34	19.35	18.29	2.213	0.101	5		0.0481314	1.76058	0.299119	1.62351	0.0775064	1.53209	0.863179	0.96647	0.946595	1.02414
Il1r2	12.59	20.46	27.24	13.1	20.57	11.75	29.75	31.3	49.46	9.95	13.35	16.29	31.17	16.02	11.01	21.54	12.56	32.76	13.33	18.62	15.47	18.21	19.21	1.247	0.331	5		0.381394	0.753359	0.396052	0.673087	0.669795	0.903611	0.218118	1.60374	0.470961	1.1946
Kmt2c	52.14	35.46	47.21	52.79	67.89	47.01	12.35	41.25	12.26	49.76	53.94	49.88	51.95	50.9	46.84	53.22	50.73	27.51	49.19	39.42	43.83	39.84	56.71	2.408	0.08	5		0.240152	1.2439	0.103236	1.79634	0.994309	0.999084	0.136717	0.630563	0.214276	1.13375
Cd74	151.02	180.04	109.85	82.2	70.97	69.72	91.37	82.51	12.26	132.1	37.46	115.04	72.73	105.57	413.6	167.25	257	110.06	86.98	156.59	116.02	88.79	107.02	2.57	0.066	5		0.0248288	0.505523	0.902862	0.943648	0.129691	0.527205	0.0986784	0.377606	0.176229	0.675879
Igsf6	20.38	32.73	33.59	65.61	69.95	72.07	34	27.03	12.26	35.29	57.69	74.32	74.22	28.28	28.56	39.28	34.1	30.14	72.59	54.75	46.41	40.98	66.77	16.383	0	5	1	0.000991837	2.39481	0.00306389	2.53245	0.00495145	1.75543	0.375365	0.846377	0.212035	1.22102
Cd244	10.7	15	12.71	24.13	17.49	14.1	44.62	19.92	12.26	11.76	50.19	65.15	95	16.02	11.01	12.16	12.56	12.42	25.79	18.62	20.63	26.18	34.76	12.728	0	5	1	0.145406	1.45066	0.020303	3.16682	0.00288832	1.96322	0.21642	1.72511	0.00480642	2.78272
Ifnar2	50.34	46.37	44.49	64.86	69.95	92.44	29.75	45.52	41.22	66.95	53.19	58.03	48.98	55.61	38.85	40.55	45.74	26.2	64.79	68.99	39.96	62.61	89.64	3.772	0.018	5	2	0.0294574	1.60942	0.461557	1.16441	0.0330609	1.57521	0.624308	1.108	0.31392	0.819044
Tmem144	24.57	25.92	25.42	14.33	16.46	15.67	12.35	10.96	12.26	22.62	23.22	20.36	12.47	28.28	16	12.16	21.62	23.58	19.8	14.24	16.76	18.21	22.87	2.334	0.087	5		0.000182725	0.612041	0.36837	1.2843	0.556988	0.903975	0.191764	0.715639	0.922767	1.01672
Chek2	15.58	38.19	19.97	18.85	20.57	25.85	42.5	24.18	54.96	26.24	21.73	23.41	23.75	15.17	16	36.74	12.56	18.34	22.8	24.09	18.05	20.49	21.95	2.041	0.124	5		0.716265	0.885137	0.164672	0.621134	0.711134	1.08673	0.0701271	1.87076	0.346515	1.06926
Smarca5	29.37	34.1	33.59	27.15	36	25.07	36.12	32.72	12.26	31.67	22.47	20.36	25.23	32.99	30.85	31.68	32.44	32.76	28.19	25.19	33.52	33.01	23.78	1.335	0.297	5		0.467123	0.908922	0.435069	0.804706	0.130362	0.894039	0.43379	0.877069	0.0768525	0.789431
Trim47	32.96	12.28	29.96	42.23	49.37	28.2	31.87	25.61	12.26	22.62	31.46	29.52	22.26	34.88	23.99	32.94	22.46	23.58	32.99	24.09	23.2	35.29	26.53	1.898	0.148	5		0.172428	1.59309	0.426213	1.20167	0.817748	1.03083	0.36857	0.837505	0.866095	0.976308
Msh2	11.39	12.28	9.99	13.1	13.72	10.18	12.35	15.65	41.22	11.76	13.35	16.29	12.47	15.17	11.01	22.81	12.56	12.42	13.33	13.14	8.99	12.52	15.55	0.916	0.494	5		0.433118	1.09923	0.49259	0.69334	0.403028	0.858862	0.438391	1.36846	0.449937	1.10473
Bag3	19.18	30.01	21.79	15.08	26.74	20.37	34	19.92	35.72	25.33	17.98	21.38	37.11	26.39	29.71	26.61	18.3	19.65	21	20.81	28.36	23.9	20.12	0.699	0.632	5		0.566134	0.876162	0.643356	0.88684	0.641351	0.946378	0.298531	1.19105	0.597526	1.11612
Bad	19.18	21.82	25.42	28.66	24.69	18.8	40.37	22.76	52.21	19	23.22	21.38	31.17	22.62	16	12.16	24.95	28.83	25.79	26.28	28.36	28.46	32.01	1.423	0.266	5		0.602965	1.08627	0.421735	0.752022	0.0536768	1.34755	0.140659	1.60602	0.310103	0.896262
Parp1	26.37	20.46	20.88	38.46	26.74	47.01	12.35	17.07	12.26	39.81	28.47	22.4	25.23	23.56	18.28	22.81	22.46	32.76	31.79	36.14	37.39	22.77	33.84	2.542	0.068	5		0.0742144	1.65721	0.555902	1.24514	0.0437708	1.35088	0.589793	0.849775	0.105235	0.78326
Setd1b	44.35	42.28	39.04	33.18	34.97	38.39	12.35	24.18	49.46	39.81	35.96	33.59	28.2	38.65	35.42	39.28	33.27	44.55	41.39	36.14	33.52	48.95	48.48	1.123	0.386	5		0.042643	0.847776	0.913491	1.03604	0.373795	1.09055	0.398477	0.822566	0.0894233	0.78145
Chuk	51.54	62.74	55.38	62.6	59.66	47.79	12.35	34.14	12.26	57	56.94	58.03	47.5	50.9	54.84	59.55	42.42	45.86	64.19	61.32	67.04	43.25	56.71	3.849	0.016	5	3	0.982572	1.0023	0.108789	1.8715	0.171076	1.15357	0.0658541	0.570602	0.501752	0.925723
Casp2	20.98	20.46	22.7	28.66	17.49	22.72	40.37	25.61	35.72	29.86	16.48	29.52	28.2	24.51	20.57	29.14	14.97	18.34	19.2	16.43	16.76	22.77	22.87	3.492	0.024	5	4	0.657452	1.07374	0.175528	0.752002	0.520585	0.911653	0.0244592	1.52934	0.199159	1.26152
Brd2	50.34	70.93	59.01	64.1	54.52	70.51	61.62	64.02	93.43	68.76	58.43	63.12	74.22	75.41	65.12	58.28	67.37	56.34	70.79	55.85	51.57	47.81	77.75	0.605	0.697	5		0.716396	1.04909	0.511851	0.906878	0.591137	0.941864	0.353187	1.11555	0.611924	1.07411
Eed	55.73	69.56	58.1	61.84	64.8	54.84	29.75	35.56	12.26	62.43	53.19	66.17	68.28	60.33	41.13	51.95	44.08	31.45	55.19	72.27	55.43	43.25	50.31	2.96	0.042	5	3	0.908315	0.989585	0.0861864	1.78705	0.202663	1.20752	0.346421	0.764392	0.355632	1.13125
Tgm2	30.56	31.37	27.24	35.45	33.94	27.42	31.87	32.72	41.22	49.76	32.21	23.41	38.59	27.34	36.56	36.74	38.26	35.38	41.39	26.28	42.54	33.01	32.93	1.028	0.433	5		0.409762	1.08568	0.279559	0.807439	0.919397	1.01073	0.377649	1.11581	0.485182	0.89138
Dicer1	10.79	20.46	12.71	16.59	22.63	22.72	12.35	10.96	12.26	17.19	23.22	11.59	12.47	16.97	11.01	12.16	18.3	12.42	13.8	12.05	8.99	14.8	15.55	1.79	0.169	5		0.169874	1.40901	0.498471	1.19484	0.559408	0.919983	0.644412	0.930708	0.419917	1.20877
Lrrc25	34.76	40.92	36.31	61.84	47.32	73.64	12.35	39.83	12.26	42.53	55.44	45.81	41.56	39.59	18.28	44.35	33.27	26.2	49.79	30.66	33.52	66.02	50.31	3.55	0.022	5	2	0.0394217	1.63229	0.102784	1.78006	0.121828	1.42433	0.55542	0.826968	0.87051	1.03351
Mvp	19.18	28.64	30.87	27.9	23.66	19.59	51	24.18	12.26	28.95	30.72	37.67	37.11	32.05	25.14	30.41	25.78	32.76	31.19	29.57	29.65	23.9	22.87	0.745	0.6	5		0.59128	0.904181	0.561472	1.20858	0.461449	0.938689	0.986309	0.995535	0.0318085	1.28177
Wdr5	14.38	10.91	17.25	14.33	16.46	14.88	48.87	10.96	12.26	16.29	13.48	23.41	26.72	18.85	18.28	16.47	12.56	19.65	15	8.6	25.78	10.37	13.72	0.559	0.73	5		0.619402	1.07358	0.939381	0.959644	0.469884	0.856194	0.558476	1.28744	0.235828	1.44299
Cp	10.7	20.46	12.71	13.58	18.51	8.08	27.62	19.92	12.26	9.05	13.35	22.4	22.26	15.17	16	16.47	12.56	19.65	13.33	8.6	23.2	12.52	22.87	0.39	0.849	5		0.785314	0.91566	0.71589	1.12341	0.96716	1.00839	0.757482	1.0778	0.498573	1.20074
Spint1	30.56	27.28	39.95	60.33	60.69	46.22	12.35	21.34	12.26	28.05	71.92	65.15	46.01	26.39	23.99	30.41	38.26	17.03	73.79	38.33	48.99	55.78	48.48	11.52	0	5	2	0.0191043	1.7102	0.00301025	3.29874	0.00543087	1.9501	0.138575	0.679747	0.442467	1.14984
Dock1	13.78	27.28	24.51	39.22	33.94	19.59	12.35	19.92	12.26	22.62	28.47	22.4	28.2	29.22	16	19.01	20.79	22.27	25.79	33.95	20.63	23.9	20.12	2.173	0.106	5		0.274743	1.41452	0.0427038	1.57002	0.334592	1.15938	0.213424	0.782342	0.697939	1.05944
Mbd2	43.75	46.37	41.76	57.32	55.54	47.79	40.37	27.03	46.71	47.05	49.44	59.05	53.44	44.3	25.14	29.14	39.09	19.65	46.79	43.8	37.39	51.22	43.91	5.418	0.004	5	1	0.0406471	1.21815	0.0716979	1.3397	0.0312908	1.41819	0.220813	1.28051	0.0419781	1.20964
Mdc1	22.77	23.19	29.05	14.33	20.57	28.99	12.35	29.87	12.26	23.52	14.98	15.27	23.75	20.74	19.42	21.54	13.31	17.03	21.6	12.05	14.18	23.9	15.55	0.819	0.553	5		0.474989	0.851753	0.802372	0.923077	0.734067	0.948283	0.801283	1.05932	0.887165	1.03116
Ccr2	15.58	20.46	27.24	13.1	28.8	10.18	36.12	25.61	41.22	19.91	13.35	32.58	12.47	31.11	14.85	21.54	15.8	28.83	16.2	19.71	14.18	17.07	19.21	1.613	0.21	5		0.606968	0.823009	0.215879	0.633784	0.174429	0.770267	0.187466	1.36962	0.675019	1.12693
Dna2	16.78	21.82	14.53	22.63	28.8	26.64	29.75	18.49	35.72	15.38	32.21	31.56	22.26	21.68	13.71	22.81	18.3	19.65	16.8	17.52	15.47	27.32	28.36	1.772	0.172	5		0.0417432	1.46941	0.565356	1.15469	0.576211	1.09693	0.258165	1.29147	0.134538	1.35947
Irf2	57.53	94.11	87.15	49.78	72	62.67	38.25	61.17	76.94	70.57	59.93	41.74	69.76	61.27	68.55	79.82	49.9	55.03	52.79	79.94	79.93	53.5	67.69	0.903	0.501	5		0.233954	0.772436	0.721148	0.92566	0.641535	1.06129	0.904823	0.98122	0.372539	0.855823
Col6a3	25.17	54.56	41.76	55.81	65.83	54.84	12.35	21.34	12.26	30.76	29.97	21.38	34.14	27.34	29.71	30.41	19.96	22.27	44.39	38.33	47.7	31.87	71.35	7.501	0.001	5	3	0.117256	1.45263	0.18655	1.48594	0.0182583	1.80153	0.178913	0.739359	0.0997706	0.609841
Ezh1	28.77	38.19	34.5	36.95	44.23	40.74	61.62	41.25	60.45	31.67	26.22	42.76	46.01	40.53	38.85	34.21	26.62	45.86	29.99	23	46.41	28.46	32.01	1.672	0.195	5		0.11954	1.20166	0.349971	0.786297	0.331939	0.859193	0.164842	1.30992	0.39036	1.19879
Pik3cd	43.15	43.65	44.49	55.05	58.63	64.24	27.62	34.14	12.26	36.19	57.69	54.97	54.92	62.21	34.28	30.41	37.43	22.27	64.19	41.61	42.54	39.84	58.54	4.841	0.006	5	2	0.00453327	1.35517	0.00710832	2.0274	0.189237	1.32219	0.312842	0.738277	0.368968	1.13205
Ttr	11.99	20.46	10.89	13.1	23.66	10.97	53.12	18.49	12.26	21.72	13.35	28.5	12.47	16.02	17.14	24.07	15.8	24.89	13.33	9.86	16.76	10.37	17.38	1.052	0.42	5		0.782366	1.10129	0.508048	0.685924	0.045214	0.691381	0.440389	1.34791	0.332445	1.33727
Atg9a	15.58	21.82	21.79	18.85	20.57	23.5	12.35	18.49	12.26	22.62	23.22	21.38	12.47	15.17	26.28	12.16	15.8	12.42	28.79	17.52	18.05	14.8	19.21	0.561	0.728	5		0.642407	1.06302	0.553004	1.15784	0.374693	1.20213	0.986585	1.00391	0.876278	0.966928
Atp6v0e	21.57	25.92	27.24	40.73	25.72	39.17	29.75	31.3	52.21	31.67	33.71	32.58	35.62	42.42	27.42	43.08	24.95	31.45	32.99	35.04	38.67	26.18	36.59	1.012	0.441	5		0.111751	1.41335	0.736719	0.937556	0.994654	1.00089	0.720227	1.06994	0.980133	1.00224
Vamp7	14.38	20.46	13.62	18.85	15.43	11.75	27.62	19.92	12.26	20.81	18.73	19.34	12.47	34.88	23.99	21.54	17.47	19.65	21	14.24	23.2	14.8	18.29	1.43	0.264	5		0.799299	0.949856	0.461592	0.835959	0.175505	0.77878	0.472381	0.857334	0.622352	0.920281
Cox5b	37.76	49.1	47.21	55.05	66.86	50.92	31.87	52.64	12.26	63.34	70.42	54.97	77.18	48.07	44.56	45.61	49.07	22.27	61.19	68.99	55.43	51.22	58.54	2.901	0.045	5	2	0.0947158	1.2891	0.116201	1.68692	0.0182495	1.40934	0.873547	0.954946	0.224135	1.14303
Hira	10.7	15	9.08	13.1	13.72	8.62	12.35	15.65	12.26	9.95	13.35	12.22	25.23	23.56	11.01	16.47	14.14	12.42	21.6	8.6	14.18	10.37	15.55	0.74	0.604	5		0.93102	1.01898	0.295114	1.349	0.656527	0.905928	0.309064	0.808795	0.527302	1.20436
Sirt1	19.78	30.01	16.34	29.41	27.77	25.07	55.25	28.45	12.26	29.86	28.47	32.58	32.65	35.82	27.42	31.68	22.46	24.89	27.59	15.33	27.07	27.32	22.87	0.679	0.645	5		0.279166	1.24376	0.98408	0.992953	0.223442	0.844732	0.727003	1.10547	0.0708298	1.29944
Ehmt2	62.33	49.1	59.92	72.4	54.52	54.84	38.25	49.79	12.26	73.29	68.92	54.97	40.08	53.73	54.84	69.69	59.88	34.07	67.79	54.75	61.88	58.05	78.66	0.975	0.461	5		0.653836	1.06075	0.52642	1.25944	0.210343	1.17971	0.421917	0.797133	0.291515	0.851005
Kmt2a	33.56	30.01	17.25	32.43	42.17	23.5	12.35	31.3	12.26	25.33	38.96	25.45	20.78	30.16	22.85	17.74	29.94	19.65	32.99	29.57	20.63	22.77	27.44	1.029	0.432	5		0.475381	1.21381	0.316307	1.39816	0.466344	1.10853	0.486296	0.843859	0.742034	1.06434
Ep300	85.1	111.84	108.94	110.86	101.83	88.53	65.87	64.02	63.2	118.53	113.87	102.82	90.54	83.89	115.4	127.97	96.48	55.03	99.58	108.41	95.4	61.47	100.62	0.695	0.634	5		0.891283	0.984765	0.208982	1.31455	0.864677	0.972241	0.371137	0.813595	0.46596	1.10005
Rad51b	10.7	15	11.8	13.1	13.72	8.62	12.35	17.07	43.97	9.05	13.35	17.31	12.47	15.17	14.85	21.54	12.56	12.42	13.33	14.24	12.89	10.37	10.06	0.835	0.543	5		0.755654	0.945067	0.540674	0.697558	0.12997	0.795532	0.487674	1.34635	0.206613	1.18054
Il21r	40.75	25.92	19.97	54.3	56.57	52.49	44.62	58.33	12.26	56.1	65.18	69.23	60.86	36.76	18.28	27.88	30.77	28.83	59.39	40.52	24.49	53.5	53.97	4.667	0.007	5	1	0.0152789	1.8855	0.140746	1.51982	0.0332938	1.62693	0.192198	1.50251	0.0716568	1.40359
Myd88	25.17	28.64	21.79	38.46	24.69	33.69	12.35	32.72	12.26	20.81	31.46	28.5	28.2	34.88	19.42	24.07	27.45	23.58	41.99	21.9	21.92	29.6	20.12	1.273	0.32	5		0.190389	1.28095	0.14911	1.50431	0.805568	1.04737	0.258344	0.75483	0.691415	1.08414
Tnfrsf1a	98.88	118.66	115.3	150.08	114.18	126.13	48.87	91.04	60.45	135.72	129.6	136.41	111.32	121.6	108.54	129.24	109.79	85.16	139.17	116.07	109.58	109.28	140.86	2.276	0.093	5		0.190844	1.17291	0.139541	1.49698	0.272416	1.10938	0.201191	0.757852	0.806669	1.02264
Mbd3	34.76	47.74	26.33	43.74	52.46	36.82	36.12	36.99	12.26	45.24	44.2	23.41	35.62	46.19	45.7	40.55	48.24	34.07	35.99	28.47	38.67	35.29	41.16	1.034	0.429	5		0.353966	1.22227	0.864734	1.05382	0.0675318	0.836228	0.177993	0.760244	0.783584	0.958069
Rab7	38.35	38.19	42.67	67.88	40.12	63.46	29.75	27.03	12.26	56.1	44.95	58.03	43.04	65.98	47.99	46.88	44.91	26.2	65.99	60.23	29.65	47.81	50.31	1.602	0.213	5		0.116955	1.4383	0.190565	1.5558	0.632635	1.09497	0.202385	0.674362	0.821041	0.958174
Nthl1	10.79	20.46	9.08	13.1	13.72	11.75	12.35	41.25	12.26	9.05	13.35	18.32	23.75	22.62	11.01	17.74	17.47	12.42	13.33	8.6	19.34	13.66	11.89	0.45	0.807	5		0.878125	0.95636	0.9792	0.986428	0.317978	0.822299	0.735275	1.15232	0.160815	1.38232
Tnf	13.18	25.92	20.88	13.1	22.63	21.94	34	31.3	60.45	17.19	18.73	26.47	28.2	15.17	16	19.01	17.47	18.34	16.2	17.52	23.2	29.6	20.12	2.388	0.082	5		0.880573	0.961487	0.350748	0.68467	0.136314	1.24014	0.0528939	2.07786	0.443859	1.14716
Xiap	54.54	70.93	54.47	70.89	56.57	57.19	27.62	45.52	74.19	64.24	59.18	53.96	46.01	72.58	52.56	51.95	46.58	49.79	65.39	58.04	58.01	47.81	57.63	0.332	0.886	5		0.838023	1.02618	0.990519	1.00298	0.63118	1.04907	0.868098	0.967098	0.389336	0.924603
Relb	21.57	13.64	18.16	49.02	28.8	28.2	12.35	10.96	12.26	25.33	42.7	32.58	38.59	15.17	14.85	16.47	29.94	12.42	37.19	28.47	36.1	27.32	29.27	8.036	0	5	2	0.0718538	1.98651	0.00472002	2.49305	0.00584269	1.78222	0.598341	0.856781	0.121506	1.19851
Pik3cb	49.74	49.1	42.67	50.53	51.43	51.71	12.35	55.48	12.26	54.29	60.68	49.88	31.17	49.96	50.27	50.68	44.91	32.76	53.99	45.99	51.57	36.43	53.97	0.897	0.505	5		0.150818	1.08593	0.43891	1.40626	0.589727	1.05849	0.325631	0.734863	0.886518	0.976304
Bola2	31.76	39.55	31.78	48.27	52.46	54.84	51	29.87	35.72	37.1	47.95	57.01	57.89	45.24	36.56	46.88	36.6	35.38	41.99	51.47	41.25	43.25	44.82	6.022	0.002	5	1	0.00561352	1.50907	0.0439907	1.4128	0.185483	1.11024	0.732733	0.957403	0.0277736	1.21832
Pms2	31.76	30.01	30.87	27.15	39.09	32.12	65.87	35.56	79.69	26.24	25.47	36.65	25.23	40.53	41.13	48.15	31.61	36.69	22.2	24.09	33.52	37.56	25.61	2.284	0.092	5		0.614819	1.06174	0.194944	0.561664	0.0253622	0.72172	0.321583	1.30836	0.917266	1.01821
Cdc25a	10.7	16.37	10.89	13.1	24.69	14.1	12.35	17.07	12.26	19.91	23.97	17.31	23.75	22.62	17.14	21.54	16.63	12.42	14.4	13.14	21.92	18.21	15.55	1.628	0.206	5		0.32563	1.36697	0.0808067	1.4078	0.570781	0.921085	0.348153	0.852103	0.103498	1.30237
Mobp	10.7	12.28	10.89	13.1	17.49	12.53	31.87	19.92	12.26	8.53	13.35	17.31	12.47	15.17	20.57	12.16	13.31	22.27	13.33	12.05	11.6	25.04	16.46	0.591	0.707	5		0.134017	1.2731	0.571228	0.792321	0.762208	0.940105	0.783094	1.08679	0.718254	0.915945
Pcna	22.17	24.55	25.42	34.69	30.86	35.25	12.35	19.92	12.26	42.53	29.97	23.41	23.75	36.76	31.99	44.35	28.28	19.65	26.39	31.76	27.07	23.9	23.78	1.317	0.303	5		0.00479589	1.39728	0.66735	1.18125	0.234793	0.825312	0.224399	0.675806	0.738116	0.967269
Rab6b	29.96	13.64	27.24	32.43	22.63	15.67	12.35	10.96	12.26	26.24	28.47	21.38	12.47	30.16	26.28	29.14	24.95	24.89	22.8	24.09	33.52	15.94	24.7	1.491	0.244	5		0.996076	0.998447	0.39842	1.34433	0.367392	0.893886	0.0111559	0.57054	0.520821	0.858048
Cnn2	10.79	9.55	9.08	18.85	14.4	8.08	12.35	10.96	12.26	14.48	13.35	13.23	31.17	15.17	11.01	12.16	12.56	12.42	16.8	8.6	8.99	19.35	21.95	1.239	0.334	5		0.27814	1.40483	0.240537	1.53846	0.402684	1.19536	0.884428	0.988037	0.494993	1.27163
Map2k1	61.73	69.56	61.73	80.7	62.74	63.46	38.25	59.75	49.46	71.48	79.41	55.99	63.83	62.21	75.41	62.09	61.55	53.72	79.78	53.66	55.43	73.99	55.8	0.727	0.613	5		0.511258	1.07191	0.303604	1.2133	0.912365	1.01168	0.30033	0.868865	0.772306	1.04202
Kdm3b	10.79	13.64	11.8	16.59	29.83	14.1	34	28.45	12.26	13.57	22.47	14.25	20.78	15.17	11.01	12.16	13.31	22.27	13.33	15.33	19.34	13.66	13.72	1.394	0.276	5		0.177405	1.67044	0.684513	0.868449	0.901565	1.01975	0.208826	1.49283	0.134169	1.27134
Rpl36al	28.17	45.01	26.33	46	54.52	41.52	12.35	31.3	12.26	37.1	50.94	47.85	47.5	32.05	27.42	46.88	32.44	26.2	44.39	43.8	46.41	56.91	34.76	4.976	0.005	5	2	0.115115	1.42739	0.0208038	2.09712	0.0431565	1.37142	0.207868	0.704664	0.490777	1.07755
Tet1	13.78	21.82	13.62	13.58	15.43	10.97	12.35	15.65	57.7	23.52	15.73	11.59	19.3	15.17	22.85	36.74	15.8	12.42	13.33	14.24	16.76	13.66	11.89	1.054	0.419	5		0.362649	0.812271	0.387871	0.569127	0.175955	0.678578	0.539446	1.32574	0.451531	1.11191
Arhgap24	16.78	21.82	14.53	13.1	23.66	20.37	48.87	31.3	46.71	13.57	23.22	24.43	25.23	16.97	11.01	29.14	13.31	19.65	16.2	24.09	16.76	12.52	21.04	2.729	0.055	5		0.742853	1.07529	0.314853	0.691871	0.978085	1.00588	0.0705543	1.94896	0.0636224	1.34054
Lst1	14.98	25.92	18.16	34.69	33.94	24.29	27.62	22.76	49.46	18.1	29.97	30.54	38.59	25.45	14.85	19.01	26.62	17.03	19.8	13.14	21.92	35.29	29.27	1.637	0.204	5		0.0728412	1.57332	0.694705	1.12034	0.484358	1.15987	0.222196	1.43187	0.147883	1.38307
Pik3r2	18.58	28.64	24.51	34.69	24.69	16.45	27.62	10.96	12.26	16.29	21.73	21.38	12.47	30.16	22.85	19.01	24.12	17.03	23.4	25.19	19.34	23.9	27.44	1.205	0.348	5		0.831752	1.05716	0.748509	1.10393	0.655468	1.0539	0.206989	0.741473	0.109123	0.776669
Tmem206	44.95	40.92	48.12	50.53	53.49	75.21	12.35	38.41	46.71	57.91	56.94	50.9	43.04	64.1	44.56	35.48	59.05	30.14	74.39	51.47	47.7	56.91	58.54	1.44	0.26	5		0.134482	1.33764	0.382166	1.29472	0.201181	1.23863	0.511281	0.832405	0.309927	0.870097
Map2k4	15.58	21.82	23.6	22.63	25.72	21.15	31.87	19.92	12.26	13.57	15.73	22.4	12.47	24.51	20.57	32.94	13.31	12.42	21	12.05	23.2	23.9	14.64	0.318	0.895	5		0.365649	1.13934	0.681759	0.869192	0.69929	0.913639	0.824067	0.935181	0.60384	0.889686
Ctse	10.7	12.28	14.53	17.35	16.46	17.24	36.12	10.96	38.47	18.1	13.35	11.59	12.47	19.79	11.01	24.07	12.56	26.2	19.2	40.52	34.81	14.8	32.01	2.401	0.08	5		0.0169844	1.36097	0.15357	0.481235	0.133646	1.50956	0.328893	1.38377	0.0505556	0.441135
Bcl2l11	11.99	17.73	12.71	21.12	16.46	19.59	12.35	21.34	12.26	10.86	16.48	15.27	12.47	15.17	11.01	12.16	14.14	12.42	14.4	16.43	14.18	20.49	20.12	2.078	0.119	5		0.0961129	1.3474	0.865391	1.03785	0.0280044	1.31926	0.607274	1.09418	0.27988	0.86078
Rtn4rl1	70.12	34.1	49.93	67.12	46.29	68.94	12.35	52.64	52.21	65.15	64.43	36.65	40.08	74.47	42.27	50.68	59.88	26.2	79.78	41.61	46.41	53.5	75.92	0.458	0.802	5		0.500479	1.18294	0.92799	1.03215	0.459176	1.17247	0.71924	0.899162	0.348014	0.791557
Gadd45g	10.7	13.64	10.89	13.58	13.72	9.4	12.35	17.07	35.72	9.05	13.35	11.59	12.47	15.17	11.01	12.16	13.31	17.03	13.33	8.6	12.89	14.8	9.93	0.909	0.498	5		0.788225	1.04173	0.428671	0.672328	0.277918	0.867065	0.400076	1.35028	0.733644	1.04702
Ly9	31.16	38.19	27.24	41.48	43.2	60.32	29.75	28.45	35.72	28.05	36.71	44.79	46.01	32.99	34.28	22.81	23.29	23.58	28.19	59.13	39.96	25.04	59.46	2.831	0.049	5	1	0.0769674	1.50119	0.0136383	1.39389	0.0906862	1.5464	0.378109	1.11327	0.988754	1.00348
Il1a	12.59	13.64	24.51	40.73	34.97	39.95	12.35	21.34	12.26	22.62	24.72	25.45	12.47	22.62	11.01	12.16	22.46	12.42	41.99	19.71	23.2	40.98	36.59	6.487	0.002	5	2	0.00682842	2.27927	0.474884	1.21803	0.0152686	2.01401	0.801649	1.06251	0.143177	0.64258
Setd2	87.5	98.2	97.14	113.13	90.52	94.01	44.62	86.78	54.96	116.72	108.63	91.62	92.03	89.55	90.26	87.43	76.52	68.13	103.78	105.12	90.24	91.06	102.45	1.515	0.237	5		0.561327	1.0524	0.325836	1.28582	0.0175822	1.19607	0.676167	0.919784	0.859166	0.988802
Prkce	25.77	23.19	16.34	26.4	20.57	20.37	12.35	17.07	12.26	29.86	16.48	24.43	20.78	15.17	18.28	27.88	21.62	24.89	20.4	20.81	15.47	20.49	23.78	0.375	0.859	5		0.852901	1.03124	0.632891	1.14975	0.614477	0.936109	0.435838	0.829238	0.883735	1.01849
Sftpd	10.7	13.64	8.97	13.1	17.49	8.62	12.35	10.96	12.26	16.29	13.35	19.34	12.47	15.17	13.71	17.74	12.56	17.03	13.33	16.43	12.89	14.8	10.98	1.069	0.412	5		0.534982	1.17712	0.398476	1.16107	0.278562	0.897914	0.172448	0.85061	0.518821	1.09991
Apc	44.35	45.01	38.13	36.95	47.32	31.34	12.35	42.68	60.45	20.81	35.96	33.59	29.69	54.67	42.27	25.34	32.44	23.58	40.19	38.33	36.1	30.73	38.42	0.268	0.924	5		0.486279	0.906816	0.941886	0.970871	0.860015	1.03068	0.894808	0.955482	0.201516	0.900038
Tubb3	10.7	19.1	9.99	13.1	15.43	10.18	12.35	18.49	12.26	9.05	13.35	18.32	31.17	17.91	13.71	26.61	12.56	12.42	13.33	8.6	16.76	10.37	9.93	1.488	0.245	5		0.918291	0.972858	0.175812	1.60665	0.151604	0.708929	0.337584	0.783409	0.079566	1.77544
Sin3a	34.76	31.37	29.96	39.22	37.03	32.9	12.35	34.14	12.26	28.05	35.96	29.52	28.2	25.45	27.42	30.41	29.11	27.51	31.79	24.09	25.78	25.04	29.27	3.02	0.039	5	5	0.135972	1.13591	0.224933	1.43902	0.650583	0.971909	0.247664	0.775554	0.1722	1.14829
Rhoa	130.05	109.12	113.48	144.8	112.12	103.41	72.24	96.74	74.19	146.58	112.37	113	127.65	140.45	102.83	105.17	132.24	60.27	136.77	116.07	103.13	113.83	118.91	0.526	0.753	5		0.864944	1.02178	0.377182	1.20768	0.544228	1.08827	0.640229	0.900598	0.993539	0.999417
Atm	18.58	16.37	18.16	19.61	19.54	16.45	12.35	24.18	38.47	17.19	16.48	17.31	26.72	24.51	21.71	25.34	14.97	12.42	13.8	19.71	16.76	18.21	26.53	0.316	0.896	5		0.540799	1.04688	0.70844	0.875149	0.819847	0.960182	0.591504	1.1646	0.763363	1.06147
Cx3cl1	10.7	13.64	9.99	13.1	13.72	8.08	12.35	10.96	41.22	10.86	13.35	12.22	12.47	16.02	11.01	21.54	12.56	12.42	13.33	18.62	11.6	14.8	18.29	0.599	0.702	5		0.932463	1.0166	0.516374	0.672768	0.798546	1.04201	0.567662	1.28127	0.202192	0.827244
Tarbp2	17.98	17.73	20.88	26.4	25.72	17.24	12.35	25.61	12.26	23.52	19.48	21.38	12.47	26.39	14.85	19.01	23.29	22.27	17.4	17.52	16.76	26.18	21.04	0.555	0.733	5		0.243572	1.22566	0.896015	0.964289	0.615581	0.934694	0.501187	0.871137	0.539071	0.898719
Rad9a	14.38	19.1	23.6	14.33	18.51	19.59	12.35	25.61	12.26	23.52	25.47	26.47	22.26	20.74	16	19.01	21.62	23.58	19.8	17.52	27.07	17.07	12.81	0.969	0.464	5		0.644131	0.918535	0.207282	1.34165	0.630402	0.933829	0.626725	0.913076	0.121373	1.31183
Ripk2	18.58	24.55	15.43	39.22	33.94	28.99	27.62	32.72	12.26	17.19	29.97	23.41	23.75	18.85	16	19.01	14.14	19.65	24	17.52	32.23	25.04	22.87	3.803	0.017	5	2	0.0218362	1.74436	0.599677	1.14534	0.0301831	1.38802	0.289104	1.28052	0.708395	1.05663
Rad17	13.18	19.1	19.97	13.1	14.4	14.88	12.35	10.96	12.26	13.57	19.48	17.31	12.47	15.17	11.01	16.47	18.3	18.34	16.2	19.71	20.63	15.94	9.93	1.353	0.29	5		0.208857	0.8111	0.0750752	1.33659	0.794535	1.03935	0.0608515	0.774688	0.983813	0.996238
Pycard	17.98	16.37	21.79	24.13	24.69	17.24	27.62	24.18	12.26	21.72	22.47	36.65	20.78	24.51	17.14	20.27	22.46	17.03	25.2	15.33	11.6	30.73	25.61	0.599	0.702	5		0.315572	1.1767	0.407161	1.24194	0.722549	1.06962	0.737625	1.05734	0.441112	1.22768
Stat1	34.76	46.37	27.24	38.46	38.06	40.74	12.35	39.83	12.26	49.76	103.38	87.55	99.45	30.16	34.28	36.74	37.43	23.58	55.19	51.47	65.75	36.43	84.15	13.356	0	5	1	0.626275	1.08203	0.00237063	3.39031	0.0138097	1.80646	0.675771	0.880141	0.0139448	1.65182
Setd7	15.58	12.28	15.43	16.59	25.72	16.45	12.35	19.92	12.26	11.76	19.48	15.27	12.47	15.17	14.85	12.16	12.56	18.34	13.33	8.6	18.05	14.8	15.55	1.205	0.348	5		0.187794	1.35736	0.586675	1.11849	0.781508	0.96237	0.805538	0.962815	0.53796	1.11901
Trp53	31.76	31.37	33.59	41.48	37.03	38.39	27.62	45.52	12.26	66.05	53.19	36.65	65.31	41.47	31.99	59.55	35.76	41.93	35.99	43.8	61.88	45.53	32.93	0.767	0.586	5		0.0105498	1.20864	0.408989	1.36591	0.791935	1.04476	0.721166	0.898493	0.428353	1.17468
Ccl3	11.39	21.82	26.33	19.61	26.74	34.47	44.62	36.99	12.26	29.86	20.98	20.36	37.11	16.97	22.85	21.54	19.13	20.96	13.8	55.85	28.36	30.73	43.91	1.216	0.344	5		0.313887	1.35741	0.631866	0.845389	0.0844296	1.70182	0.12891	1.52452	0.449047	0.757312
Cntnap2	10.7	15	8.97	17.35	23.66	10.97	29.75	10.96	46.71	9.05	13.35	11.59	20.78	18.85	14.85	16.47	14.14	17.03	13.33	14.24	15.47	14.8	15.55	1.009	0.443	5		0.230048	1.49928	0.446368	0.631906	0.125139	0.902262	0.350068	1.48251	0.800643	1.03829
Prkdc	14.38	20.46	16.34	13.58	19.54	16.45	12.35	21.34	35.72	23.52	13.35	12.22	23.75	19.79	16	17.74	14.14	19.65	23.4	16.43	21.92	10.37	21.95	0.798	0.566	5		0.839537	0.968542	0.341869	0.707629	0.624812	1.0773	0.231449	1.33031	0.592258	0.873817
Kdm2a	32.96	34.1	34.5	36.2	36	32.12	12.35	29.87	12.26	37.1	38.96	27.49	46.01	30.16	29.71	32.94	30.77	26.2	38.39	24.09	34.81	27.32	33.84	1.916	0.144	5		0.548548	1.02718	0.15453	1.63733	0.556714	1.05788	0.252397	0.764288	0.312393	1.18292
Cryba4	40.15	60.01	33.59	37.71	39.09	55.62	44.62	52.64	54.96	52.48	53.94	47.85	56.4	39.59	41.13	40.55	32.44	39.31	49.19	54.75	61.88	51.22	71.35	3.534	0.023	5	1	0.966112	0.990056	0.667844	1.03039	0.00229919	1.49409	0.002181	1.32564	0.418802	0.914213
Chst8	29.96	45.01	51.75	30.17	45.26	36.82	46.75	55.48	107.17	33.48	28.47	34.61	48.98	44.3	33.13	64.62	34.93	62.89	35.39	30.66	45.12	29.6	45.74	1.185	0.357	5		0.568918	0.885811	0.289975	0.615173	0.195729	0.777546	0.454194	1.26569	0.993862	1.00138
Bnip3	21.57	10.91	14.53	15.08	24.69	18.02	12.35	24.18	12.26	25.33	20.23	21.38	26.72	17.91	17.14	19.01	18.3	18.34	24.6	24.09	12.89	17.07	26.53	0.803	0.563	5		0.443276	1.22931	0.396191	1.22918	0.299307	1.15965	0.905909	1.0215	0.658966	1.08275
Kcnd1	13.18	32.73	15.43	29.41	25.72	22.72	12.35	25.61	12.26	16.29	23.22	17.31	29.69	23.56	21.71	16.47	22.46	12.42	28.19	17.52	24.49	21.63	26.53	1.207	0.348	5		0.443037	1.26916	0.214341	1.40771	0.163423	1.22501	0.484295	0.860458	0.944052	0.988791
Mdm2	46.15	84.56	48.12	60.33	47.32	53.27	57.37	58.33	52.21	74.19	68.17	48.86	87.57	50.9	97.12	65.89	56.56	49.79	76.18	67.89	70.9	53.5	78.66	0.527	0.753	5		0.670888	0.899849	0.513082	1.12681	0.598183	1.0839	0.752594	0.944935	0.906972	0.982341
Grm2	10.7	19.1	20.88	14.33	23.66	13.32	51	27.03	35.72	21.72	17.23	20.36	26.72	15.17	13.71	30.41	13.31	24.89	13.33	15.33	23.2	15.94	23.78	2.749	0.054	5		0.965386	1.01243	0.177441	0.632957	0.779045	0.939378	0.0741233	1.73697	0.410245	1.17038
Asb2	25.17	19.1	19.97	32.43	18.51	19.59	27.62	10.96	12.26	25.33	30.72	11.59	12.47	28.28	16	17.74	29.94	18.34	24.6	13.14	28.36	35.29	20.12	0.351	0.875	5		0.68816	1.09791	0.918887	0.958908	0.648862	1.10163	0.567895	0.863214	0.405228	0.751378
Casp4	19.18	21.82	20.88	36.2	37.03	26.64	34	18.49	12.26	22.62	41.95	40.72	32.65	23.56	29.71	12.16	22.46	17.03	32.99	24.09	20.63	29.6	29.27	4.784	0.007	5	1	0.0208245	1.61393	0.0382727	1.75987	0.125968	1.30175	0.874897	1.04091	0.0218474	1.40723
Ifitm3	10.7	10.91	8.97	35.45	36	22.72	12.35	25.61	12.26	30.76	122.11	122.16	185.54	15.17	16	21.54	16.63	12.42	41.99	31.76	30.94	59.19	70.43	31.052	0	5	1	0.00841195	3.07946	0.00117053	7.07681	0.00488508	2.86583	0.411665	1.23807	0.00204901	3.05727
Tle3	38.35	50.47	44.49	39.22	48.34	27.42	31.87	39.83	43.97	45.24	27.72	38.68	37.11	53.73	42.27	58.28	31.61	44.55	51.59	40.52	27.07	30.73	48.48	0.807	0.561	5		0.431626	0.862501	0.266201	0.857705	0.365432	0.860918	0.354168	0.872841	0.479179	0.869583
Gba	21.57	28.64	29.05	30.92	32.92	25.85	12.35	25.61	12.26	25.33	32.96	23.41	38.59	33.93	23.99	24.07	13.31	23.58	34.19	29.57	24.49	28.46	24.7	2.133	0.111	5		0.340066	1.13159	0.0800547	1.67589	0.260228	1.18952	0.359213	0.794394	0.433538	1.1192
Bard1	10.7	5.76	14.53	20.36	14.4	8.08	12.35	19.92	12.26	9.05	18.73	17.31	12.47	17.91	11.01	26.61	12.56	12.42	13.33	9.86	8.99	15.94	17.38	0.668	0.653	5		0.41624	1.38238	0.419505	1.20717	0.391369	0.813564	0.503776	0.831884	0.280423	1.23435
Akt1	52.74	50.47	43.58	66.37	45.26	57.19	12.35	46.95	35.72	56.1	70.42	49.88	47.5	61.27	45.7	51.95	54.89	38	58.19	47.09	46.41	50.08	71.35	1.308	0.307	5		0.334824	1.15008	0.213086	1.4805	0.507228	1.08463	0.224478	0.750169	0.87826	1.02397
Rb1cc1	32.96	31.37	26.33	41.48	34.97	36.04	31.87	24.18	41.22	29.86	38.21	32.58	12.47	32.05	23.99	40.55	22.46	26.2	32.99	24.09	41.25	25.04	27.44	0.637	0.675	5		0.0623894	1.24079	0.625969	0.873227	0.814345	1.03828	0.592258	1.09406	0.746101	0.920142
Kdm3a	33.56	36.83	44.49	39.22	36	43.09	44.62	32.72	52.21	49.76	34.46	46.83	34.14	52.79	54.84	43.08	25.78	35.38	34.19	55.85	48.99	28.46	53.05	0.324	0.892	5		0.780334	1.02986	0.353123	0.858327	0.826594	1.04092	0.74445	1.0579	0.499025	0.872329
Syp	10.79	19.1	10.89	15.08	13.72	14.1	29.75	24.18	12.26	8.53	13.35	17.31	12.47	15.17	20.57	12.16	22.46	26.2	13.33	8.6	11.6	17.07	9.93	1.222	0.342	5		0.812082	1.05199	0.506488	0.769629	0.0389038	0.626864	0.907081	0.967274	0.350908	1.18757
Dlg1	19.18	35.46	14.53	32.43	20.57	21.94	12.35	31.3	12.26	15.38	17.98	29.52	22.26	18.85	31.99	32.94	22.46	30.14	29.39	18.62	24.49	27.32	26.53	0.866	0.523	5		0.806964	1.08342	0.412458	1.30472	0.565734	0.926455	0.106413	0.653413	0.582555	0.920195
Hus1	20.38	23.19	19.97	14.33	25.72	14.1	29.75	38.41	12.26	19	28.47	13.23	22.26	22.62	16	25.34	15.8	23.58	24.6	18.62	25.78	20.49	24.7	0.432	0.82	5		0.474223	0.852219	0.668387	0.857775	0.397995	1.10499	0.475683	1.20258	0.697665	0.933532
Jam2	25.17	30.01	20.88	27.15	20.57	18.02	12.35	15.65	12.26	20.81	17.98	16.29	12.47	34.88	23.99	19.01	28.28	17.03	21.6	23	24.49	23.9	23.78	3.469	0.024	5	5	0.415225	0.864318	0.913641	1.02047	0.704337	0.947885	0.0544002	0.619673	0.00125739	0.667123
Vim	14.98	15	14.53	23.38	44.23	12.53	29.75	28.45	12.26	12.67	22.47	33.59	47.5	15.17	19.42	16.47	17.47	20.96	13.8	17.52	16.76	23.9	20.12	2.392	0.081	5		0.270797	1.80049	0.159296	1.66101	0.799691	1.02917	0.531624	1.16116	0.0312297	1.87405
Rala	16.18	20.46	16.34	21.87	18.51	18.8	12.35	10.96	12.26	20.81	22.47	16.29	22.26	23.56	23.99	12.16	16.63	12.42	19.8	13.14	16.76	10.37	16.46	1.255	0.328	5		0.306788	1.11703	0.105647	1.44306	0.446035	0.862213	0.335946	0.793995	0.103245	1.32889
Ppp3cb	40.75	47.74	36.31	43.74	53.49	40.74	46.75	36.99	68.7	42.53	49.44	41.74	48.98	41.47	36.56	44.35	43.25	32.76	45.59	45.99	46.41	31.87	52.14	0.728	0.612	5		0.436839	1.10553	0.820947	0.958506	0.271896	1.11901	0.211023	1.22845	0.647848	1.05225
Npnt	38.95	32.73	36.31	55.81	67.89	51.71	48.87	48.37	60.45	30.76	74.92	45.81	69.76	45.24	42.27	60.82	45.74	57.65	58.19	35.04	54.14	58.05	92.39	1.848	0.157	5		0.0122684	1.62432	0.177025	1.34777	0.382243	1.1831	0.650489	0.935812	0.787652	1.06606
Homer1	12.59	19.1	14.53	13.1	14.4	14.1	12.35	19.92	43.97	12.67	13.35	16.29	12.47	21.68	17.14	26.61	14.97	19.65	13.33	17.52	20.63	13.66	9.93	0.953	0.473	5		0.477919	0.900043	0.398351	0.6315	0.104035	0.750325	0.758324	1.11082	0.720428	0.934905
Jarid2	18.58	32.73	21.79	22.63	31.89	18.8	29.75	15.65	12.26	24.43	20.98	26.47	20.78	30.16	22.85	30.41	20.79	17.03	18.6	23	27.07	23.9	27.44	0.258	0.93	5		0.99049	1.00301	0.674778	1.10821	0.938405	0.989855	0.446111	0.846358	0.637161	0.94756
C4a	10.7	8.18	10.89	33.94	24.69	40.74	12.35	10.96	12.26	9.95	99.64	95.69	92.03	15.17	21.71	12.16	12.56	12.42	56.39	23	23.2	31.87	51.22	47.164	0	5	1	0.00803079	3.33792	1.27202e-07	8.41711	0.0152832	2.50851	0.149221	0.768711	0.000839679	2.57935
Tmc7	23.37	43.65	13.62	21.87	13.72	14.88	12.35	17.07	12.26	23.52	13.48	11.59	12.47	26.39	36.56	29.14	21.62	17.03	19.2	28.47	25.78	20.49	30.19	2.486	0.073	5		0.335935	0.625868	0.286585	0.767689	0.747409	0.949442	0.0617441	0.623375	0.00548461	0.504041
Dlg4	17.98	25.92	23.6	19.61	32.92	14.88	34	24.18	35.72	21.72	14.23	19.34	32.65	24.51	19.42	25.34	29.94	12.42	19.8	21.9	24.49	20.49	17.38	0.776	0.58	5		0.996182	0.998667	0.319195	0.763651	0.649722	0.932187	0.193084	1.29468	0.779385	1.06061
Prkacb	29.37	30.01	34.5	18.85	24.69	24.29	12.35	28.45	38.47	20.81	21.73	18.32	25.23	27.34	27.42	31.68	27.45	12.42	22.8	21.9	23.2	22.77	24.7	0.957	0.471	5		0.0248796	0.722518	0.651258	0.869704	0.531654	0.913388	0.969773	0.99042	0.43742	0.943053
Ogg1	13.78	16.37	10.89	18.85	15.43	8.08	12.35	10.96	43.97	11.76	13.35	22.4	12.47	15.17	17.14	17.74	12.56	12.42	13.33	15.33	20.63	22.77	14.64	0.324	0.891	5		0.90733	1.03216	0.7253	0.813428	0.309278	1.15554	0.530393	1.31681	0.720343	0.926951
Ddb2	16.78	21.82	13.62	20.36	30.86	17.24	34	25.61	12.26	20.81	26.97	22.4	19.3	21.68	27.42	30.41	19.13	26.2	24.6	21.9	24.49	29.6	32.01	1.028	0.432	5		0.319079	1.31099	0.962665	0.987915	0.587451	1.06216	0.70782	0.927988	0.265974	0.863122
Irf3	33.56	32.73	29.96	39.97	43.2	45.44	12.35	38.41	12.26	37.1	29.97	48.86	46.01	43.36	30.85	39.28	31.61	22.27	44.39	49.28	34.81	25.04	36.59	1.815	0.164	5		0.00497989	1.33621	0.157918	1.66254	0.436068	1.13587	0.307536	0.747745	0.627582	1.09445
Hif1a	65.32	54.56	73.54	84.47	53.49	88.53	12.35	66.86	52.21	77.81	65.93	76.35	75.7	69.75	69.69	60.82	79.01	43.24	81.58	111.69	73.48	62.61	96.04	1.644	0.202	5		0.422701	1.17098	0.289137	1.38909	0.0860066	1.31903	0.422589	0.810944	0.330455	0.85402
Stmn1	10.7	16.37	13.62	13.1	13.72	11.75	12.35	10.96	12.26	37.1	14.98	14.25	12.47	15.17	11.01	22.81	12.56	12.42	13.33	14.24	16.76	14.8	18.29	0.365	0.865	5		0.705002	0.947899	0.594081	0.765103	0.771511	1.04664	0.594204	1.22803	0.274136	0.897701
Grap	29.96	35.46	33.59	41.48	19.54	25.85	12.35	39.83	12.26	39.81	29.22	36.65	12.47	33.93	38.85	44.35	32.44	32.76	37.79	31.76	27.07	29.6	32.01	0.78	0.578	5		0.579422	0.877386	0.996536	1.00195	0.134103	0.867822	0.204779	0.714707	0.371832	0.82517
Fpr1	10.7	9.55	13.62	19.61	17.49	8.08	12.35	15.65	12.26	10.86	13.35	16.29	26.72	15.17	11.01	17.74	13.31	12.42	13.33	8.6	8.99	10.37	10.98	2.227	0.099	5		0.370999	1.33392	0.156117	1.47001	0.0420752	0.750467	0.494538	0.917444	0.0390196	1.79708
Ltbr	17.98	23.19	16.34	32.43	25.72	24.29	12.35	15.65	12.26	19	24.72	29.52	25.23	22.62	29.71	21.54	15.8	20.96	28.19	26.28	11.6	27.32	24.7	3.394	0.026	5	2	0.0628246	1.43349	0.00373383	1.78805	0.703866	1.06743	0.0394571	0.669574	0.52238	1.1216
Pttg1	20.38	5.76	12.71	13.58	25.72	14.88	12.35	18.49	43.97	32.57	30.72	29.52	31.17	29.22	16	24.07	18.3	12.42	13.8	19.71	21.92	23.9	16.46	2.1	0.115	5		0.421622	1.39459	0.684675	1.13503	0.815261	0.957804	0.367169	1.34212	0.00366975	1.59046
Bcl2l2	11.39	12.28	10.89	15.08	17.49	14.1	27.62	10.96	12.26	14.48	13.35	17.31	12.47	16.97	11.01	21.54	15.8	22.27	13.8	20.81	21.92	17.07	12.81	0.863	0.526	5		0.020537	1.35041	0.695115	0.880384	0.933553	0.986528	0.780057	0.932184	0.316132	0.831887
Nfkb2	13.78	13.64	14.53	30.92	29.83	27.42	27.62	18.49	12.26	22.62	31.46	26.47	37.11	15.17	13.71	20.27	18.3	19.65	25.2	21.9	15.47	18.21	26.53	8.296	0	5	1	0.000135369	2.10179	0.0564927	1.56464	0.136133	1.23203	0.406627	1.16231	0.0285791	1.4761
Ezh2	10.7	13.64	11.8	13.1	26.74	14.1	27.62	29.87	12.26	14.48	13.35	15.27	12.47	16.97	11.01	16.47	14.14	17.03	13.8	8.6	15.47	17.07	11.89	1.647	0.201	5		0.255302	1.49253	0.227422	0.650441	0.374793	0.883761	0.196029	1.39232	0.877215	1.02474
Traf6	11.99	19.1	16.34	14.33	22.63	18.8	12.35	22.76	12.26	19	21.73	17.31	31.17	15.17	16	16.47	14.14	24.89	28.19	15.33	15.47	18.21	19.21	0.941	0.48	5		0.430233	1.17563	0.19825	1.41048	0.539928	1.11238	0.821068	0.957223	0.377925	1.21374
Hdac1	17.38	21.82	22.7	29.41	29.83	23.5	12.35	18.49	12.26	22.62	18.73	18.32	12.47	15.17	11.01	17.74	15.8	12.42	18.6	17.52	8.99	27.32	18.29	3.731	0.018	5	5	0.0571565	1.33667	0.983055	1.00467	0.27121	1.25755	0.467615	1.13876	0.706388	0.909759
Irak4	26.97	35.46	23.6	35.45	41.14	34.47	12.35	27.03	52.21	32.57	45.7	43.77	48.98	29.22	31.99	27.88	26.62	22.27	29.99	37.23	32.23	25.04	48.48	2.071	0.12	5		0.1113	1.29095	0.185206	1.48679	0.142002	1.25359	0.658611	1.1248	0.0774056	1.33405
Fancg	10.7	16.37	13.62	15.84	16.46	15.67	12.35	17.07	12.26	20.81	13.35	14.25	23.75	15.17	16	21.54	12.56	12.42	13.33	14.24	23.2	10.37	12.81	0.264	0.927	5		0.216357	1.17891	0.703131	1.09564	0.792731	0.95186	0.975079	1.00544	0.563491	1.15731
Tnfrsf1b	58.13	72.29	78.98	82.96	80.23	72.07	36.12	48.37	57.7	76.91	87.65	69.23	95	90.49	51.41	73.49	74.02	61.58	73.19	66.8	68.33	68.3	99.7	1.951	0.138	5		0.283402	1.1235	0.0596407	1.53282	0.590515	1.07217	0.189465	0.780293	0.417378	1.11554
Smc1a	21.57	23.19	19.97	20.36	13.72	17.24	12.35	22.76	12.26	24.43	20.23	18.32	12.47	19.79	23.99	22.81	23.29	12.42	26.39	26.28	16.76	10.37	18.29	0.433	0.819	5		0.103973	0.792832	0.836576	0.947447	0.826614	0.958847	0.525832	0.877322	0.57504	0.866891
Il15ra	12.59	23.19	29.05	13.1	14.4	12.53	12.35	21.34	12.26	10.86	15.73	21.38	12.47	16.02	23.99	24.07	14.97	12.42	13.8	20.81	19.34	13.66	23.78	1.157	0.37	5		0.163396	0.617461	0.545039	1.16364	0.996044	0.999125	0.275166	0.776347	0.610845	0.904184
Blk	11.39	13.64	18.16	29.41	18.51	9.4	65.87	31.3	46.71	16.29	15.73	20.36	26.72	19.79	14.85	20.27	24.95	23.58	13.33	15.33	20.63	19.35	21.04	3.097	0.036	5	4	0.484264	1.32716	0.196901	0.522861	0.271297	0.866976	0.0818862	1.93554	0.369776	1.1673
Cd47	46.15	64.11	53.56	67.88	55.54	55.62	42.5	56.9	74.19	55.19	65.18	59.05	74.22	68.81	54.84	43.08	53.23	40.62	48.59	41.61	59.3	63.74	59.46	0.862	0.526	5		0.486837	1.09291	0.342463	1.15657	0.71734	1.04651	0.548509	1.09746	0.116253	1.21287
Osgin1	13.78	16.37	17.25	16.59	22.63	17.24	27.62	24.18	12.26	15.38	20.23	22.4	12.47	17.91	14.85	12.16	14.97	19.65	13.33	14.24	24.49	23.9	15.55	0.453	0.806	5		0.238053	1.19114	0.775655	0.924807	0.411178	1.15049	0.29629	1.24843	0.987375	1.00353
Bid	28.77	27.28	30.87	31.68	20.57	32.12	27.62	22.76	12.26	39.81	27.72	34.61	12.47	30.16	18.28	21.54	32.44	12.42	29.39	12.05	18.05	29.6	31.1	0.261	0.928	5		0.838932	0.970663	0.940804	0.973483	0.845577	1.04659	0.698744	1.11514	0.901917	1.03725
Creb1	12.59	42.28	25.42	42.23	28.8	27.42	12.35	18.49	12.26	32.57	29.97	25.45	46.01	24.51	20.57	25.34	22.46	30.14	29.39	25.19	27.07	21.63	29.27	1.523	0.235	5		0.570559	1.22618	0.110719	1.78723	0.404582	1.07747	0.254238	0.768879	0.19045	1.27537
Iqsec1	16.78	24.55	20.88	17.35	20.57	18.02	12.35	28.45	35.72	27.14	20.98	19.34	26.72	16.02	16	21.54	22.46	12.42	18.6	23	18.05	13.66	20.12	1.399	0.274	5		0.441553	0.899212	0.583491	0.862306	0.691132	1.05642	0.13056	1.46512	0.209633	1.1959
Myc	24.57	35.46	29.05	33.94	36	36.82	57.37	41.25	43.97	25.33	17.23	27.49	43.04	29.22	38.85	32.94	33.27	23.58	37.19	37.23	39.96	31.87	32.01	1.322	0.302	5		0.146245	1.19847	0.258901	0.69684	0.208741	1.12923	0.150245	1.32966	0.318136	0.820524
Sox4	21.57	19.1	28.14	23.38	23.66	22.72	12.35	19.92	12.26	23.52	13.48	20.36	12.47	26.39	18.28	25.34	25.78	20.96	21	23	19.34	18.21	18.29	2.907	0.045	5	5	0.912673	1.01381	0.704591	0.907372	0.102	0.855161	0.077089	0.728587	0.0828136	0.77307
Ifitm2	13.18	17.73	22.7	27.15	31.89	13.32	12.35	15.65	12.26	23.52	36.71	44.79	160.31	15.17	17.14	17.74	14.97	12.42	25.2	17.52	20.63	31.87	24.7	3.426	0.025	5	1	0.371287	1.34975	0.111864	5.05509	0.0113123	1.54855	0.863115	1.02951	0.101809	3.36071
Mre11a	19.18	35.46	23.6	15.08	24.69	16.45	12.35	27.03	12.26	18.1	23.97	19.34	26.72	19.79	22.85	34.21	23.29	22.27	16.8	24.09	27.07	23.9	12.81	1.106	0.394	5		0.268175	0.718558	0.245506	1.33888	0.358357	0.855077	0.135058	0.712156	0.555138	1.11509
Jun	20.98	28.64	44.49	22.63	36	58.76	48.87	24.18	38.47	28.05	28.47	18.32	29.69	40.53	31.99	31.68	29.94	20.96	27.59	40.52	30.94	33.01	35.67	0.647	0.668	5		0.571752	1.24737	0.25012	0.730625	0.525671	1.08143	0.540607	1.12484	0.0862702	0.759952
Klrk1	13.18	19.1	16.34	13.1	21.6	10.97	40.37	31.3	49.46	12.67	13.48	20.36	28.2	18.85	11.01	21.54	12.56	17.03	13.33	16.43	19.34	13.66	10.06	3.368	0.027	5	4	0.801994	0.939325	0.255739	0.618236	0.532231	0.899123	0.0488502	2.06507	0.15316	1.41994
Serpine1	20.98	45.01	39.04	14.33	22.63	10.97	29.75	31.3	12.26	16.29	21.73	20.36	20.78	28.28	55.98	35.48	14.97	12.42	24	37.23	34.81	20.49	37.5	1.331	0.298	5		0.076347	0.456346	0.8088	0.935565	0.877186	1.0469	0.499485	0.761232	0.0844243	0.680279
Rac2	20.98	45.01	33.59	39.22	38.06	32.9	42.5	24.18	49.46	33.48	37.46	32.58	46.01	36.76	25.14	45.61	15.8	38	24	25.19	27.07	27.32	35.67	0.822	0.551	5		0.649597	1.10645	0.867465	1.03418	0.456854	0.863245	0.52391	1.15941	0.0339112	1.38899
Pla2g5	11.39	17.73	13.62	13.1	14.4	16.45	12.35	19.92	12.26	17.19	14.23	12.22	20.78	15.17	13.71	25.34	12.56	17.03	13.33	9.86	15.47	10.37	18.29	0.41	0.835	5		0.856867	1.02831	0.923646	1.02031	0.26735	0.803245	0.676761	0.920535	0.450988	1.16929
Cd72	10.7	19.1	10.89	26.4	38.06	18.8	31.87	24.18	12.26	19	50.94	48.86	84.61	15.17	13.71	12.16	14.14	20.96	27.59	33.95	39.96	44.39	29.27	11.845	0	5	1	0.0856192	2.0462	0.0147533	2.81617	0.000492107	2.3005	0.144864	1.43338	0.0313924	1.75468
Plekhm1	23.97	28.64	19.07	42.99	39.09	33.69	57.37	24.18	54.96	25.33	23.22	28.5	35.62	35.82	39.99	32.94	38.26	31.45	27.59	24.09	27.07	28.46	25.61	2.365	0.084	5		0.0189903	1.61509	0.355943	0.719558	0.000863638	0.744256	0.578247	1.13359	0.400611	1.09597
Itgax	10.7	12.28	9.99	26.4	23.66	21.15	12.35	17.07	12.26	8.53	20.98	15.27	35.62	15.17	11.01	20.27	12.56	12.42	31.19	49.28	38.67	23.9	32.01	9.033	0	5	3	0.00154758	2.15984	0.09178	1.90852	0.00191415	2.45065	0.49561	0.878657	0.176021	0.684281
Mmp14	17.98	8.18	8.97	24.89	19.54	21.94	12.35	10.96	12.26	9.05	31.46	20.36	25.23	15.17	11.01	12.16	14.97	12.42	29.39	9.86	8.99	10.37	20.12	4.218	0.011	5	1	0.0410487	1.88927	0.003709	2.30241	0.538794	1.19778	0.127251	0.848547	0.1366	1.6311
Pld1	69.52	77.75	59.92	69.38	53.49	68.94	48.87	52.64	43.97	84.15	70.42	70.24	66.79	61.27	55.98	82.36	69.03	48.48	84.58	62.42	73.48	69.44	82.32	1.099	0.397	5		0.523252	0.925769	0.326518	1.20455	0.159193	1.17381	0.579082	0.905138	0.374809	0.928836
Nlgn2	17.98	12.28	22.7	18.1	19.54	9.4	12.35	25.61	12.26	10.86	17.98	13.23	12.47	15.17	11.01	24.07	16.63	12.42	13.33	18.62	12.89	13.66	18.29	0.138	0.981	5		0.675064	0.888218	0.876584	0.953504	0.852223	0.968348	0.886645	0.962799	0.718492	0.94804
Irf1	31.76	36.83	28.14	49.02	51.43	35.25	31.87	35.56	12.26	40.72	46.45	42.76	37.11	49.02	22.85	25.34	23.29	22.27	41.39	36.14	39.96	42.12	37.5	2.39	0.081	5		0.0824594	1.40287	0.179761	1.39878	0.0729725	1.38061	0.851821	1.05423	0.323695	1.0681
Trpm4	16.78	13.64	17.25	15.08	17.49	9.4	27.62	10.96	12.26	10.86	14.23	16.29	25.23	15.17	20.57	24.07	12.56	12.42	13.33	14.24	28.36	18.21	25.61	0.521	0.757	5		0.513378	0.880428	0.596522	1.20475	0.453895	1.17644	0.739878	0.9096	0.781897	0.931495
Tnfsf13b	16.78	19.1	26.33	19.61	16.46	14.88	27.62	19.92	38.47	18.1	21.73	18.32	20.78	17.91	22.85	17.74	12.56	12.42	13.33	15.33	12.89	22.77	13.72	2.232	0.098	5		0.305145	0.819	0.347332	0.779048	0.695098	0.934835	0.0836396	1.55891	0.117972	1.29912
Ddx58	19.18	25.92	27.24	24.13	31.89	25.85	29.75	10.96	12.26	19	44.2	36.65	38.59	19.79	19.42	17.74	19.13	12.42	24	24.09	29.65	20.49	32.01	8.658	0	5	1	0.406815	1.13174	0.0101024	2.21277	0.0101805	1.47164	0.94484	1.01653	0.00539801	1.52846
Ikbke	13.78	21.82	9.99	16.59	25.72	9.4	42.5	35.56	12.26	14.48	16.48	27.49	25.23	17.91	20.57	12.16	12.56	23.58	15	10.95	11.6	20.49	16.46	1.235	0.336	5		0.745734	1.13424	0.751659	0.880407	0.409888	0.858493	0.253029	1.50956	0.0516605	1.5481
Ulk1	27.57	40.92	37.22	49.02	34.97	33.69	31.87	44.1	41.22	33.48	30.72	37.67	26.72	26.39	25.14	26.61	22.46	27.51	32.99	30.66	43.83	25.04	45.74	2.401	0.08	5		0.562136	1.11323	0.234002	0.841663	0.0384483	1.39146	0.00344717	1.47012	0.519369	0.889244
Brd4	35.96	53.19	49.02	46.76	48.34	50.14	38.25	46.95	65.95	56.1	47.2	43.77	48.98	46.19	46.84	65.89	40.75	40.62	50.39	43.8	61.88	37.56	51.22	0.184	0.965	5		0.678502	1.05117	0.503396	0.900362	0.886221	1.01898	0.628615	1.07812	0.689711	0.952624
Tlr4	43.15	35.46	44.49	41.48	44.23	59.54	12.35	45.52	41.22	38.91	43.45	59.05	47.5	68.81	49.13	49.42	32.44	32.76	61.79	43.8	48.99	30.73	52.14	0.878	0.516	5		0.305126	1.17994	0.171219	1.44928	0.910539	1.02103	0.271636	0.741744	0.753179	1.05285
Nfkbia	34.16	42.28	28.14	49.78	42.17	36.82	27.62	28.45	41.22	38.91	37.46	37.67	46.01	32.99	43.42	45.61	21.62	22.27	31.19	45.99	43.83	28.46	43.91	0.805	0.561	5		0.220657	1.23131	0.242151	1.1859	0.404626	1.16557	0.897724	1.02616	0.758515	1.04406
Fgl2	10.7	17.73	16.34	23.38	37.03	25.07	36.12	18.49	12.26	10.86	47.95	43.77	43.04	22.62	21.71	24.07	16.63	12.42	26.39	27.38	16.76	33.01	48.48	5.518	0.003	5	1	0.0475942	1.90931	0.0147741	2.31159	0.0895644	1.55998	0.992177	0.99705	0.0851372	1.47744
Kdm4b	20.38	30.01	13.62	21.12	17.49	20.37	12.35	19.92	57.7	16.29	17.98	16.29	28.2	15.17	29.71	16.47	14.14	12.42	18.6	30.66	24.49	19.35	20.12	0.365	0.866	5		0.748586	0.921419	0.672503	0.783863	0.223177	1.28791	0.392783	1.51092	0.668622	0.919596
Suz12	29.96	28.64	34.5	36.95	40.12	28.99	12.35	22.76	41.22	32.57	23.97	26.47	51.95	46.19	30.85	20.27	29.11	24.89	31.79	18.62	33.52	22.77	34.76	0.375	0.859	5		0.314201	1.13921	0.539865	1.25363	0.726113	0.934902	0.693421	0.899643	0.482616	1.20635
Bag4	19.18	20.46	17.25	22.63	23.66	19.59	38.25	25.61	41.22	28.95	21.73	17.31	34.14	26.39	13.71	25.34	27.45	30.14	21	21.9	23.2	25.04	21.04	3.081	0.037	5	4	0.123041	1.15802	0.194452	0.727996	0.481481	0.91181	0.0930352	1.36176	0.626442	1.08724
Irf4	10.7	15	19.07	13.1	21.6	11.75	12.35	28.45	12.26	19	13.48	19.34	12.47	15.17	13.71	22.81	16.63	12.42	13.33	13.14	20.63	19.35	12.81	0.188	0.963	5		0.893236	1.03753	0.574489	0.838005	0.9081	0.98167	0.649361	1.11562	0.793345	0.952351
Slamf8	17.38	13.64	11.8	22.63	24.69	18.02	29.75	21.34	12.26	23.52	24.72	22.4	22.26	15.17	18.28	12.16	15.8	12.42	19.2	24.09	23.2	21.63	28.36	4.233	0.011	5	1	0.0429965	1.52592	0.758362	1.06489	0.00198964	1.57768	0.0824653	1.47078	0.938381	0.992731
Prkar1a	92.29	102.3	107.13	115.39	117.26	97.93	80.74	123.76	129.15	119.43	110.13	98.75	103.9	112.17	105.11	117.84	96.48	95.65	98.38	128.12	86.37	104.72	110.68	0.376	0.858	5		0.271539	1.09565	0.529121	0.920456	0.980662	1.00193	0.494705	1.07416	0.888433	0.986806
Ikbkg	26.97	25.92	27.24	18.85	24.69	18.8	12.35	31.3	35.72	22.62	25.47	11.59	12.47	25.45	26.28	22.81	20.79	23.58	22.2	15.33	33.52	22.77	29.27	1.108	0.393	5		0.0411107	0.777986	0.265194	0.647514	0.805339	1.03515	0.723835	1.07213	0.177644	0.670647
Ifih1	15.58	17.73	17.25	21.87	29.83	22.72	12.35	22.76	12.26	21.72	45.7	50.9	37.11	25.45	19.42	27.88	20.79	18.34	29.99	23	24.49	35.29	27.44	14.202	0	5	1	0.037973	1.47191	0.00231078	2.5804	0.0816798	1.25322	0.162781	0.771921	0.00708949	1.5894
Atg5	52.74	39.55	29.05	57.32	44.23	46.22	12.35	36.99	46.71	49.76	47.95	48.86	48.98	64.1	45.7	69.69	36.6	31.45	52.19	45.99	43.83	43.25	58.54	0.812	0.557	5		0.331108	1.21782	0.280542	1.33315	0.928284	0.984891	0.286376	0.736295	0.967885	0.99665
Tmem37	33.56	54.56	37.22	45.25	49.37	59.54	29.75	48.37	38.47	63.34	59.18	50.9	56.4	35.82	39.99	50.68	37.43	35.38	53.99	50.37	47.7	42.12	42.99	1.631	0.205	5		0.282614	1.22993	0.284157	1.23366	0.0684551	1.19002	0.493508	1.12851	0.0590395	1.16991
Epg5	22.17	32.73	37.22	32.43	30.86	39.17	12.35	27.03	41.22	24.43	24.72	26.47	51.95	28.28	30.85	46.88	29.94	43.24	24	26.28	38.67	28.46	34.76	0.58	0.715	5		0.539057	1.11224	0.460546	1.30934	0.283845	0.84921	0.200436	0.732672	0.612361	1.12966
Rsad2	18.58	31.37	19.07	21.87	33.94	16.45	12.35	32.72	12.26	19.91	29.22	47.85	29.69	23.56	17.14	27.88	19.13	24.89	19.2	27.38	43.83	29.6	32.93	1.912	0.145	5		0.878866	1.04694	0.0872193	1.84291	0.107994	1.35826	0.522713	0.85746	0.50058	1.16342
Lilrb4a	10.79	10.91	13.62	21.12	24.69	14.88	12.35	15.65	12.26	19.91	29.97	47.85	62.34	15.17	23.99	20.27	17.47	17.03	16.2	37.23	20.63	34.15	25.61	8.667	0	5	1	0.0484269	1.71829	0.011385	3.10587	0.0975491	1.42468	0.155861	0.800729	0.0603669	1.74563
Becn1	33.56	32.73	29.05	36.95	32.92	33.69	38.25	32.72	12.26	39.81	44.2	36.65	43.04	45.24	33.13	25.34	22.46	23.58	32.99	29.57	30.94	36.43	45.74	0.958	0.47	5		0.213993	1.08622	0.232974	1.34254	0.343034	1.17309	0.915618	1.02705	0.194518	1.1754
Fancc	11.39	15	15.43	13.1	25.72	11.75	12.35	10.96	12.26	18.1	18.73	15.27	12.47	19.79	11.01	17.74	14.14	12.42	14.4	14.24	14.18	13.66	10.98	0.446	0.81	5		0.562883	1.20923	0.430521	1.15446	0.410615	0.898269	0.513157	0.893309	0.251247	1.14809
Gpr183	65.32	62.74	54.47	80.7	51.43	42.3	46.75	75.4	57.7	83.24	65.18	70.24	43.04	88.6	54.84	79.82	96.48	52.41	68.39	56.94	45.12	69.44	47.56	0.77	0.584	5		0.833491	0.955624	0.624024	0.904431	0.136752	0.772404	0.509096	0.883683	0.833642	1.03473
Nfkbie	13.18	10.91	14.53	23.38	27.77	16.45	12.35	10.96	12.26	19.91	29.22	15.27	12.47	16.02	14.85	22.81	22.46	17.03	22.8	21.9	8.99	15.94	14.64	1.502	0.241	5		0.049226	1.75039	0.349541	1.3689	0.573691	0.904476	0.110271	0.744338	0.688774	1.12654
Ets2	12.59	17.73	13.62	14.33	13.72	21.94	12.35	31.3	12.26	16.29	14.98	19.34	12.47	23.56	13.71	12.16	21.62	12.42	18.6	23	19.34	21.63	15.55	0.439	0.816	5		0.547769	1.13769	0.679621	0.864081	0.319313	1.17551	0.787283	1.08123	0.124644	0.794775
Irak1	15.58	15	25.42	19.61	18.51	16.45	12.35	19.92	12.26	21.72	28.47	20.36	22.26	26.39	17.14	12.16	17.47	12.42	24	24.09	19.34	19.35	24.7	1.588	0.217	5		0.898405	0.974464	0.103189	1.43074	0.106301	1.30264	0.883645	0.967662	0.582156	1.06282
Hmox1	11.39	17.73	14.53	21.12	17.49	13.32	12.35	21.34	12.26	15.38	26.22	23.41	48.98	17.91	16	22.81	12.56	12.42	15.6	23	11.6	14.8	16.46	4.005	0.014	5	1	0.395584	1.18969	0.0596238	2.14381	0.986158	0.997062	0.73627	0.938341	0.0415357	2.01755
Rela	22.17	34.1	31.78	30.92	18.51	21.15	27.62	15.65	12.26	25.33	24.72	39.7	26.72	23.56	18.28	26.61	22.46	20.96	23.4	29.57	18.05	21.63	29.27	1.547	0.228	5		0.329691	0.80159	0.145001	1.50284	0.465437	1.08984	0.569114	0.903504	0.234606	1.2459
Coa5	17.38	16.37	9.99	19.61	23.66	17.24	12.35	15.65	12.26	22.62	30.72	21.38	26.72	19.79	16	12.16	12.56	12.42	17.4	29.57	18.05	20.49	21.95	4.299	0.01	5	1	0.133674	1.3834	0.0344708	1.67133	0.0305901	1.47347	0.688749	1.07775	0.222602	1.22247
Nfe2l2	69.52	77.75	62.64	60.33	59.66	76.78	38.25	54.06	74.19	76.91	61.43	82.46	66.79	54.67	81.12	84.89	68.2	44.55	88.78	83.22	101.84	78.54	99.7	2.695	0.057	5		0.570711	0.937402	0.46959	1.15405	0.0286898	1.35585	0.636428	0.912523	0.0378285	0.776706
Map1lc3a	21.57	50.47	30.87	34.69	49.37	25.85	36.12	10.96	49.46	38.91	28.47	24.43	40.08	39.59	43.42	54.48	29.11	28.83	35.99	18.62	33.52	28.46	20.12	0.573	0.72	5		0.841477	1.06802	0.794034	0.91527	0.0829665	0.699534	0.579715	0.866359	0.550146	1.13354
Ercc2	17.38	13.64	17.25	13.1	13.72	23.5	12.35	27.03	12.26	18.1	20.23	12.22	20.78	15.17	16	12.16	14.97	12.42	13.33	8.6	14.18	18.21	21.04	0.373	0.86	5		0.858082	1.04247	0.95046	1.01768	0.693698	1.06561	0.335033	1.23268	0.473146	1.17724
Lair1	111.47	130.94	124.38	227.01	171.78	135.53	110.49	142.26	112.66	190.91	206.77	162.88	189.99	89.55	210.23	119.1	108.12	100.89	185.96	186.15	149.54	111.55	218.61	1.863	0.154	5		0.109354	1.45675	0.111709	1.34129	0.15349	1.35662	0.662132	1.10752	0.558741	1.095
Ly6g	10.7	13.64	12.71	13.1	22.63	11.75	34	19.92	49.46	14.48	13.35	27.49	32.65	15.17	17.14	12.16	12.56	12.42	13.33	15.33	18.05	10.37	10.06	3.007	0.04	5	4	0.380695	1.28151	0.654466	0.831382	0.803926	0.966739	0.0604871	2.12131	0.0555155	1.8243
Tnfrsf12a	12.59	20.46	17.25	13.1	21.6	8.08	29.75	32.72	12.26	13.57	14.98	20.36	32.65	16.02	13.71	16.47	12.56	22.27	13.33	17.52	14.18	15.94	10.98	1.212	0.345	5		0.611729	0.850497	0.941874	1.02665	0.394311	0.887943	0.283576	1.36215	0.0901342	1.57494
Kdm1b	13.18	35.46	17.25	13.1	28.8	13.32	12.35	21.34	38.47	20.81	13.35	25.45	23.75	15.17	27.42	20.27	20.79	32.76	22.8	23	20.63	10.37	14.64	0.3	0.906	5		0.700346	0.838063	0.753555	0.897064	0.241739	0.7855	0.994876	0.998303	0.574727	1.14009
Chn2	19.78	27.28	17.25	18.85	22.63	24.29	12.35	25.61	12.26	30.76	16.48	20.36	25.23	25.45	31.99	22.81	24.12	17.03	25.79	13.14	25.78	19.35	15.55	0.327	0.89	5		0.893561	1.0227	0.943322	1.02198	0.252488	0.820511	0.441748	0.833814	0.851039	1.03855
Igf1r	10.7	16.37	14.53	13.1	19.54	17.24	12.35	10.96	12.26	17.19	16.48	11.59	20.78	15.17	11.01	12.16	14.14	12.42	15.6	16.43	15.47	10.37	14.64	1.052	0.42	5		0.334558	1.19904	0.31176	1.23452	0.276437	1.11726	0.890328	1.01618	0.487389	1.12283
Axl	10.7	9.55	10.89	18.85	40.12	25.07	31.87	15.65	12.26	20.81	78.66	45.81	56.4	21.68	11.01	20.27	17.47	12.42	20.4	37.23	29.65	28.46	30.19	13.277	0	5	1	0.0494832	2.69878	0.00847974	2.99243	0.00603384	1.76138	0.448581	1.2159	0.00774285	2.06572
Tnfsf10	10.7	12.28	16.34	13.1	19.54	8.62	29.75	27.03	12.26	22.62	17.23	25.45	32.65	15.17	18.28	17.74	12.56	12.42	14.4	13.14	19.34	17.07	14.64	3.431	0.025	5	4	0.865692	1.04934	0.724219	1.09579	0.778057	1.03177	0.0737571	1.5042	0.0391003	1.59753
Kdm1a	23.37	23.19	13.62	24.89	15.43	25.07	12.35	22.76	12.26	25.33	21.73	11.59	31.17	35.82	22.85	16.47	19.96	12.42	19.8	16.43	18.05	15.94	14.64	0.37	0.862	5		0.720863	1.08657	0.616866	1.18276	0.29895	0.789249	0.558995	0.845192	0.3329	1.2666
Ccl5	10.7	5.76	8.97	17.35	28.8	21.94	12.35	10.96	12.26	8.53	21.73	29.52	53.44	15.17	11.01	12.16	12.56	12.42	25.2	18.62	28.36	17.07	71.35	3.088	0.037	5	1	0.0172557	2.67755	0.0313399	3.16523	0.0888427	2.53632	0.180124	0.870578	0.859912	1.08645
Vps4a	14.98	20.46	18.16	18.85	13.72	18.8	12.35	28.45	12.26	22.62	14.98	12.22	12.47	23.56	11.01	22.81	14.97	12.42	15.6	24.09	19.34	10.37	21.95	0.467	0.796	5		0.765485	0.958396	0.287752	0.698908	0.722465	1.07762	0.682219	1.11596	0.177432	0.723773
Ccl2	10.7	12.28	10.89	15.08	21.6	8.08	12.35	10.96	12.26	8.53	34.46	34.61	54.92	15.17	11.01	19.01	12.56	12.42	16.8	26.28	18.05	25.04	22.87	14.814	0	5	1	0.408517	1.32152	0.00335027	3.74875	0.0108003	1.55394	0.135448	0.785592	0.0126569	1.89518
Cdkn1a	12.59	13.64	12.71	14.33	30.86	8.08	12.35	28.45	12.26	30.76	46.45	57.01	28.2	28.28	20.57	25.34	16.63	22.27	55.79	51.47	48.99	26.18	42.08	7.384	0.001	5	1	0.521336	1.368	0.0551427	2.09433	0.00387545	1.98523	0.74689	0.926474	0.916138	0.977388
Ikbkb	34.76	61.38	43.58	68.63	51.43	56.41	31.87	35.56	60.45	58.81	54.69	64.14	84.61	47.13	63.98	50.68	42.42	34.07	59.39	52.56	55.43	38.7	58.54	1.647	0.201	5		0.260264	1.26303	0.127245	1.45296	0.420543	1.11054	0.912807	0.979363	0.118022	1.28133
Kdm4a	31.16	45.01	31.78	27.9	34.97	27.42	12.35	22.76	46.71	41.62	40.45	45.81	35.62	27.34	52.56	34.21	34.93	35.38	40.79	21.9	37.39	26.18	48.48	0.482	0.785	5		0.315477	0.836406	0.365778	1.31648	0.770148	0.947511	0.501677	0.836677	0.436523	1.16249
Kdm5c	43.75	58.65	34.5	36.2	45.26	36.82	57.37	32.72	41.22	35.29	43.45	37.67	38.59	43.36	52.56	57.02	34.93	31.45	54.59	48.18	37.39	31.87	42.08	0.2	0.958	5		0.460926	0.863988	0.805219	0.958063	0.87323	0.976245	0.773297	0.949526	0.61275	0.931842
Rps3	11.99	17.73	13.62	19.61	20.57	10.97	12.35	19.92	12.26	12.67	20.23	15.27	12.47	24.51	19.42	16.47	17.47	12.42	16.2	13.14	30.94	15.94	15.55	0.498	0.773	5		0.49806	1.1802	0.587859	1.11818	0.939112	1.01639	0.218701	0.791893	0.62336	0.8712
Tnfsf12	17.98	36.83	22.7	42.23	23.66	36.04	12.35	36.99	46.71	19.91	25.47	28.5	56.4	22.62	27.42	31.68	17.47	26.2	22.8	25.19	29.65	20.49	31.1	0.742	0.603	5		0.359196	1.31506	0.557061	1.26906	0.811778	1.03062	0.613343	1.15599	0.203541	1.42343
Hprt	20.38	36.83	25.42	29.41	32.92	23.5	29.75	32.72	12.26	24.43	17.23	34.61	35.62	28.28	28.56	39.28	34.93	35.38	25.2	21.9	27.07	35.29	32.01	0.685	0.641	5		0.857927	1.03873	0.576715	1.17601	0.157664	0.850027	0.109833	0.744758	0.878859	1.03037
Casp1	32.36	21.82	20.88	53.55	34.97	34.47	46.75	29.87	12.26	29.86	48.7	34.61	12.47	31.11	35.42	30.41	28.28	17.03	34.19	28.47	24.49	36.43	43.91	0.813	0.557	5		0.0931298	1.63856	0.860691	1.07552	0.299363	1.17743	0.866892	1.04341	0.86566	0.953092
Irf7	13.78	5.76	12.71	14.33	21.6	14.88	12.35	10.96	12.26	12.67	39.71	36.65	59.37	15.17	11.01	12.16	13.31	12.42	22.8	27.38	19.34	26.18	32.01	20.36	0	5	1	0.145837	1.5755	0.0025965	3.75152	0.000477406	1.99329	0.406495	0.941158	0.0159604	1.77133
Kcnk13	21.57	19.1	19.07	21.87	25.72	21.94	38.25	28.45	12.26	13.57	22.47	14.25	12.47	24.51	18.28	19.01	20.79	19.65	24.6	16.43	21.92	21.63	21.95	0.576	0.718	5		0.097979	1.16388	0.428082	0.708815	0.632383	1.04196	0.647169	1.13128	0.137605	0.76958
Il1b	10.7	5.76	8.97	14.33	30.86	19.59	12.35	10.96	12.26	8.53	13.35	30.54	47.5	15.17	16	16.47	12.56	17.03	13.33	26.28	14.18	10.37	13.72	3.673	0.02	5	1	0.0613954	2.54738	0.0665681	2.76311	0.964944	1.00842	0.00729857	0.713777	0.115133	1.95579
Hdac2	12.59	20.46	10.89	20.36	24.69	14.1	31.87	10.96	12.26	13.57	13.35	18.32	12.47	27.34	14.85	20.27	14.97	20.96	13.33	15.33	20.63	18.21	19.21	0.524	0.755	5		0.299695	1.34615	0.701117	0.857171	0.405219	0.881289	0.634498	0.872294	0.279793	0.848422
Mb21d1	22.17	20.46	10.89	24.89	23.66	17.24	31.87	10.96	35.72	17.19	16.48	23.41	12.47	15.17	13.71	12.16	20.79	26.2	15	16.43	15.47	10.37	11.89	1.235	0.336	5		0.388963	1.22926	0.424635	0.729197	0.220551	0.785641	0.322678	1.35948	0.242543	1.26181
Siglec1	13.18	12.28	17.25	13.1	17.49	8.08	36.12	27.03	12.26	8.53	23.97	27.49	20.78	15.17	11.01	12.16	12.56	12.42	16.2	8.6	14.18	13.66	15.55	2.276	0.093	5		0.68816	0.905409	0.707336	1.14749	0.535356	1.07691	0.18802	1.65706	0.00376243	1.76565
Crem	11.39	25.92	11.8	13.1	15.43	15.67	29.75	24.18	38.47	23.52	20.23	20.36	26.72	22.62	21.71	27.88	13.31	24.89	15	14.24	29.65	12.52	11.89	2.812	0.05	5	4	0.752556	0.90002	0.202858	0.774212	0.222528	0.754461	0.136932	1.31238	0.26181	1.34674
Trem3	10.7	12.28	9.99	13.1	13.72	8.08	27.62	27.03	38.47	11.76	13.35	11.59	26.72	15.17	11.01	19.01	12.56	18.34	13.33	8.6	12.89	15.94	16.46	3.299	0.029	5	4	0.753132	1.05854	0.291107	0.656751	0.422309	0.883428	0.0695059	1.72296	0.376653	1.28087
Tmem204	19.18	23.19	11.8	23.38	21.6	17.24	12.35	29.87	12.26	19.91	13.48	25.45	29.69	23.56	26.28	22.81	14.14	19.65	19.2	20.81	11.6	17.07	16.46	0.563	0.727	5		0.519236	1.14861	0.532682	1.22991	0.139684	0.799887	0.555702	0.873614	0.20492	1.34328
Atr	10.79	9.55	8.97	14.33	21.6	11.75	12.35	10.96	12.26	11.76	23.22	11.59	12.47	21.68	17.14	17.74	12.56	12.42	14.4	18.62	23.2	10.37	10.06	1.308	0.307	5		0.11058	1.62675	0.267762	1.33192	0.757136	0.940029	0.0598942	0.725564	0.923939	1.02805
Tspan18	11.99	8.18	12.71	13.1	17.49	13.32	12.35	10.96	12.26	13.57	19.48	11.59	12.47	15.17	11.01	12.16	17.47	12.42	15.6	13.14	15.47	13.66	14.64	1.306	0.308	5		0.140417	1.33546	0.353938	1.18139	0.519757	1.06273	0.367238	0.900264	0.995516	1.00078
Atg14	13.18	24.55	13.62	18.85	20.57	14.88	12.35	10.96	12.26	13.57	13.48	14.25	12.47	17.91	20.57	21.54	18.3	19.65	13.33	14.24	16.76	12.52	17.38	4.202	0.011	5	5	0.82151	1.05745	0.204358	1.09076	0.00365614	0.757681	8.4167e-05	0.626978	0.317043	0.9026
Casp9	15.58	27.28	16.34	17.35	13.72	23.5	12.35	25.61	12.26	20.81	13.35	25.45	29.69	23.56	27.42	36.74	25.78	27.51	16.8	18.62	21.92	25.04	23.78	1.992	0.132	5		0.760874	0.921791	0.410932	1.28565	0.0341345	0.752854	0.0304006	0.629654	0.712047	1.07526
Birc2	27.57	45.01	30.87	34.69	34.97	23.5	31.87	44.1	12.26	32.57	30.72	31.56	37.11	32.05	25.14	48.15	33.27	24.89	26.99	28.47	39.96	31.87	37.5	0.109	0.989	5		0.628097	0.900532	0.728931	1.09702	0.959468	1.00789	0.749475	0.923547	0.964044	1.00522
Serpina3n	10.7	16.37	9.99	13.1	15.43	8.08	29.75	18.49	38.47	14.48	13.35	12.22	19.3	15.17	11.01	12.16	12.56	12.42	13.33	12.05	21.92	10.37	13.72	3.188	0.033	5	4	0.96205	0.987858	0.183789	0.591231	0.466627	1.12745	0.0352007	1.99759	0.834468	1.04753
Lfng	32.36	40.92	30.87	43.74	46.29	39.95	12.35	28.45	35.72	43.43	47.2	60.06	34.14	55.61	28.56	22.81	32.44	12.42	52.79	24.09	34.81	39.84	37.5	1.214	0.345	5		0.0768183	1.24801	0.148183	1.57177	0.407794	1.24493	0.970667	0.98747	0.300259	1.24672
Npl	28.77	27.28	23.6	46	28.8	30.55	12.35	28.45	43.97	30.76	35.96	45.81	28.2	28.28	36.56	34.21	29.94	17.03	41.99	33.95	28.36	29.6	31.1	0.728	0.612	5		0.205793	1.32266	0.416364	1.26917	0.388882	1.12998	0.963964	0.988991	0.486858	1.11081
Ash2l	19.18	28.64	23.6	27.9	36	25.07	27.62	51.21	12.26	32.57	19.48	22.4	31.17	26.39	28.56	30.41	17.47	35.38	23.4	20.81	21.92	25.04	23.78	0.63	0.679	5		0.242138	1.24573	0.538312	0.787644	0.163955	0.831705	0.687424	1.11841	0.638206	1.05916
Kdm5a	35.36	19.1	34.5	38.46	34.97	29.77	12.35	36.99	63.2	37.1	35.96	22.4	28.2	32.99	38.85	38.01	30.77	24.89	29.99	28.47	39.96	36.43	29.27	0.315	0.897	5		0.463002	1.16007	0.53085	0.771273	0.937162	0.991602	0.666073	1.13014	0.378328	0.879032
Dnmt3a	20.38	20.46	15.43	25.64	17.49	18.8	12.35	18.49	43.97	20.81	17.98	19.34	12.47	16.97	20.57	21.54	22.46	18.34	23.4	30.66	23.2	17.07	10.98	0.394	0.846	5		0.566659	1.10059	0.422884	0.694276	0.76212	1.05437	0.545675	1.19669	0.376687	0.787991
Birc5	10.7	12.28	8.97	13.1	13.72	8.62	31.87	19.92	49.46	15.38	13.48	17.31	19.3	15.17	11.01	17.74	16.63	18.34	13.33	13.14	15.47	15.94	15.55	3.628	0.02	5	4	0.567479	1.10923	0.229876	0.572637	0.469654	0.93079	0.0915584	1.84798	0.223314	1.13691
Traf2	23.37	24.55	29.05	33.94	25.72	25.85	36.12	28.45	12.26	28.95	28.47	26.47	23.75	25.45	35.42	20.27	25.78	12.42	40.19	35.04	20.63	20.49	33.84	0.378	0.857	5		0.426951	1.11095	0.973138	0.99187	0.294785	1.25851	0.68785	1.10797	0.510455	0.873227
Nod1	29.96	46.37	27.24	33.94	39.09	25.85	31.87	32.72	12.26	35.29	35.96	40.72	40.08	31.11	21.71	40.55	25.78	34.07	26.99	29.57	36.1	22.77	39.33	0.786	0.574	5		0.836729	0.954717	0.149915	1.38826	0.946434	1.01005	0.67452	0.914861	0.103861	1.25743
Nrp2	11.99	13.64	9.99	13.1	13.72	8.08	12.35	10.96	12.26	9.95	13.48	12.22	12.47	16.02	11.01	20.27	12.56	20.96	13.33	15.33	16.76	10.37	9.93	1.634	0.205	5		0.91346	0.979787	0.133441	1.11804	0.244029	0.813165	0.0776213	0.704034	0.823819	0.967996
Dot1l	16.78	24.55	19.07	15.08	26.74	18.8	12.35	32.72	12.26	15.38	18.73	28.5	26.72	32.99	23.99	21.54	24.95	26.2	16.8	18.62	21.92	22.77	23.78	1.126	0.384	5		0.986715	1.00364	0.352793	1.35607	0.0579132	0.801188	0.151993	0.700914	0.217607	1.18635
Smarcd1	14.38	13.64	9.99	13.1	13.72	12.53	29.75	25.61	12.26	16.29	18.73	12.22	19.3	15.17	11.01	12.16	15.8	12.42	14.4	10.95	14.18	14.8	14.64	2.557	0.067	5		0.765617	1.03525	0.449063	0.798475	0.69128	1.03621	0.0772894	1.57583	0.173719	1.2143
Braf	21.57	45.01	29.05	30.17	36	21.94	40.37	27.03	12.26	36.19	29.22	26.47	35.62	33.93	34.28	41.81	33.27	24.89	23.4	19.71	32.23	36.43	24.7	0.327	0.89	5		0.770404	0.921364	0.855838	1.0509	0.157731	0.811452	0.479447	0.861057	0.514194	1.11514
Serpinf1	37.16	35.46	48.12	69.38	48.34	48.57	29.75	52.64	41.22	66.95	48.7	38.68	47.5	45.24	39.99	64.62	42.42	36.69	50.39	32.85	59.3	47.81	90.56	0.693	0.636	5		0.13143	1.37726	0.794923	0.943745	0.363175	1.2269	0.84203	1.04036	0.420965	0.800256
Brd3	17.38	21.82	16.34	17.35	15.43	11.75	12.35	18.49	12.26	13.57	19.48	21.38	22.26	15.17	26.28	24.07	13.31	12.42	24.6	13.14	12.89	13.66	21.95	1.039	0.427	5		0.193403	0.801764	0.0144095	1.48509	0.799476	0.945096	0.283553	0.776301	0.3055	1.21985
Atp6v1a	29.96	30.01	44.49	46	34.97	44.65	46.75	28.45	41.22	30.76	30.72	44.79	51.95	42.42	45.7	25.34	29.94	34.07	37.79	47.09	27.07	23.9	31.1	0.659	0.659	5		0.301698	1.20257	0.471445	1.15469	0.71758	0.940722	0.827224	1.03665	0.250538	1.27244
Map3k1	26.97	43.65	38.13	31.68	44.23	28.99	27.62	32.72	49.46	29.86	42.7	36.65	35.62	41.47	33.13	16.47	30.77	30.14	25.79	27.38	29.65	46.67	33.84	0.426	0.824	5		0.859323	0.964598	0.603431	1.09762	0.690899	1.07468	0.49709	1.14867	0.323334	1.17319
Mr1	12.59	12.28	11.8	13.58	13.72	10.18	12.35	10.96	12.26	8.53	14.98	13.23	12.47	16.02	16	12.16	15.8	12.42	14.4	21.9	21.92	12.52	16.46	3.414	0.026	5	3	0.830232	1.02209	0.0929399	1.22993	0.201368	1.20442	0.0308484	0.761395	0.190263	0.777523
Sox9	10.7	16.37	16.34	13.1	16.46	14.1	38.25	31.3	35.72	16.29	13.35	11.59	19.3	18.85	11.01	27.88	12.56	32.76	14.4	8.6	18.05	10.37	9.93	4.043	0.013	5	4	0.970694	1.00576	0.0512412	0.485247	0.106556	0.595284	0.174237	1.47438	0.422453	1.20185
Vps4b	37.16	35.46	36.31	54.3	47.32	24.29	40.37	27.03	60.45	32.57	36.71	42.76	26.72	36.76	39.99	39.28	26.62	20.96	35.99	40.52	24.49	30.73	40.25	0.466	0.796	5		0.566838	1.15588	0.641048	0.8826	0.739709	1.05116	0.371321	1.22563	0.856715	1.02909
Kdm5b	20.98	19.1	24.51	30.17	26.74	18.02	27.62	21.34	38.47	25.33	19.48	22.4	12.47	20.74	28.56	26.61	22.46	20.96	13.33	25.19	18.05	21.63	24.7	1.723	0.183	5		0.432027	1.16009	0.0993944	0.642663	0.261631	0.862315	0.278622	1.18118	0.525559	0.880305
Tfg	37.76	31.37	38.13	48.27	37.03	48.57	34	36.99	49.46	37.1	31.46	47.85	40.08	50.9	36.56	41.81	39.92	43.24	41.39	35.04	38.67	42.12	41.16	0.934	0.484	5		0.113195	1.24809	0.945303	1.01039	0.330505	0.933861	0.469099	0.92707	0.976106	1.00304
Prkar2a	14.98	12.28	16.34	15.08	16.46	12.53	12.35	10.96	12.26	10.86	14.23	26.47	12.47	22.62	11.01	12.16	12.56	12.42	13.33	12.05	8.99	21.63	15.55	0.699	0.631	5		0.929258	1.01078	0.160578	1.52689	0.959867	1.01102	0.332376	0.820086	0.455251	1.23853
Slc44a1	12.59	15	16.34	18.85	25.72	16.45	27.62	21.34	12.26	14.48	17.23	13.23	19.3	18.85	11.01	17.74	13.31	12.42	16.8	17.52	12.89	14.8	21.04	1.04	0.426	5		0.129131	1.38903	0.616537	0.876442	0.372782	1.13255	0.265661	1.2904	0.992041	0.998595
Foxp3	10.7	12.28	8.97	13.1	22.63	8.62	12.35	10.96	12.26	13.57	14.23	15.27	12.47	15.17	16	31.68	12.56	18.34	13.33	9.86	15.47	10.37	15.55	1.516	0.237	5		0.384851	1.38811	0.126319	1.13879	0.141272	0.688853	0.136196	0.6552	0.556358	1.08315
Sod2	20.38	20.46	16.34	18.85	28.8	21.15	12.35	24.18	12.26	21.72	17.98	22.4	32.65	26.39	13.71	16.47	24.12	18.34	13.8	14.24	19.34	17.07	18.29	1.293	0.313	5		0.305721	1.20322	0.251076	1.38099	0.247443	0.835504	0.587719	0.890008	0.0670998	1.47107
Rgl1	18.58	13.64	21.79	23.38	25.72	16.45	27.62	32.72	12.26	13.57	21.73	15.27	12.47	31.11	17.14	26.61	17.47	34.07	16.8	17.52	29.65	15.94	20.12	0.795	0.568	5		0.352063	1.21366	0.468959	0.765464	0.252796	0.791377	0.550253	0.852156	0.402046	0.824253
Suv39h1	13.78	10.91	14.53	14.33	20.57	11.75	12.35	15.65	12.26	10.86	13.35	21.38	12.47	15.17	11.01	12.16	15.8	12.42	13.33	15.33	14.18	14.8	9.93	0.653	0.664	5		0.43255	1.18944	0.317204	1.23109	0.882977	1.01517	0.710471	0.960036	0.396492	1.16422
Rpa1	21.57	19.1	19.97	17.35	36	22.72	29.75	29.87	35.72	19.91	19.48	16.29	12.47	25.45	11.01	20.27	20.79	12.42	17.4	19.71	21.92	20.49	26.53	2.625	0.062	5		0.409578	1.25445	0.0298323	0.558091	0.331765	1.17912	0.0373721	1.60176	0.0867239	0.758133
Erbb3	10.7	12.28	9.08	13.1	13.72	8.08	29.75	22.76	46.71	12.67	13.35	12.22	12.47	15.17	14.85	12.16	12.56	17.03	13.33	13.14	19.34	12.52	12.81	3.819	0.017	5	4	0.662264	1.08858	0.131169	0.453302	0.937916	0.991222	0.0699365	1.94876	0.405916	0.8912
Lmna	13.18	27.28	10.89	13.58	25.72	13.32	27.62	10.96	12.26	18.1	13.35	15.27	20.78	20.74	18.28	20.27	12.56	17.03	13.33	20.81	27.07	17.07	13.72	0.045	0.999	5		0.95162	1.02473	0.880576	0.95542	0.837457	1.0351	0.888594	0.969566	0.626624	0.894928
Crip1	10.79	9.55	8.97	13.1	13.72	11.75	12.35	15.65	12.26	11.76	13.35	24.43	32.65	15.17	11.01	17.74	19.96	12.42	13.33	23	8.99	17.07	20.12	3.047	0.038	5	1	0.017539	1.31593	0.0807539	1.8052	0.686886	1.08139	0.302647	0.852228	0.232076	1.42266
Bax	11.39	12.28	13.62	13.1	18.51	15.67	12.35	17.07	12.26	19	17.98	25.45	20.78	16.02	11.01	12.16	12.56	12.42	22.8	24.09	16.76	18.21	28.36	6.557	0.001	5	1	0.120348	1.2679	0.0701329	1.4109	0.00348879	1.71763	0.229048	1.18202	0.848289	0.970937
Atg7	20.38	20.46	19.97	21.87	24.69	9.4	44.62	18.49	12.26	13.57	18.73	12.22	12.47	19.79	19.42	19.01	18.3	22.27	13.33	20.81	14.18	22.77	14.64	0.467	0.796	5		0.748198	0.920243	0.434791	0.650926	0.237748	0.8678	0.722634	1.12537	0.408711	0.844123
Pecam1	10.7	13.64	17.25	23.38	27.77	9.4	12.35	18.49	12.26	20.81	20.98	11.59	25.23	18.85	14.85	19.01	12.56	20.96	13.33	13.14	20.63	10.37	14.64	0.802	0.563	5		0.341035	1.45588	0.472947	1.20586	0.252794	0.836252	0.638439	0.926447	0.240005	1.33592
Pink1	25.17	42.28	17.25	38.46	22.63	25.85	12.35	36.99	49.46	34.38	20.98	22.4	19.3	31.11	27.42	30.41	16.63	24.89	25.2	30.66	20.63	22.77	40.25	0.613	0.691	5		0.936641	1.02645	0.233875	0.627522	0.690085	1.06937	0.362679	1.27606	0.188707	0.748811
Lsr	12.59	19.1	19.97	13.1	19.54	13.32	34	10.96	12.26	10.86	16.48	19.34	12.47	16.97	11.01	12.16	12.56	12.42	13.33	10.95	18.05	22.77	14.64	0.3	0.906	5		0.578113	0.889663	0.898937	0.94575	0.238637	1.22451	0.460064	1.30682	0.963342	1.00932
Kdm4c	11.39	24.55	16.34	13.58	17.49	14.1	12.35	15.65	12.26	17.19	13.48	14.25	26.72	15.17	17.14	12.16	12.56	12.42	13.33	17.52	18.05	17.07	20.12	0.79	0.571	5		0.587954	0.864002	0.373049	1.26371	0.0539366	1.2396	0.768978	1.03402	0.796766	1.05413
Pla2g4a	20.98	35.46	28.14	27.9	28.8	21.94	27.62	18.49	12.26	31.67	32.21	45.81	25.23	32.99	34.28	20.27	24.95	17.03	26.39	24.09	24.49	30.73	25.61	1.048	0.422	5		0.695308	0.929771	0.161366	1.52895	0.923354	1.01382	0.553591	0.868978	0.132664	1.31051
Igsf10	11.99	13.64	15.43	13.1	15.43	8.08	36.12	19.92	41.22	13.57	13.35	14.25	12.47	15.17	11.01	12.16	12.56	26.2	13.33	12.05	19.34	14.8	9.93	2.932	0.044	5	4	0.567718	0.891622	0.123457	0.48206	0.645065	0.900778	0.102993	1.79685	0.811458	0.961603
Ltc4s	53.34	53.19	33.59	56.56	56.57	54.06	51	39.83	46.71	64.24	51.69	65.15	37.11	76.35	34.28	58.28	64.04	49.79	61.19	40.52	48.99	52.36	53.05	0.376	0.858	5		0.244043	1.19319	0.927449	1.01728	0.513919	0.905815	0.527321	0.892074	0.990214	1.00185
Parp2	30.56	34.1	38.13	42.99	44.23	34.47	44.62	27.03	12.26	43.43	45.7	48.86	37.11	36.76	42.27	36.74	35.76	36.69	48.59	35.04	58.01	42.12	36.59	1.332	0.298	5		0.169783	1.18387	0.261544	1.37867	0.180429	1.1707	0.424987	0.845686	0.977717	0.995916
Map3k14	10.79	28.64	12.71	15.84	18.51	11.75	12.35	24.18	12.26	11.76	13.35	18.32	20.78	17.91	11.01	16.47	12.56	12.42	13.33	18.62	18.05	17.07	14.64	0.289	0.913	5		0.753637	0.884158	0.584016	1.15497	0.210381	1.16115	0.737046	1.07556	0.605116	1.06984
Casp6	11.39	19.1	13.62	13.1	13.72	19.59	12.35	17.07	12.26	19.91	13.35	17.31	12.47	16.97	11.01	21.54	12.56	19.65	13.8	16.43	14.18	13.66	23.78	0.164	0.973	5		0.816026	1.05214	0.705073	0.933701	0.993327	1.00147	0.746149	0.941974	0.50032	0.878233
Casp7	10.7	9.55	15.43	17.35	13.72	13.32	12.35	10.96	12.26	18.1	14.98	11.59	12.47	15.17	13.71	12.16	12.56	12.42	14.4	8.6	18.05	12.52	13.72	0.376	0.858	5		0.259068	1.24411	0.852697	0.969878	0.879607	1.01924	0.893345	1.01617	0.84403	0.966959
Gclc	26.97	31.37	18.16	15.84	29.83	29.77	27.62	34.14	12.26	19.91	32.96	28.5	23.75	34.88	17.14	12.16	22.46	26.2	21.6	17.52	20.63	38.7	27.44	0.224	0.947	5		0.956309	0.986144	0.451693	1.20955	0.641661	1.11565	0.884379	1.04052	0.568969	1.1281
C3	10.7	9.55	8.97	13.1	18.51	9.4	12.35	10.96	12.26	13.57	15.73	28.5	25.23	15.17	11.01	12.16	12.56	12.42	16.8	15.33	15.47	23.9	21.95	6.767	0.001	5	1	0.218329	1.40349	0.0208259	1.88468	0.0132252	1.47584	0.688055	0.970073	0.268854	1.23881
Cass4	19.78	23.19	11.8	13.1	13.72	8.62	12.35	17.07	12.26	24.43	13.35	12.22	12.47	32.99	11.01	12.16	19.96	19.65	13.33	12.05	12.89	13.66	9.93	1.405	0.272	5		0.159848	0.64707	0.309187	0.767206	0.126611	0.645923	0.622992	0.862875	0.750368	1.02489
Xcl1	10.7	16.37	9.08	13.1	20.57	8.62	34	24.18	35.72	10.86	13.35	14.25	12.47	15.17	16	21.54	12.56	17.03	13.33	8.6	12.89	10.37	9.93	3.783	0.017	5	4	0.645969	1.16985	0.116371	0.509991	0.0135741	0.669745	0.108041	1.59113	0.113775	1.2116
Bak1	21.57	21.82	23.6	35.45	27.77	21.15	42.5	29.87	12.26	23.52	24.72	21.38	23.75	27.34	26.28	35.48	24.12	26.2	28.79	23	38.67	23.9	37.5	0.659	0.659	5		0.238107	1.25944	0.638485	0.86115	0.535901	1.08923	0.891338	0.969642	0.163492	0.766605
Dst	44.35	90.02	59.01	55.05	46.29	50.92	40.37	52.64	74.19	60.62	62.18	51.92	59.37	48.07	89.12	62.09	45.74	68.13	47.39	82.13	58.01	40.98	53.05	0.344	0.879	5		0.373635	0.787362	0.92504	1.01525	0.565682	0.899122	0.617319	0.909388	0.880874	1.02684
Pld2	16.18	13.64	9.99	17.35	21.6	21.94	12.35	18.49	35.72	9.05	13.48	15.27	12.47	15.17	14.85	19.01	12.56	18.34	18.6	19.71	18.05	15.94	16.46	0.873	0.52	5		0.0390988	1.52952	0.497353	0.726888	0.235868	1.11047	0.605016	1.18244	0.0107467	0.773997
Gdpd2	10.7	15	19.97	13.1	31.89	8.08	36.12	29.87	41.22	16.29	13.35	12.22	22.26	16.02	20.57	21.54	13.31	19.65	13.33	14.24	16.76	10.37	18.29	2.95	0.043	5	4	0.765487	1.16203	0.0829509	0.516383	0.118003	0.801295	0.0404439	1.69475	0.665191	1.09216
Plxnb3	16.78	28.64	25.42	13.1	19.54	13.32	12.35	18.49	12.26	16.29	17.23	19.34	20.78	18.85	18.28	19.01	14.97	12.42	13.33	15.33	16.76	20.49	14.64	2.953	0.043	5	5	0.114564	0.648786	0.0871617	1.28753	0.747322	0.964324	0.383053	0.888753	0.146024	1.18663
Kat2a	31.76	34.1	23.6	26.4	26.74	16.45	27.62	28.45	12.26	34.38	27.72	28.5	26.72	29.22	29.71	32.94	27.45	30.14	30.59	23	24.49	20.49	29.27	0.892	0.508	5		0.226519	0.77789	0.739451	1.07669	0.0735591	0.855346	0.356043	0.859009	0.448782	1.0813
Lig1	16.78	17.73	14.53	15.08	19.54	12.53	12.35	17.07	12.26	10.86	18.73	28.5	12.47	16.97	13.71	21.54	14.14	23.58	13.33	9.86	16.76	20.49	10.98	1.143	0.376	5		0.794032	0.96146	0.169742	1.51504	0.218772	0.794085	0.0972777	0.730209	0.23793	1.39317

## Sheet: Supp_T4 GSEA in-vivo Bin1 cKO
Supplemental Table: Gene Ontology enrichment analyses of gene clusters: In-vivo microglial studies (K means cluster annotations based on 164 differentially-expressed genes, ANOVA p<0.05, n=164 genes)
Cluster	Type	Gene-Set Name	Number Changed	Number Measured	Number in Gene-Set	Percent Changed	Percent Present	Z Score	FisherExactP	Gene symbols
cluster 2	BioMarkers	Embryonic White blood cell (PMC6434952 markers)	31	104	921	29.8077	11.2921	7.26583	7.80839e-11	Bin1|C1qa|C3ar1|Ccr5|Cd33|Cd84|Csf3r|Ctss|Cyp27a1|Dock2|Fcer1g|Fcgr1|Fcgr2b|Fcgr3|Fgd2|Grn|Ifnar2|Il10rb|Irf8|Itgam|Lamp1|Lgmn|Lrrc25|Lyn|Man2b1|Mpeg1|P2rx7|Pik3cd|Ptpn6|Tcirg1|Tlr2
cluster 2	BioMarkers	Adult Macrophage (PMC6642641 markers)	21	67	425	31.3433	15.7647	6.01821	1.97422e-07	C1qa|C3ar1|Ccr5|Cotl1|Ctss|Fcer1g|Fcgr1|Fcgr2b|Fcgr3|Grn|Il1a|Irf8|Lamp1|Lgmn|Lrrc25|Lyn|Mafb|Man2b1|Mpeg1|Psmb8|Ptpn6
cluster 3	BioMarkers	Adult Lacrimal gland Macrophage (PMID28576768 markers - CellMarkerDB)	6	9	25	66.6667	36	8.7433	4.93938e-07	C1qb|C1qc|Cd14|Cd68|Srgn|Tyrobp
cluster 2	BioMarkers	Adult Microglia (PMC6642641 markers)	15	41	192	36.5854	21.3542	5.71784	2.15446e-06	Bin1|C1qa|Cotl1|Ctss|Fcer1g|Fcgr1|Fcgr3|Grn|Irf8|Itgam|Lamp1|Lamp2|Lgmn|Man2b1|Mpeg1
cluster 2	BioMarkers	Adult Heart leukocyte (PMC6642641 top 100)	12	29	100	41.3793	29	5.6168	6.33813e-06	C1qa|C3ar1|Cotl1|Ctss|Fcer1g|Fcgr1|Fcgr2b|Fcgr3|Lgmn|Lrrc25|Ptpn6|Slamf9
cluster 2	BioMarkers	Adult Lung classical monocyte (PMC6642641 top 100)	10	20	99	50	20.202	5.90709	5.35836e-06	Cotl1|Ctss|Fcer1g|Fcgr1|Fcgr2b|Fcgr3|Lrrc25|Mafb|Mpeg1|Ptpn6
cluster 2	BioMarkers	Adult Fat myeloid cell (PMC6642641 top 100)	11	25	100	44	25	5.63262	8.10832e-06	C1qa|C3ar1|Cotl1|Ctss|Fcer1g|Fcgr2b|Fcgr3|Itgam|Lrrc25|Mpeg1|Slamf9
cluster 2	BioMarkers	Adult Kidney macrophage (PMC6642641 top 100)	11	27	100	40.7407	27	5.29662	2.01432e-05	C1qa|C3ar1|Ctss|Fcer1g|Fcgr2b|Fcgr3|Lrrc25|Mafb|Mpeg1|Slamf9|Tlr2
cluster 2	BioMarkers	Adult Monocyte (PMC6642641 markers)	14	44	321	31.8182	13.7072	4.86004	3.48623e-05	Cotl1|Ctss|Fcer1g|Fcgr3|Grn|Irf8|Lamp1|Man2b1|Mpeg1|Msn|Psmb8|Ptpn6|Rpl36al|Rps2
cluster 2	BioMarkers	Term kidney Immune cells (PMID:31118232 top 100)	11	29	91	37.931	31.8681	4.99118	4.538e-05	C1qa|C3ar1|Ctss|Fcer1g|Fcgr1|Fcgr3|Grn|Lgmn|Lrrc25|Mpeg1|Psmb8
cluster 2	BioMarkers	Adult Limb_Muscle macrophage (PMC6642641 top 100)	11	30	100	36.6667	30	4.84835	6.60115e-05	C1qa|C3ar1|Cd33|Ctss|Fcer1g|Fcgr2b|Fcgr3|Itgam|Lgmn|Lrrc25|Slamf9
cluster 2	BioMarkers	Embryonic kidney NP-cluster-8 Immune (PMID:31118232 top 100)	10	27	97	37.037	27.8351	4.64961	0.000137332	C1qa|C3ar1|Ctss|Fcer1g|Fcgr3|Grn|Irf8|Lamp1|Lgmn|Lyn
cluster 2	KEGG	Lysosome:KEGG-mmu04142	7	11	122	63.6364	9.01639	5.2781	5.69641e-05	Ctsf|Ctss|Lamp1|Lamp2|Lgmn|Man2b1|Tcirg1
cluster 2	BioMarkers	Adult Eosinophil (PMC6642641 markers)	10	29	190	34.4828	15.2632	4.36556	0.000276256	Cotl1|Ctss|Fcer1g|Fcgr3|Grn|Lamp1|Mpeg1|Msn|Ptms|Tlr2
cluster 2	BioMarkers	Adult Pancreas leukocyte (PMC6642641 top 100)	9	24	99	37.5	24.2424	4.44584	0.000282505	C3ar1|Cd84|Ctss|Fcer1g|Fcgr2b|Fcgr3|Irf8|Mpeg1|Slamf9
cluster 2	BioMarkers	Adult Dendritic cell (PMC6642641 markers)	14	53	413	26.4151	12.8329	4.02712	0.000354474	Cotl1|Ctss|Fcer1g|Grn|Ifnar2|Irf8|Lamp1|Man2b1|Mpeg1|Msn|Psmb8|Ptms|Ptpn6|Relb
cluster 2	Biotypes	receptor	8	28	384	28.5714	7.29167	3.40108	0.00329913	Csf3r|Ifnar1|Ifnar2|Il10rb|P2rx7|Ptpn6|Spint1|Tlr2
cluster 2	BioMarkers	Adult Trachea blood cell (PMC6642641 top 100)	9	27	99	33.3333	27.2727	4.00261	0.00078838	Cotl1|Ctss|Fcer1g|Fcgr2b|Fcgr3|Lrrc25|Lyn|Mpeg1|Ptpn6
cluster 3	BioMarkers	Adult Trachea blood cell (PMC6642641 top 100)	7	27	99	25.9259	27.2727	5.26734	0.000112646	C1qb|Cd14|Cd68|Cd83|Cd86|Srgn|Tyrobp
cluster 2	BioMarkers	Adult Marrow macrophage (PMC6642641 top 100)	5	9	98	55.5556	9.18367	4.4678	0.000931659	Ccr5|Grn|Irf8|Mpeg1|Ptms
cluster 3	BioMarkers	Term kidney Immune cells (PMID:31118232 top 100)	7	29	91	24.1379	31.8681	5.00734	0.000185886	C1qb|C1qc|Cd68|Cd86|Srgn|Trem2|Tyrobp
cluster 3	BioMarkers	Adult Limb_Muscle macrophage (PMC6642641 top 100)	7	30	100	23.3333	30	4.88613	0.000234921	C1qb|C1qc|Cd14|Cd68|Cd83|Trem2|Tyrobp
cluster 3	WikiPathways	Macrophage markers:WP2271	4	7	11	57.1429	63.6364	5.98291	0.000221417	Cd14|Cd68|Cd83|Cd86
cluster 5	RVista_TFsites	OTP	13	108	8075	12.037	1.33746	3.97205	0.000277965	Abcc3|Arid1a|Cables1|Ccng2|Csf1r|Mef2c|Mertk|P2ry12|Pten|Sesn1|Sin3a|Slc1a3|Sox4
cluster 5	RVista_TFsites	CHX10	12	95	6407	12.6316	1.48275	3.95613	0.000369902	Abcc3|Arid1a|Cables1|Ccng2|Hdac1|Mef2c|P2ry12|Pten|Sesn1|Sin3a|Slc1a3|Sox4
cluster 5	RVista_TFsites	Evx2	12	98	7050	12.2449	1.39007	3.83454	0.000510954	Abcc3|Arid1a|Cables1|Ccng2|Hdac1|Jam2|Mef2c|Pten|Sesn1|Sin3a|Slc1a3|Sox4
cluster 1	Diseases	Sleep Disorders(CTD:0003116)	5	10	59	50	16.9492	5.06901	0.000319526	Apoe|Ccl2|Ccl5|Hmox1|Il1b
cluster 1	Diseases	Glomerulonephritis(CTD:0004421)	6	14	70	42.8571	20	5.03057	0.000189827	Axl|Bax|C3|Ccl2|Ccl5|Mmp14
cluster 2	BioMarkers	Adult Lung Myeloid cell (PMID26600239 markers - CellMarkerDB)	7	19	60	36.8421	31.6667	3.83945	0.00168784	Cotl1|Ctss|Fcer1g|Fcgr1|Fcgr2b|Lgmn|Tlr2
cluster 2	BioMarkers	Adult Lung Immune cell (PMID26600239 markers - CellMarkerDB)	7	19	60	36.8421	31.6667	3.83945	0.00168784	Cotl1|Ctss|Fcer1g|Fcgr1|Fcgr2b|Lgmn|Tlr2
cluster 2	BioMarkers	Adult Brain Macrophage (PMID29545511 markers - CellMarkerDB)	5	10	48	50	20.8333	4.13401	0.00171608	Cd84|Dock2|Lgmn|Lyn|P2rx7
cluster 2	BioMarkers	Adult Brain Microglial cell (PMID29024657 markers - CellMarkerDB)	9	30	47	30	63.8298	3.61683	0.00187265	C1qa|Ccr5|Ctss|Fcer1g|Fcgr3|Irf8|Itgam|Mafb|Mpeg1
cluster 2	KEGG	Staphylococcus aureus infection:KEGG-mmu05150	6	11	50	54.5455	22	4.34408	0.00068382	C1qa|C3ar1|Fcgr1|Fcgr2b|Fcgr3|Itgam
cluster 3	BioMarkers	Adult Brain microglial cell (PMC6642641 top 100)	6	25	68	24	36.7647	4.5965	0.000622521	C1qb|C1qc|Itgb5|Lag3|Tmem173|Trem2
cluster 3	BioMarkers	Adult Liver Kupffer cell (PMC6642641 top 100)	6	27	100	22.2222	27	4.34348	0.000975101	C1qb|C1qc|Cd14|Cd68|Itgb5|Tyrobp
cluster 3	BioMarkers	Adult Kidney macrophage (PMC6642641 top 100)	6	27	100	22.2222	27	4.34348	0.000975101	C1qb|C1qc|Cd14|Cd68|Cd83|Tyrobp
cluster 3	BioMarkers	Adult Spleen Plasmacytoid dendritic cell (PMID24531970 markers - CellMarkerDB)	4	10	109	40	9.17431	5.24847	0.000717725	C1qc|Cd68|Itgax|Ncor1
cluster 3	BioMarkers	Adult Aorta Myeloid cell (PMID29545365 markers - CellMarkerDB)	3	5	8	60	62.5	5.79092	0.000921839	Cd14|Cd68|Itgax
cluster 2	KEGG	Phagosome:KEGG-mmu04145	9	25	165	36	15.1515	3.76325	0.00120011	Ctss|Fcgr1|Fcgr2b|Fcgr3|Itgam|Lamp1|Lamp2|Tcirg1|Tlr2
cluster 2	cellular_component	ribosome(GO:0005840)	4	10	281	40	3.55872	3.16163	0.012386	Itgam|Rpl36al|Rps2|Rps21
cluster 2	cellular_component	vacuole(GO:0005773)	7	27	327	25.9259	8.25688	2.79672	0.0129862	Ctsf|Ctss|Lamp1|Lamp2|Lgmn|Man2b1|Tcirg1
cluster 2	KEGG	Tuberculosis:KEGG-mmu05152	14	52	178	26.9231	29.2135	3.51792	0.00174748	Ctss|Fcer1g|Fcgr1|Fcgr2b|Fcgr3|Il10rb|Il1a|Itgam|Lamp1|Lamp2|Ltbr|Ripk2|Tcirg1|Tlr2
cluster 2	BioMarkers	Adult Lacrimal gland Immune cell (PMID28576768 markers - CellMarkerDB)	4	7	15	57.1429	46.6667	4.0705	0.002915	C1qa|Ctss|Fcer1g|Fcgr3
cluster 3	BioMarkers	Adult Heart leukocyte (PMC6642641 top 100)	6	29	100	20.6897	29	4.114	0.00146625	C1qb|C1qc|Cd14|Cd68|Cd86|Tyrobp
cluster 2	biological_process	cellular amide metabolic process(GO:0043603)	4	11	323	36.3636	3.40557	2.91537	0.0180172	Itgam|Rpl36al|Rps2|Rps21
cluster 2	biological_process	macromolecule biosynthetic process(GO:0009059)	4	11	323	36.3636	3.40557	2.91537	0.0180172	Itgam|Rpl36al|Rps2|Rps21
cluster 3	BioMarkers	Adult Macrophage (PMC6642641 markers)	9	67	425	13.4328	15.7647	3.54183	0.00208599	C1qb|C1qc|Cd14|Cd68|Cd83|Cd86|Srgn|Trem2|Tyrobp
cluster 3	BioMarkers	Adult Brain Microglial cell (PMID29024657 markers - CellMarkerDB)	6	30	47	20	63.8298	4.00687	0.00177408	C1qb|C1qc|Cd14|Cd68|Trem2|Tyrobp
cluster 3	BioMarkers	Adult Skin leukocyte (PMC6642641 top 100)	5	21	100	23.8095	21	4.15346	0.0020265	C1qb|C1qc|Srgn|Tmem173|Tyrobp
cluster 5	RVista_TFsites	SOX2	13	132	8682	9.84848	1.52039	3.16628	0.00283886	Abcc3|Arid1a|Cables1|Ccng2|Clstn1|Hdac1|Jam2|Mef2c|P2ry12|Pak1|Pten|Sox4|Tnfrsf17
cluster 5	RVista_TFsites	Lhx3	13	134	9955	9.70149	1.34606	3.10599	0.00321215	Abcc3|Arid1a|Cables1|Ccng2|Csf1r|Mef2c|Mertk|P2ry12|Pten|Sesn1|Sin3a|Slc1a3|Sox4
cluster 2	BioMarkers	Adult Liver Kupffer cell (PMC6642641 top 100)	8	27	100	29.6296	27	3.3556	0.00379519	C1qa|Ctss|Fcer1g|Fcgr1|Fcgr3|Grn|Lrrc25|Mpeg1
cluster 5	microRNATargets	mmu-miR-410	5	12	504	41.6667	2.38095	5.46208	0.000211049	Hdac1|Mef2c|Pak1|Pten|Tmem64
cluster 1	BioMarkers	Embryonic Nephrogenic Zone Stroma (PMC5930237 markers)	3	3	79	100	3.79747	5.7249	0.000557708	Ifitm2|Ifitm3|Mmp14
cluster 1	BioMarkers	Adult Thymus leukocyte (PMC6642641 top 100)	6	14	100	42.8571	14	4.70319	0.000451206	Apoe|Cdkn1a|Csf2rb|Ifi30|Ifitm2|Ifitm3
cluster 1	BioMarkers	Adult Intestinal crypt Goblet cell (PMID26287467 markers - CellMarkerDB)	6	14	284	42.8571	4.92958	4.70319	0.000451206	Crip1|Rpl28|Rpl29|Rps10|Rps9|Tpd52
cluster 2	biological_process	immune system process(GO:0002376)	24	162	1152	14.8148	14.0625	2.40343	0.0257887	C1qa|Ccr5|Csf3r|Ctss|Dock2|Fcer1g|Fcgr1|Fcgr2b|Fcgr3|Ifnar1|Il1a|Irf8|Itga6|Itgam|Ltbr|Lyn|Msn|P2rx7|Pik3cd|Psmb8|Ptpn6|Relb|Ripk2|Tlr2
cluster 5	RVista_TFsites	ISL1	11	106	8757	10.3774	1.21046	3.01127	0.00693355	Arid1a|Cables1|Csf1r|Jam2|Mef2c|P2ry12|Pak1|Pten|Sesn1|Slc1a3|Sox4
cluster 2	biological_process	vesicle-mediated transport(GO:0016192)	9	43	649	20.9302	6.62558	2.45549	0.0288218	Bin1|Dock2|Fcer1g|Fcgr1|Fcgr2b|Fcgr3|Irf8|Lyn|P2rx7
cluster 2	biological_process	locomotion(GO:0040011)	10	52	741	19.2308	7.01754	2.29833	0.0290369	C3ar1|Ccr5|Csf3r|Dock2|Fcer1g|Fcgr3|Itga6|Itgam|Msn|Pik3cd
cluster 2	BioMarkers	Adult Kidney Macrophage (PMID29622724 markers - CellMarkerDB)	7	22	89	31.8182	24.7191	3.35638	0.00444465	C1qa|Fcgr1|Fcgr2b|Fcgr3|Fgd2|Ifnar1|Slamf9
cluster 1	Diseases	Aortic Aneurysm, Abdominal(CTD:0007052)	4	8	26	50	30.7692	4.51212	0.00151681	Apoe|Ccl2|Hmox1|Mmp14
cluster 1	Diseases	Hyperinsulinism(CTD:0004350)	6	20	192	30	10.4167	3.86291	0.00184503	Apoe|C3|Ccl2|Ccl5|Hmox1|Il1b
cluster 1	Diseases	Immunoproliferative Disorders(CTD:0005837)	7	26	120	26.9231	21.6667	3.85212	0.00136072	Bax|C3|Ccl2|Ccl5|Hmox1|Il21r|Stat1
cluster 1	Diseases	Diabetes Mellitus(CTD:0000249)	11	63	576	17.4603	10.9375	3.36754	0.0015998	Apoe|Axl|Bax|C3|Ccl2|Ccl5|Hmox1|Il1b|Mmp14|Nfkb2|Stat1
cluster 1	BioMarkers	Adult Stromal cell (PMC6642641 markers)	10	40	579	25	6.90846	3.93481	0.000793452	Axl|C3|Ccl2|Crip1|Ifitm2|Ifitm3|Mmp14|Rpl28|Rpl29|Rps9
cluster 1	BioMarkers	Adult Intestinal crypt Transit amplifying TA cell (PMID26287467 markers - CellMarkerDB)	4	7	129	57.1429	5.42636	4.67154	0.00126932	Crip1|Rpl29|Rps10|Rps9
cluster 1	BioMarkers	Adult Myocyte (PMC6642641 markers)	6	17	323	35.2941	5.26316	4.05713	0.00153102	Cdkn1a|Ifitm2|Mmp14|Rpl28|Rpl29|Rps9
cluster 1	BioMarkers	Adult Adipose tissue Schwalie et al.Nature.G4 (PMID29925944 markers - CellMarkerDB)	6	17	186	35.2941	9.13978	4.05713	0.00153102	Axl|H2-T23|Ifitm3|Irf7|Rps10|Stat1
cluster 1	BioMarkers	Adult Macrophage (PMC6642641 markers)	13	67	425	19.403	15.7647	3.47755	0.00159303	Apoe|Axl|Ccl2|Cdkn1a|Crip1|H2-T23|Hmox1|Ifi30|Ifitm3|Igsf6|Il1b|Irf7|Tpd52
cluster 1	BioMarkers	Adult Monocyte (PMC6642641 markers)	10	44	321	22.7273	13.7072	3.57689	0.0017991	Apoe|Bola2|Crip1|Ifi30|Ifitm2|Ifitm3|Igsf6|Ptprc|Rps9|Tpd52
cluster 2	KEGG	Hematopoietic cell lineage:KEGG-mmu04640	6	14	85	42.8571	16.4706	3.56346	0.00333898	Cd33|Csf3r|Fcgr1|Il1a|Itga6|Itgam
cluster 5	RVista_TFsites	Barhl2	11	109	8079	10.0917	1.34918	2.90804	0.00782172	Abcc3|Ccng2|Clstn1|Jam2|Mef2c|Pak1|Pten|Sesn1|Sin3a|Slc1a3|Sox4
cluster 1	Diseases	Hemorrhage(CTD:0004420)	5	14	64	35.7143	21.875	4.0046	0.00208543	Apoe|C3|Hmox1|Il1b|Nfkb2
cluster 1	BioMarkers	Adult T cell (PMC6642641 markers)	9	38	425	23.6842	8.94118	3.52321	0.00234173	Ccl5|Crip1|Ifitm3|Irf7|Ptprc|Rpl29|Rps10|Rps9|Stat1
cluster 1	BioMarkers	Adult Dendritic cell (PMC6642641 markers)	11	53	413	20.7547	12.8329	3.41856	0.00227327	Bcl2a1a|Ccl5|Cdkn1a|Crip1|Ifi30|Ifitm3|Il1b|Nfkb2|Ptprc|Rps9|Tpd52
cluster 5	RVista_TFsites	AhR:Arnt	9	83	4703	10.8434	1.76483	2.79339	0.00976666	Arid1a|Hdac1|Jam2|Mef2c|Pak1|Plxnb3|Pten|Sox4|Tnfrsf17
cluster 5	RVista_TFsites	NUR77	8	68	5017	11.7647	1.35539	2.85872	0.00969585	Arid1a|Hdac1|Jam2|Mef2c|Pten|Sesn1|Sin3a|Tmem100
cluster 5	RVista_TFsites	RSRFC4	5	31	2216	16.129	1.39892	3.00615	0.0126005	Cables1|Ccng2|P2ry12|Pten|Tnfrsf17
cluster 5	RVista_TFsites	Cphx	12	133	9820	9.02256	1.35438	2.65278	0.0135034	Arid1a|Cables1|Ccng2|Clstn1|Csf1r|Mef2c|Pak1|Plxnb3|Pten|Sesn1|Sin3a|Sox4
cluster 1	Diseases	Myocardial Infarction(CTD:0006167)	6	22	162	27.2727	13.5802	3.57114	0.00322743	Apoe|C3|Ccl2|Ccl5|Hmox1|Mmp14
cluster 1	Diseases	Gram-Positive Bacterial Infections(CTD:0004727)	6	22	90	27.2727	24.4444	3.57114	0.00322743	C3|Ccl2|Ccl5|Hmox1|Il1b|Stat1
cluster 5	RVista_TFsites	HNF6	4	21	1759	19.0476	1.19386	3.0786	0.0147752	Cables1|Pten|Sesn1|Sox4
cluster 1	Diseases	Pleurisy(CTD:0006360)	3	5	27	60	18.5185	4.38178	0.00366103	C3|Ccl5|Il1b
cluster 1	Diseases	Bronchitis(CTD:0001810)	5	16	67	31.25	23.8806	3.61343	0.00412101	C3|Ccl2|Ccl5|Hmox1|Il1b
cluster 2	BioMarkers	Adult Brain Microglial cell (PMID29545511 markers - CellMarkerDB)	6	18	48	33.3333	37.5	3.2374	0.00668863	Ccr5|Dock2|Itgam|Lgmn|Lyn|Pros1
cluster 1	PathwayCommons	Viral mRNA Translation	4	8	40	50	20	4.09772	0.00289559	Rpl28|Rpl29|Rps10|Rps9
cluster 1	PathwayCommons	Translation	4	8	74	50	10.8108	4.09772	0.00289559	Rpl28|Rpl29|Rps10|Rps9
cluster 1	PathwayCommons	Peptide chain elongation	4	8	40	50	20	4.09772	0.00289559	Rpl28|Rpl29|Rps10|Rps9
cluster 1	PathwayCommons	Nonsense-Mediated Decay	4	8	58	50	13.7931	4.09772	0.00289559	Rpl28|Rpl29|Rps10|Rps9
cluster 1	PathwayCommons	Nonsense Mediated Decay Independent of the Exon Junction Complex	4	8	45	50	17.7778	4.09772	0.00289559	Rpl28|Rpl29|Rps10|Rps9
cluster 1	PathwayCommons	Nonsense Mediated Decay Enhanced by the Exon Junction Complex	4	8	58	50	13.7931	4.09772	0.00289559	Rpl28|Rpl29|Rps10|Rps9
cluster 1	PathwayCommons	L13a-mediated translational silencing of Ceruloplasmin expression	4	8	59	50	13.5593	4.09772	0.00289559	Rpl28|Rpl29|Rps10|Rps9
cluster 1	PathwayCommons	Insulin Synthesis and Processing	4	8	78	50	10.2564	4.09772	0.00289559	Rpl28|Rpl29|Rps10|Rps9
cluster 1	PathwayCommons	Influenza Viral RNA Transcription and Replication	4	8	53	50	15.0943	4.09772	0.00289559	Rpl28|Rpl29|Rps10|Rps9
cluster 1	PathwayCommons	GTP hydrolysis and joining of the 60S ribosomal subunit	4	8	60	50	13.3333	4.09772	0.00289559	Rpl28|Rpl29|Rps10|Rps9
cluster 1	PathwayCommons	Formation of a pool of free 40S subunits	4	8	50	50	16	4.09772	0.00289559	Rpl28|Rpl29|Rps10|Rps9
cluster 1	PathwayCommons	Eukaryotic Translation Termination	4	8	40	50	20	4.09772	0.00289559	Rpl28|Rpl29|Rps10|Rps9
cluster 1	PathwayCommons	Eukaryotic Translation Initiation	4	8	67	50	11.9403	4.09772	0.00289559	Rpl28|Rpl29|Rps10|Rps9
cluster 1	PathwayCommons	Eukaryotic Translation Elongation	4	8	43	50	18.6047	4.09772	0.00289559	Rpl28|Rpl29|Rps10|Rps9
cluster 1	PathwayCommons	Diabetes pathways	4	8	114	50	7.01754	4.09772	0.00289559	Rpl28|Rpl29|Rps10|Rps9
cluster 1	PathwayCommons	Cap-dependent Translation Initiation	4	8	67	50	11.9403	4.09772	0.00289559	Rpl28|Rpl29|Rps10|Rps9
cluster 1	PathwayCommons	3' -UTR-mediated translational regulation	4	8	59	50	13.5593	4.09772	0.00289559	Rpl28|Rpl29|Rps10|Rps9
cluster 3	BioMarkers	Adult Pancreas leukocyte (PMC6642641 top 100)	5	24	99	20.8333	24.2424	3.75651	0.00383422	C1qb|C1qc|Cd68|Cd86|Tyrobp
cluster 5	RVista_TFsites	Six-3	13	153	9962	8.49673	1.53584	2.57116	0.0172576	Abcc3|Ccng2|Csf1r|Hdac1|Mef2c|Pak1|Pilra|Plxnb3|Pten|Sesn1|Slc1a3|Sox4|Tmem100
cluster 1	Diseases	Multiple Sclerosis(CTD:0006150)	4	11	74	36.3636	14.8649	3.60582	0.00614568	Apoe|Ccl5|Il1b|Ptprc
cluster 3	BioMarkers	Adult Fat myeloid cell (PMC6642641 top 100)	5	25	100	20	25	3.63842	0.00463714	C1qb|C1qc|Cd14|Cd68|Tyrobp
cluster 5	RVista_TFsites	HOXC11	9	90	5912	10	1.52233	2.52202	0.0232016	Arid1a|Cables1|Hdac1|Mef2c|Pak1|Sin3a|Slc1a3|Sox4|Tmem100
cluster 2	TFTargets	ImmuneResponse(Source:GO-Amadeus)	16	78	510	20.5128	15.2941	3.64165	0.000803021	C1qa|C3ar1|Ccr5|Ctss|Fcer1g|Fcgr1|Fcgr2b|Fcgr3|Il10rb|Il1a|Irf8|Ltbr|Psmb8|Ptms|Relb|Tlr2
cluster 1	BioMarkers	Adult Tongue basal cell of epidermis (PMC6642641 top 100)	4	9	91	44.4444	9.89011	3.92456	0.00402763	Apoe|Crip1|Ifitm3|Rps9
cluster 1	BioMarkers	Adult Colon enterocyte of epithelium of large intestine (PMC6642641 top 100)	3	5	99	60	5.05051	4.17121	0.0049395	Cdkn1a|Crip1|Irf7
cluster 1	BioMarkers	Adult Brain Mural cell (PMID29024657 markers - CellMarkerDB)	3	5	47	60	10.6383	4.17121	0.0049395	Crip1|Ifitm2|Ifitm3
cluster 2	BioMarkers	Adult Endothelial Cell (PMC6642641 markers)	8	31	192	25.8065	16.1458	2.89223	0.00964088	C1qa|Fcgr2b|Grn|Il1a|Lamp1|Lamp2|Mpeg1|Msn
cluster 2	BioMarkers	Adult Spleen B cell (PMC6642641 top 100)	5	14	99	35.7143	14.1414	3.13878	0.00981756	Ctss|Irf8|Lgmn|Lyn|Ptpn6
cluster 3	BioMarkers	Embryonic kidney NP-cluster-8 Immune (PMID:31118232 top 100)	5	27	97	18.5185	27.8351	3.41961	0.0065955	C1qb|C1qc|Cd68|Trem2|Tyrobp
cluster 2	molecular_function	immunoglobulin binding(GO:0019865)	4	4	12	100	33.3333	5.97851	9.40671e-05	Fcer1g|Fcgr1|Fcgr2b|Fcgr3
cluster 1	PathwayCommons	Regulation of gene expression in beta cells	4	9	51	44.4444	17.6471	3.76353	0.00488635	Rpl28|Rpl29|Rps10|Rps9
cluster 1	PathwayCommons	Regulation of beta-cell development	4	9	59	44.4444	15.2542	3.76353	0.00488635	Rpl28|Rpl29|Rps10|Rps9
cluster 1	PathwayCommons	Influenza Life Cycle	4	9	82	44.4444	10.9756	3.76353	0.00488635	Rpl28|Rpl29|Rps10|Rps9
cluster 5	RVista_TFsites	GCNF	7	67	4490	10.4478	1.4922	2.29046	0.0313715	Cables1|Clstn1|Csf1r|Hdac1|Plxnb3|Slc1a3|Sox4
cluster 5	RVista_TFsites	AFP1	7	67	3920	10.4478	1.70918	2.29046	0.0313715	Cables1|Clstn1|Mef2c|Pak1|Sesn1|Sin3a|Sox4
cluster 1	BioMarkers	Adult Liver natural killer cell (PMC6642641 top 100)	4	10	100	40	10	3.63023	0.0063029	Ccl5|Fgl2|Ly9|Ptprc
cluster 1	BioMarkers	Adult Bone marrow Stage II neutrophil (PMID29915358 markers - CellMarkerDB)	4	10	101	40	9.90099	3.63023	0.0063029	Fgl2|Il1b|Irf7|Tpd52
cluster 5	RVista_TFsites	HOXC12	9	99	7339	9.09091	1.34896	2.20351	0.0350319	Arid1a|Cables1|Csf1r|Hdac1|Mef2c|Sin3a|Slc1a3|Sox4|Tmem100
cluster 5	RVista_TFsites	HOXC10	10	109	6922	9.17431	1.57469	2.39464	0.0356406	Arid1a|Cables1|Hdac1|Mef2c|Pak1|Sesn1|Sin3a|Slc1a3|Sox4|Tmem100
cluster 1	Diseases	Retinal Diseases(CTD:0000284)	4	12	115	33.3333	10.4348	3.37433	0.00876329	Apoe|Ccl2|Ccl5|Il1b
cluster 5	RVista_TFsites	CREM	10	114	7666	8.77193	1.48709	2.23621	0.0393919	Abcc3|Arid1a|Ccng2|Csf1r|Mef2c|Pak1|Pten|Sesn1|Sin3a|Sox4
cluster 2	BioMarkers	Adult Marrow monocyte (PMC6642641 top 100)	5	15	99	33.3333	15.1515	2.94615	0.0135693	Ctss|Fcgr1|Lamp1|Lrrc25|Mafb
cluster 3	BioMarkers	Adult Microglia (PMC6642641 markers)	6	41	192	14.6341	21.3542	3.06573	0.00937039	C1qb|C1qc|Cd68|Cd83|Trem2|Tyrobp
cluster 3	BioMarkers	Adult Lung Myeloid cell (PMID26600239 markers - CellMarkerDB)	4	19	60	21.0526	31.6667	3.37043	0.00985002	Cd68|Cd86|Trem2|Tyrobp
cluster 3	BioMarkers	Adult Lung Immune cell (PMID26600239 markers - CellMarkerDB)	4	19	60	21.0526	31.6667	3.37043	0.00985002	Cd68|Cd86|Trem2|Tyrobp
cluster 5	RVista_TFsites	POU2F3	11	133	9668	8.27068	1.37567	2.16954	0.0495548	Abcc3|Arid1a|Ccng2|Clstn1|Csf1r|Mef2c|Mertk|Pten|Slc1a3|Sox4|Tmem100
cluster 1	PathwayCommons	Metabolism of proteins	4	10	179	40	5.58659	3.47538	0.00763519	Rpl28|Rpl29|Rps10|Rps9
cluster 1	PathwayCommons	Metabolism of mRNA	4	10	175	40	5.71429	3.47538	0.00763519	Rpl28|Rpl29|Rps10|Rps9
cluster 1	PathwayCommons	Metabolism of RNA	4	10	211	40	4.73934	3.47538	0.00763519	Rpl28|Rpl29|Rps10|Rps9
cluster 1	PathwayCommons	Influenza Infection	4	10	86	40	11.6279	3.47538	0.00763519	Rpl28|Rpl29|Rps10|Rps9
cluster 1	PathwayCommons	Gene Expression	4	10	296	40	3.37838	3.47538	0.00763519	Rpl28|Rpl29|Rps10|Rps9
cluster 1	Diseases	Fever(CTD:0001698)	3	7	14	42.8571	50	3.49736	0.0115865	Ccl5|Hmox1|Il1b
cluster 1	Diseases	Gram-Negative Bacterial Infections(CTD:0000222)	4	13	55	30.7692	23.6364	3.16669	0.0120321	Ccl5|Hmox1|Il1b|Mmp14
cluster 1	Diseases	Pulmonary Disease, Chronic Obstructive(CTD:0007473)	5	20	121	25	16.5289	2.99155	0.0119817	C3|Ccl2|Ccl5|Hmox1|Il1b
cluster 1	BioMarkers	Adult Proliferating Myocyte (PMC6642641 markers)	4	11	192	36.3636	5.72917	3.37249	0.00930069	Rpl28|Rpl29|Rps10|Rps9
cluster 3	BioMarkers	Adult Lung classical monocyte (PMC6642641 top 100)	4	20	99	20	20.202	3.23727	0.0119136	Cd14|Cd68|Trem2|Tyrobp
cluster 3	BioMarkers	Adult Lung myeloid cell (PMC6642641 top 100)	3	11	98	27.2727	11.2245	3.51738	0.0125401	Cd83|Cd86|Itgax
cluster 1	BioMarkers	Adult Osteoblast (PMC6642641 markers)	6	24	335	25	7.16418	2.99612	0.010578	Apoe|Cdkn1a|Crip1|Ifitm2|Ifitm3|Mmp14
cluster 2	biological_process	regulation of acute inflammatory response to antigenic stimulus(GO:0002864)	4	5	13	80	38.4615	5.20204	0.000434966	Fcer1g|Fcgr1|Fcgr2b|Fcgr3
cluster 2	biological_process	antigen processing and presentation(GO:0019882)	6	12	78	50	15.3846	4.63184	0.000464368	Fcer1g|Fcgr1|Fcgr2b|Fcgr3|Psmb8|Relb
cluster 2	cellular_component	external side of plasma membrane(GO:0009897)	10	29	220	34.4828	13.1818	4.47689	0.000213083	Ccr5|Cd33|Fcer1g|Fcgr1|Fcgr2b|Itga6|Itgam|Lamp1|P2rx7|Tlr2
cluster 1	Diseases	Orthomyxoviridae Infections(CTD:0005628)	4	15	46	26.6667	32.6087	2.8069	0.0207503	C3|Ccl2|Ccl5|Il1b
cluster 1	Diseases	Sepsis(CTD:0006563)	5	22	132	22.7273	16.6667	2.73608	0.0184062	Ccl2|Ccl5|Hmox1|Il1b|Stat1
cluster 1	Diseases	Rhinitis(CTD:0001808)	5	22	105	22.7273	20.9524	2.73608	0.0184062	C3|C4a|Ccl5|Hmox1|Il1b
cluster 1	Diseases	Cardiomyopathies(CTD:0000791)	7	39	217	17.9487	17.9724	2.58952	0.0173651	Apoe|C3|Ccl2|Hmox1|Il1b|Mmp14|Stat1
cluster 1	Diseases	Brain Ischemia(CTD:0005166)	6	31	167	19.3548	18.5629	2.57248	0.0205505	Apoe|C3|Ccl2|Csf2rb|Hmox1|Mmp14
cluster 1	Diseases	Arterial Occlusive Diseases(CTD:0004908)	6	31	202	19.3548	15.3465	2.57248	0.0205505	Apoe|Ccl2|Ccl5|Hmox1|Il1b|Mmp14
cluster 1	Biotypes	extracellular	10	73	1811	13.6986	4.03092	2.28312	0.0407184	Axl|C3|Ccl2|Ccl5|Cdkn1a|Fgl2|Ifi30|Il1b|Mmp14|Nfkb2
cluster 1	Diseases	Hypertension(CTD:0002847)	5	23	303	21.7391	7.59076	2.61868	0.022363	Ccl2|Ccl5|Cdkn1a|Hmox1|Il1b
cluster 2	BioMarkers	Adult Mast cell (PMC6642641 markers)	8	35	309	22.8571	11.3269	2.49474	0.0205586	Cotl1|Fcer1g|Fcgr3|Man2b1|Msn|Psmb8|Ptms|Rpl36al
cluster 2	BioMarkers	Adult Marrow DC (Muench Nature 2020 top 100)	4	11	86	36.3636	12.7907	2.84487	0.0199588	Ctss|Cyp27a1|Fgd2|Mpeg1
cluster 2	BioMarkers	Adult Lung myeloid cell (PMC6642641 top 100)	4	11	98	36.3636	11.2245	2.84487	0.0199588	Fgd2|Irf8|Ptms|Slamf9
cluster 2	BioMarkers	Adult Kidney Fibroblast (PMID29622724 markers - CellMarkerDB)	4	11	72	36.3636	15.2778	2.84487	0.0199588	Lyn|Mpeg1|Msn|Ptpn6
cluster 1	Diseases	Venous Thrombosis(CTD:0005775)	3	9	29	33.3333	31.0345	2.90111	0.0251444	Ccl2|Il1b|Mmp14
cluster 1	Diseases	Intracranial Arterial Diseases(CTD:0005158)	3	9	47	33.3333	19.1489	2.90111	0.0251444	Ccl2|Il1b|Mmp14
cluster 1	Diseases	Ischemia(CTD:0000285)	3	9	34	33.3333	26.4706	2.90111	0.0251444	Ccl2|Hmox1|Mmp14
cluster 1	Diseases	Pulmonary Fibrosis(CTD:0006438)	4	16	90	25	17.7778	2.64896	0.0262934	Ccl2|Ccl5|Il1b|Stat1
cluster 1	Diseases	Lung Injury(CTD:0006082)	4	16	82	25	19.5122	2.64896	0.0262934	C3|Ccl2|Hmox1|Il1b
cluster 1	Diseases	Hypertension, Pulmonary(CTD:0001161)	4	16	108	25	14.8148	2.64896	0.0262934	Ccl2|Ccl5|Hmox1|Il1b
cluster 5	microRNATargets	mmu-miR-93	10	71	1922	14.0845	3.69407	3.44693	0.00175812	Atg14|Ccng2|Clstn1|Mef2c|Pak1|Pten|Sesn1|Sin3a|Sox4|Tmem64
cluster 5	microRNATargets	mmu-miR-20b	6	31	956	19.3548	3.24268	3.44044	0.00443595	Mef2c|Pak1|Pten|Sesn1|Sin3a|Tmem64
cluster 5	microRNATargets	mmu-miR-291b-3p	5	20	527	25	3.79507	3.83355	0.00309242	Mef2c|Pten|Sesn1|Sin3a|Tmem64
cluster 5	microRNATargets	mmu-miR-191	4	13	397	30.7692	3.27456	3.96847	0.00390232	Pak1|Pten|Sesn1|Sox4
cluster 1	cellular_component	ribosome(GO:0005840)	4	10	281	40	3.55872	3.65601	0.00607941	Rpl28|Rpl29|Rps10|Rps9
cluster 1	molecular_function	structural molecule activity(GO:0005198)	5	22	553	22.7273	3.9783	2.49538	0.0286099	Cryba4|Rpl28|Rpl29|Rps10|Rps9
cluster 1	Diseases	Asthma(CTD:0004932)	6	34	231	17.6471	14.7186	2.31345	0.0323531	C3|Ccl2|Ccl5|Csf2rb|Hmox1|Il1b
cluster 1	BioMarkers	Adult Kidney epithelial (PMC6642641 markers)	3	7	192	42.8571	3.64583	3.30192	0.0153221	Rpl29|Rps10|Rps9
cluster 1	BioMarkers	Adult Bone marrow Stem cell (PMID29915358 markers - CellMarkerDB)	3	7	80	42.8571	8.75	3.30192	0.0153221	H2-T23|Ifitm2|Ifitm3
cluster 1	BioMarkers	Adult NK/T cell (PMC6642641 markers)	5	19	192	26.3158	9.89583	2.86231	0.0159119	Ccl5|Fgl2|Ptprc|Rps10|Stat1
cluster 1	BioMarkers	Adult Lung Myeloid cell (PMID26600239 markers - CellMarkerDB)	5	19	60	26.3158	31.6667	2.86231	0.0159119	Apoe|Csf2rb|Igsf6|Ptprc|Tpd52
cluster 1	BioMarkers	Adult Lung Immune cell (PMID26600239 markers - CellMarkerDB)	5	19	60	26.3158	31.6667	2.86231	0.0159119	Apoe|Csf2rb|Igsf6|Ptprc|Tpd52
cluster 1	Diseases	Respiratory Distress Syndrome, Adult(CTD:0006475)	3	10	37	30	27.027	2.66469	0.0341576	C3|Hmox1|Il1b
cluster 1	PathwayCommons	Interferon Signaling	3	6	42	50	14.2857	3.53708	0.0109336	Ifi30|Ifitm2|Ifitm3
cluster 2	biological_process	phagocytosis, engulfment(GO:0006911)	4	6	15	66.6667	40	4.61589	0.00120694	Fcer1g|Fcgr1|Fcgr2b|Fcgr3
cluster 3	BioMarkers	Adult Kidney Macrophage (PMID29622724 markers - CellMarkerDB)	4	22	89	18.1818	24.7191	2.99514	0.0168405	C1qb|C1qc|Cd83|Cd86
cluster 3	BioMarkers	Embryonic White blood cell (PMC6434952 markers)	10	104	921	9.61538	11.2921	2.57184	0.0176502	C1qb|C1qc|Cd14|Cd68|Cd83|Cd86|Eed|Irak2|Trem2|Tyrobp
cluster 1	BioMarkers	Adult Myoblast (PMC6642641 markers)	4	13	197	30.7692	6.59898	2.93839	0.0177742	Apoe|Ifitm2|Ifitm3|Mmp14
cluster 1	Diseases	Lipid Metabolism Disorders(CTD:0006010)	3	11	121	27.2727	9.09091	2.45683	0.0446621	Apoe|Ccl2|Il1b
cluster 1	Diseases	Overweight(CTD:0006225)	4	19	260	21.0526	7.30769	2.23962	0.0480449	Apoe|Ccl2|Ccl5|Il1b
cluster 1	Diseases	Overnutrition(CTD:0006224)	4	19	260	21.0526	7.30769	2.23962	0.0480449	Apoe|Ccl2|Ccl5|Il1b
cluster 1	BioMarkers	Embryonic primitive erythroid (PMC6434952 markers)	5	20	882	25	2.26757	2.72362	0.0198999	Bax|Csf2rb|Rpl29|Rps10|Rps9
cluster 2	BioMarkers	Adult Spleen Monocyte (PMID24531970 markers - CellMarkerDB)	4	12	138	33.3333	8.69565	2.62699	0.0276503	Bin1|Cyp27a1|Ifnar2|Ptpn6
cluster 2	BioMarkers	Adult Thymus DN4-DP in transition Cd69 positive thymocytes (PMC6642641 top 100)	3	7	99	42.8571	7.07071	2.82591	0.0276693	Cotl1|Rps2|Rps21
cluster 1	BioMarkers	Adult Thymus DN1 thymic pro-T cell (PMC6642641 top 100)	3	8	99	37.5	8.08081	2.98386	0.0230854	Ccl5|Cd244|Fgl2
cluster 1	BioMarkers	Adult Kidney endothelial cell (PMC6642641 top 100)	3	8	100	37.5	8	2.98386	0.0230854	Cdkn1a|Ifitm2|Ifitm3
cluster 1	BioMarkers	Adult Intestinal crypt Paneth cell (PMID26287467 markers - CellMarkerDB)	3	8	282	37.5	2.83688	2.98386	0.0230854	Crip1|Rps9|Tpd52
cluster 2	BioMarkers	Adult Marrow granulocyte (PMC6642641 top 100)	5	18	100	27.7778	18	2.45243	0.0303094	Cd33|Csf3r|Fcer1g|Fcgr3|Itgam
cluster 3	WikiPathways	Microglia Pathogen Phagocytosis Pathway:WP3626	5	23	41	21.7391	56.0976	3.48463	0.00554018	C1qb|C1qc|Plcg2|Trem2|Tyrobp
cluster 2	biological_process	cell killing(GO:0001906)	3	4	23	75	17.3913	4.31561	0.0036451	Fcgr1|Fcgr3|Ptpn6
cluster 2	biological_process	T cell proliferation(GO:0042098)	4	7	32	57.1429	21.875	4.1502	0.00260518	Dock2|Itgam|P2rx7|Ripk2
cluster 2	biological_process	positive regulation of phagocytosis(GO:0050766)	5	11	34	45.4545	32.3529	3.92522	0.00253126	Dock2|Fcer1g|Fcgr1|Fcgr2b|Fcgr3
cluster 2	cellular_component	lysosome(GO:0005764)	6	16	197	37.5	8.12183	3.68705	0.00291627	Ctsf|Ctss|Lamp1|Lamp2|Lgmn|Man2b1
cluster 2	biological_process	adaptive immune response(GO:0002250)	7	21	55	33.3333	38.1818	3.59975	0.00276308	Ctss|Fcer1g|Fcgr1|Fcgr2b|Fcgr3|Relb|Ripk2
cluster 2	biological_process	chemotaxis(GO:0006935)	8	26	320	30.7692	8.125	3.5816	0.0023855	C3ar1|Ccr5|Csf3r|Dock2|Fcer1g|Fcgr3|Itgam|Pik3cd
cluster 2	WikiPathways	Microglia Pathogen Phagocytosis Pathway:WP3626	7	23	41	30.4348	56.0976	3.2045	0.00570501	C1qa|Fcer1g|Fcgr1|Itgam|Lyn|Pik3cd|Ptpn6
cluster 1	KEGG	Ribosome:KEGG-mmu03010	4	9	103	44.4444	8.73786	4.13021	0.00289554	Rpl28|Rpl29|Rps10|Rps9
cluster 1	WikiPathways	Lung fibrosis:WP3632	4	10	64	40	15.625	4.08379	0.00318828	Ccl2|Ccl5|Hmox1|Il1b
cluster 1	BioMarkers	Embryonic stem cell (PMC6642641 markers)	3	9	191	33.3333	4.71204	2.71421	0.0326143	Ifitm2|Ifitm3|Rpl28
cluster 1	BioMarkers	Adult Embryonic stem cell (PMC6642641 markers)	3	9	191	33.3333	4.71204	2.71421	0.0326143	Ifitm2|Ifitm3|Rpl28
cluster 1	BioMarkers	Adult Brain macrophage (PMC6642641 top 100)	3	9	98	33.3333	9.18367	2.71421	0.0326143	Crip1|Ifitm2|Ifitm3
cluster 5	PathwayCommons	Hemostasis	6	31	179	19.3548	17.3184	4.44207	0.000632562	Cables1|Hdac1|Jam2|Mertk|P2ry12|Sin3a
cluster 2	biological_process	cell recognition(GO:0008037)	3	5	71	60	7.04225	3.71321	0.0084603	Dock2|Fcgr1|Fcgr3
cluster 2	cellular_component	endosomal part(GO:0044440)	4	9	244	44.4444	3.68852	3.44203	0.00802962	Ctss|Fgd2|Lamp1|Lamp2
cluster 5	microRNATargets	mmu-miR-216a	5	25	774	20	3.22997	3.20209	0.00882576	Arid1a|Mef2c|Plxnb3|Pten|Slc1a3
cluster 1	BioMarkers	Adult Endothelial Cell (PMC6642641 markers)	6	31	192	19.3548	16.1458	2.26271	0.0367775	Apoe|Cdkn1a|Ifi30|Ifitm2|Ifitm3|Il1b
cluster 1	BioMarkers	Adult Bladder cell (PMC6642641 top 100)	3	10	100	30	10	2.48081	0.0438906	Ifitm2|Ifitm3|Mmp14
cluster 2	molecular_function	structural constituent of ribosome(GO:0003735)	4	10	232	40	4.31034	3.16163	0.012386	Itgam|Rpl36al|Rps2|Rps21
cluster 2	biological_process	immune response-activating cell surface receptor signaling pathway(GO:0002429)	5	15	66	33.3333	22.7273	3.02362	0.011977	Fcer1g|Lyn|Ptpn6|Ripk2|Tlr2
cluster 1	MergedTFTargets	Rel	3	9	35	33.3333	25.7143	3.01962	0.0220302	Ccl2|Ccl5|Il1b
cluster 1	MergedTFTargets	Nfkb1	8	46	252	17.3913	18.254	2.81194	0.0105849	Apoe|Ccl2|Ccl5|Cdkn1a|Hmox1|Il1b|Mmp14|Stat1
cluster 1	MergedTFTargets	Foxo1	3	10	57	30	17.5439	2.77887	0.0299534	Bax|Ccl2|Cdkn1a
cluster 1	MergedTFTargets	Egr1	4	16	1425	25	1.12281	2.76595	0.0226424	Bax|Ccl2|Il1b|Mmp14
cluster 1	MergedTFTargets	Stat1	5	24	2603	20.8333	0.922013	2.62256	0.0229084	Ccl2|Irf7|Nfkb2|Rpl28|Stat1
cluster 1	MergedTFTargets	Spi1	3	12	39	25	30.7692	2.37936	0.0497536	Ccl5|Il1b|Ptprc
cluster 2	BioMarkers	Adult Marrow Mast (BioRxiv ChwA5asorU top 100)	4	14	100	28.5714	14	2.25239	0.0477256	C3ar1|Cd84|Fcer1g|Fcgr3
cluster 2	BioMarkers	Adult B cell (PMC6642641 markers)	8	39	410	20.5128	9.5122	2.1463	0.0498061	Cotl1|Ctss|Irf8|Msn|Psmb8|Ptpn6|Rpl36al|Rps2
cluster 3	BioMarkers	Adult Eosinophil (PMC6642641 markers)	4	29	190	13.7931	15.2632	2.32733	0.0434238	Cd14|Cd68|Itgax|Tyrobp
cluster 1	TFTargets	ImmuneResponse(Source:GO-Amadeus)	13	78	510	16.6667	15.2941	3.01549	0.00483601	C4a|Ccl2|Ccl5|Cd244|Cd72|Ddx58|H2-T23|Ifi30|Ifih1|Igsf6|Il1b|Irf7|Ptprc
cluster 2	biological_process	signal release(GO:0023061)	3	6	94	50	6.38298	3.25542	0.0157137	Fcer1g|Fcgr3|Lyn
cluster 2	biological_process	acute inflammatory response(GO:0002526)	3	6	58	50	10.3448	3.25542	0.0157137	Fcgr1|Fcgr3|Il1a
cluster 2	biological_process	defense response to bacterium(GO:0042742)	6	22	166	27.2727	13.253	2.72537	0.0167785	Fcer1g|Fcgr1|Irf8|P2rx7|Ripk2|Tlr2
cluster 2	KEGG	Leishmaniasis:KEGG-mmu05140	6	22	64	27.2727	34.375	2.22089	0.038664	Fcgr1|Fcgr3|Il1a|Itgam|Ptpn6|Tlr2
cluster 2	KEGG	Systemic lupus erythematosus:KEGG-mmu05322	4	11	141	36.3636	7.80142	2.47604	0.0338809	C1qa|Fcgr1|Fcgr2b|Fcgr3
cluster 5	BioMarkers	Adult Astrocyte (PMC6642641 markers)	3	7	189	42.8571	3.7037	4.73321	0.00302509	Jam2|Mertk|Slc1a3
cluster 2	molecular_function	cytokine receptor activity(GO:0004896)	4	12	58	33.3333	20.6897	2.69615	0.0250221	Csf3r|Ifnar1|Ifnar2|Il10rb
cluster 2	cellular_component	integrin complex(GO:0008305)	3	7	30	42.8571	23.3333	2.88938	0.025545	Itga6|Itgam|Lyn
cluster 3	WikiPathways	TYROBP Causal Network:WP3625	3	11	58	27.2727	18.9655	3.17323	0.0184822	C1qc|Itgax|Tyrobp
cluster 4	RVista_TFsites	POU2F3	9	133	9668	6.76692	1.37567	2.22287	0.0490535	Bag4|Blk|Crem|Erbb3|Gdpd2|Igsf10|Myct1|Sox9|Xcl1
cluster 2	PathwayCommons	Interferon alpha/beta signaling	3	5	31	60	16.129	3.92227	0.00645783	Ifnar1|Psmb8|Ptpn6
cluster 2	PathwayCommons	Interferon Signaling	3	6	42	50	14.2857	3.45441	0.0121013	Ifnar1|Psmb8|Ptpn6
cluster 2	PathwayCommons	Metabolism	5	16	627	31.25	2.55183	3.0918	0.0104803	Cox5b|Cyp27a1|Psmb8|Rps2|Rps21
cluster 2	PathwayCommons	Cell surface interactions at the vascular wall	4	12	52	33.3333	23.0769	2.91232	0.0179527	Fcer1g|Itgam|Lyn|Ptpn6
cluster 1	RVista_TFsites	XFD-3	5	28	1901	17.8571	1.47291	2.41642	0.0323006	Axl|Ccl2|Ddx58|Ifi30|Ifih1
cluster 5	microRNATargets	mmu-miR-377	6	41	1159	14.6341	3.53753	2.63412	0.018905	Arid1a|Ccng2|Clstn1|Mef2c|Pak1|Sin3a
cluster 1	PathwayCommons	Developmental Biology	6	29	250	20.6897	11.6	2.30529	0.0337123	Cd72|Ptprc|Rpl28|Rpl29|Rps10|Rps9
cluster 5	BioMarkers	Adult Brain Microglial cell (PMID29545511 markers - CellMarkerDB)	4	18	48	22.2222	37.5	3.5131	0.00803671	Csf1r|Cx3cr1|Mertk|P2ry12
cluster 4	BioMarkers	Adult Neutrophil (PMC6642641 markers)	4	36	361	11.1111	9.9723	2.3747	0.0405155	Birc5|Ly6g|Mcm5|Trem3
cluster 1	biological_process	regulation of angiogenesis(GO:0045765)	5	14	152	35.7143	9.21053	3.75564	0.00361304	C3|Ccl2|Hmox1|Il1b|Stat1
cluster 1	biological_process	negative regulation of viral reproduction(GO:0048525)	3	6	24	50	25	3.71124	0.00904176	Ccl5|Ifitm2|Ifitm3
cluster 1	biological_process	response to interferon-gamma(GO:0034341)	3	6	49	50	12.2449	3.71124	0.00904176	Ccl2|Ccl5|Stat1
cluster 1	biological_process	positive regulation of interferon-alpha production(GO:0032727)	3	6	9	50	66.6667	3.71124	0.00904176	Ddx58|Ifih1|Irf7
cluster 1	biological_process	regulation of endothelial cell proliferation(GO:0001936)	3	6	67	50	8.95522	3.71124	0.00904176	Apoe|Ccl2|Stat1
cluster 1	molecular_function	structural constituent of ribosome(GO:0003735)	4	10	232	40	4.31034	3.65601	0.00607941	Rpl28|Rpl29|Rps10|Rps9
cluster 1	biological_process	regulation of response to cytokine stimulus(GO:0060759)	4	11	51	36.3636	21.5686	3.39758	0.00897668	Axl|Ccl5|Irf7|Ptprc
cluster 1	WikiPathways	Cytoplasmic Ribosomal Proteins:WP163	3	8	115	37.5	6.95652	3.36375	0.0142685	Rpl28|Rpl29|Rps10
cluster 1	biological_process	regulation of oxidoreductase activity(GO:0051341)	3	7	51	42.8571	13.7255	3.32475	0.0149066	Apoe|Il1b|Slamf8
cluster 1	biological_process	positive regulation of interferon-beta production(GO:0032728)	3	7	18	42.8571	38.8889	3.32475	0.0149066	Ddx58|Ifih1|Irf7
cluster 1	biological_process	regulation of vascular endothelial growth factor production(GO:0010574)	3	7	20	42.8571	35	3.32475	0.0149066	C3|Ccl2|Il1b
cluster 1	biological_process	leukocyte cell-cell adhesion(GO:0007159)	3	7	34	42.8571	20.5882	3.32475	0.0149066	Ccl5|Il1b|Ptprc
cluster 1	biological_process	response to organic cyclic compound(GO:0014070)	6	23	225	26.087	10.2222	3.15027	0.00806223	Ccl2|Ccl5|Cdkn1a|Hmox1|Il1b|Mmp14
cluster 1	TFTargets	HIF1A_HUMAN(Source:HIF1A_schodel-PAZAR)	3	8	1243	37.5	0.643604	3.02045	0.0218784	Ccl5|Ptprc|Tpd52
cluster 1	molecular_function	heparin binding(GO:0008201)	3	8	105	37.5	7.61905	3.0058	0.0224731	Apoe|Ccl2|Ptprc
cluster 1	biological_process	protein kinase B signaling cascade(GO:0043491)	4	14	29	28.5714	48.2759	2.7759	0.0226025	Axl|Ccl2|Ccl5|Il1b
cluster 1	biological_process	cation homeostasis(GO:0055080)	7	33	367	21.2121	8.99183	2.76624	0.0138566	Apoe|Bax|Ccl2|Ccl5|Hmox1|Ptprc|Slamf8
cluster 1	biological_process	regulation of fibroblast proliferation(GO:0048145)	3	9	65	33.3333	13.8462	2.73544	0.0317685	Bax|Cdkn1a|Ifi30
cluster 1	biological_process	translation(GO:0006412)	3	9	240	33.3333	3.75	2.73544	0.0317685	Rpl28|Rpl29|Rps9
cluster 1	KEGG	Prion diseases:KEGG-mmu05020	3	10	35	30	28.5714	2.6389	0.0357263	Bax|Ccl5|Il1b
cluster 1	cellular_component	ribonucleoprotein complex(GO:0030529)	4	15	651	26.6667	2.30415	2.60556	0.0289723	Rpl28|Rpl29|Rps10|Rps9
cluster 1	biological_process	regulation of locomotion(GO:0040012)	8	43	427	18.6047	10.0703	2.54553	0.018786	Apoe|Ccl2|Ccl5|Ddx58|Ifitm2|Ifitm3|Mmp14|Ptprc
cluster 1	biological_process	negative regulation of reproductive process(GO:2000242)	3	10	52	30	19.2308	2.50148	0.0427782	Ccl5|Ifitm2|Ifitm3
cluster 1	molecular_function	G-protein-coupled receptor binding(GO:0001664)	3	10	202	30	4.9505	2.50148	0.0427782	C3|Ccl2|Ccl5
cluster 1	biological_process	regulation of cell activation(GO:0050865)	8	44	324	18.1818	13.5802	2.47164	0.0215247	Apoe|Axl|Ccl2|Ccl5|Cdkn1a|Hmox1|Il1b|Ptprc
cluster 1	KEGG	Cytosolic DNA-sensing pathway:KEGG-mmu04623	4	17	60	23.5294	28.3333	2.46321	0.0352192	Ccl5|Ddx58|Il1b|Irf7
cluster 1	TFTargets	NFkB(Source:Schreiber-Amadeus)	5	23	191	21.7391	12.0419	2.40785	0.0324661	C3|Ccl5|Nfkb2|Slamf8|Stat1
cluster 1	biological_process	negative regulation of cell proliferation(GO:0008285)	8	45	447	17.7778	10.0671	2.39964	0.0410161	Apoe|Bax|Cdkn1a|Hmox1|Ifi30|Ifitm3|Il1b|Stat1
cluster 1	biological_process	homeostasis of number of cells(GO:0048872)	5	23	91	21.7391	25.2747	2.37877	0.0343176	Axl|Bax|Bcl2a1a|Ccl2|Hmox1
cluster 1	biological_process	lipopolysaccharide-mediated signaling pathway(GO:0031663)	4	17	27	23.5294	62.963	2.30388	0.0446501	Ccl2|Ccl5|Il1b|Stat1
cluster 1	PathwayCommons	Metabolism	4	16	627	25	2.55183	2.29166	0.0449712	Rpl28|Rpl29|Rps10|Rps9
cluster 2	RVista_TFsites	Tel-2	4	12	431	33.3333	2.78422	2.72406	0.0239336	Fcer1g|Ltbr|Lyn|Ptpn6
cluster 2	Diseases	Pneumonia(CTD:0001311)	7	29	110	24.1379	26.3636	2.82327	0.0113294	C3ar1|Ccr5|Csf3r|Fcgr3|Ifnar1|Il1a|Tlr2
cluster 2	WikiPathways	Cytoplasmic Ribosomal Proteins:WP163	3	8	115	37.5	6.95652	2.50066	0.0420754	Rpl36al|Rps2|Rps21
cluster 2	biological_process	regulation of coagulation(GO:0050818)	3	8	59	37.5	13.5593	2.58603	0.0379796	Fcer1g|Lyn|Pros1
cluster 2	WikiPathways	Complement and Coagulation Cascades:WP449	3	8	62	37.5	12.9032	2.50066	0.0420754	C1qa|C3ar1|Pros1
cluster 2	biological_process	positive regulation of interleukin-6 production(GO:0032755)	4	13	37	30.7692	35.1351	2.49882	0.0334696	Fcer1g|P2rx7|Ripk2|Tlr2
cluster 3	biological_process	integrin-mediated signaling pathway(GO:0007229)	3	10	63	30	15.873	3.78165	0.00916055	Itgax|Itgb5|Tyrobp
cluster 3	Diseases	Bacterial Infections(CTD:0004966)	4	40	179	10	22.3464	2.34085	0.0399286	Cd14|Cd86|Chuk|Mapk14
cluster 3	microRNATargets	mmu-miR-464	4	30	838	13.3333	3.57995	2.8603	0.0193927	Chuk|Eed|Itgb5|Ncor1
cluster 3	biological_process	activation of immune response(GO:0002253)	5	33	140	15.1515	23.5714	2.89624	0.0152639	C1qb|C1qc|Cd86|Plcg2|Tmem173
cluster 3	biological_process	immune effector process(GO:0002252)	7	56	281	12.5	19.9288	2.88123	0.0110044	C1qb|C1qc|Cd86|Itgax|Plcg2|Tmem173|Tyrobp
cluster 3	PathwayCommons	Innate Immune System	5	35	114	14.2857	30.7018	2.7691	0.0177077	C1qb|C1qc|Cd14|Chuk|Irak2
cluster 3	biological_process	response to biotic stimulus(GO:0009607)	9	86	661	10.4651	13.0106	2.72439	0.011648	Cd14|Cd86|Chuk|Irak2|Itgax|Mapk14|Mr1|Plcg2|Tmem173
cluster 3	PathwayCommons	Toll Like Receptor 4 (TLR4) Cascade	3	16	44	18.75	36.3636	2.66533	0.0348621	Cd14|Chuk|Irak2
cluster 3	KEGG	Systemic lupus erythematosus:KEGG-mmu05322	3	11	141	27.2727	7.80142	3.28512	0.016111	C1qb|C1qc|Cd86
cluster 3	PathwayCommons	Endogenous TLR signaling	4	28	55	14.2857	50.9091	2.44593	0.0359666	Cd14|Chuk|Irak2|Mapk14
cluster 3	PathwayCommons	Toll Receptor Cascades	3	18	55	16.6667	32.7273	2.41231	0.0478582	Cd14|Chuk|Irak2
cluster 3	PathwayCommons	Developmental Biology	4	29	250	13.7931	11.6	2.36382	0.0404874	Ncor1|Rpl9|Trem2|Tyrobp
cluster 3	cellular_component	external side of plasma membrane(GO:0009897)	4	29	220	13.7931	13.1818	2.3501	0.0420712	Cd83|Cd86|Itgax|Lag3
cluster 3	PathwayCommons	Immune System	7	70	345	10	20.2899	2.29274	0.0497437	C1qb|C1qc|Cd14|Cd86|Chuk|Irak2|Tyrobp
cluster 4	biological_process	negative regulation of peptidase activity(GO:0010466)	3	8	131	37.5	6.10687	5.04417	0.00226633	Birc5|Serpina3n|Vegfa
cluster 4	biological_process	transmembrane receptor protein tyrosine kinase signaling pathway(GO:0007169)	4	16	226	25	7.07965	4.52658	0.00198197	Erbb3|Igsf10|Sox9|Vegfa
cluster 4	microRNATargets	mmu-miR-16	5	68	1915	7.35294	3.55091	2.50903	0.0250809	Bag4|Crem|Igsf10|Mcm5|Vegfa
cluster 4	molecular_function	cytokine activity(GO:0005125)	3	14	218	21.4286	6.42202	3.51473	0.0127384	Tnfsf10|Vegfa|Xcl1
cluster 4	biological_process	regulation of endopeptidase activity(GO:0052548)	4	24	223	16.6667	10.7623	3.39574	0.00951141	Birc5|Serpina3n|Tnfsf10|Vegfa
cluster 4	biological_process	cellular response to growth factor stimulus(GO:0071363)	3	15	121	20	12.3967	3.34719	0.0155422	Bag4|Sox9|Xcl1
cluster 4	molecular_function	protein tyrosine kinase activity(GO:0004713)	3	16	141	18.75	11.3475	3.19399	0.0186715	Blk|Erbb3|Igsf10
cluster 4	cellular_component	extracellular space(GO:0005615)	5	41	788	12.1951	5.20305	2.95225	0.0137909	Erbb3|Serpina3n|Tnfsf10|Vegfa|Xcl1
cluster 4	biological_process	cellular response to endogenous stimulus(GO:0071495)	4	29	321	13.7931	9.03427	2.91627	0.0188009	Bag4|Serpina3n|Sox9|Xcl1
cluster 4	microRNATargets	mmu-miR-377	4	41	1159	9.7561	3.53753	2.83853	0.0192671	Crem|Mcm5|Tmcc3|Vegfa
cluster 4	microRNATargets	mmu-miR-743	4	42	836	9.52381	5.02392	2.78128	0.0209987	Igsf10|Mcm5|Sox9|Vegfa
cluster 4	microRNATargets	mmu-miR-717	4	46	1147	8.69565	4.01046	2.56802	0.0289358	Crem|Mcm5|Sox9|Vegfa
cluster 4	microRNATargets	mmu-miR-127	4	46	1354	8.69565	3.39734	2.56802	0.0289358	Crem|Igsf10|Mcm5|Vegfa
cluster 4	microRNATargets	mmu-miR-693-5p	4	47	1250	8.51064	3.76	2.51821	0.0311823	Crem|Mcm5|Sox9|Vegfa
cluster 4	microRNATargets	mmu-miR-182	4	49	1427	8.16327	3.43378	2.4223	0.0360023	Bag4|Casp2|Crem|Igsf10
cluster 4	biological_process	positive regulation of cell migration(GO:0030335)	4	30	220	13.3333	13.6364	2.83305	0.021166	Bag4|Sox9|Vegfa|Xcl1
cluster 4	biological_process	regulation of cell adhesion(GO:0030155)	4	30	248	13.3333	12.0968	2.83305	0.021166	Bag4|Erbb3|Sox9|Vegfa
cluster 4	biological_process	system development(GO:0048731)	3	22	469	13.6364	4.69083	2.4821	0.0444136	Erbb3|Sox9|Vegfa
cluster 4	Diseases	Carcinoma, Intraductal, Noninfiltrating(CTD:0005120)	3	9	42	33.3333	21.4286	4.18843	0.00516658	Birc5|Erbb3|Vegfa
cluster 4	Diseases	Lymphatic Metastasis(CTD:0006041)	3	10	54	30	18.5185	3.91208	0.00719757	Birc5|Erbb3|Vegfa
cluster 4	biological_process	tissue development(GO:0009888)	3	23	535	13.0435	4.29907	2.38786	0.0498572	Erbb3|Sox9|Vegfa
cluster 4	KEGG	Cytokine-cytokine receptor interaction:KEGG-mmu04060	3	34	257	8.82353	13.2296	2.78045	0.0290701	Tnfsf10|Vegfa|Xcl1
cluster 4	microRNATargets	mmu-miR-125b-5p	3	22	365	13.6364	6.0274	3.14165	0.0189488	Bag4|Casp2|Vegfa
cluster 4	microRNATargets	mmu-miR-125a-5p	3	22	368	13.6364	5.97826	3.14165	0.0189488	Bag4|Casp2|Vegfa
cluster 4	microRNATargets	mmu-miR-17	3	29	715	10.3448	4.05594	2.53604	0.040471	Igsf10|Tmcc3|Vegfa
cluster 4	microRNATargets	mmu-miR-20b	3	31	956	9.67742	3.24268	2.39672	0.0483021	Igsf10|Mcm5|Vegfa
cluster 4	cellular_component	extracellular region(GO:0005576)	6	68	1875	8.82353	3.62667	2.3501	0.0313016	Erbb3|Igsf10|Serpina3n|Tnfsf10|Vegfa|Xcl1
cluster 5	biological_process	cellular response to carbohydrate stimulus(GO:0071322)	3	5	34	60	14.7059	5.8232	0.000895207	Mef2c|Sin3a|Sox4
cluster 5	PathwayCommons	Factors involved in megakaryocyte development and platelet production	3	8	38	37.5	21.0526	4.7631	0.00285099	Cables1|Hdac1|Sin3a
cluster 5	microRNATargets	mmu-miR-320	8	68	1743	11.7647	3.90132	2.42355	0.0327724	Arid1a|Atg14|Clstn1|Pak1|Plxnb3|Pten|Sin3a|Tmem64
cluster 5	biological_process	protein kinase B signaling cascade(GO:0043491)	4	14	29	28.5714	48.2759	4.23843	0.00289119	Mertk|P2ry12|Pten|Tmem100
cluster 5	microRNATargets	mmu-miR-106b	7	55	1207	12.7273	4.55675	2.4624	0.0225464	Ccng2|Mef2c|Pak1|Pten|Sesn1|Sin3a|Tmem64
cluster 5	biological_process	nervous system development(GO:0007399)	3	9	159	33.3333	5.66038	4.05732	0.00661967	Arid1a|Cables1|Plxnb3
cluster 5	microRNATargets	mmu-miR-290	5	34	567	14.7059	5.99647	2.38772	0.0331422	Mef2c|Pak1|Plxnb3|Pten|Tmem64
cluster 5	microRNATargets	mmu-miR-181d	5	34	907	14.7059	3.74862	2.38772	0.0331422	Abcc3|Arid1a|Mef2c|Pten|Sin3a
cluster 5	microRNATargets	mmu-miR-300	5	35	1008	14.2857	3.47222	2.3135	0.0372533	Arid1a|Clstn1|Pak1|Pten|Sin3a
cluster 5	microRNATargets	mmu-miR-144	5	35	903	14.2857	3.87597	2.3135	0.0372533	Abcc3|Arid1a|Ccng2|Pten|Sin3a
cluster 5	microRNATargets	mmu-miR-20a	5	36	1016	13.8889	3.54331	2.2417	0.0416794	Mef2c|Pten|Sesn1|Sin3a|Tmem64
cluster 5	biological_process	regulation of synaptic transmission(GO:0050804)	3	13	184	23.0769	7.06522	3.13853	0.0198482	Mef2c|Pten|Slc1a3
cluster 5	biological_process	regulation of actin cytoskeleton organization(GO:0032956)	3	13	177	23.0769	7.34463	3.13853	0.0198482	Csf1r|Mef2c|Pak1
cluster 5	biological_process	neuron differentiation(GO:0030182)	3	13	212	23.0769	6.13208	3.13853	0.0198482	Hdac1|Mef2c|Sox4
cluster 5	cellular_component	integral to membrane(GO:0016021)	13	137	5612	9.48905	2.4412	3.04169	0.00418881	Abcc3|Clstn1|Csf1r|Cx3cr1|Jam2|Mertk|P2ry12|Pilra|Plxnb3|Slc1a3|Tmem100|Tmem64|Tnfrsf17
cluster 5	PathwayCommons	Signaling events mediated by HDAC Class I	3	19	90	15.7895	21.1111	2.6053	0.0375297	Hdac1|Mef2c|Sin3a
cluster 5	biological_process	positive regulation of cell cycle process(GO:0090068)	3	17	102	17.6471	16.6667	2.53535	0.0415767	Pten|Sin3a|Sox4
cluster 5	cellular_component	chromatin remodeling complex(GO:0016585)	3	18	99	16.6667	18.1818	2.41283	0.0483404	Arid1a|Hdac1|Sin3a
cluster 5	molecular_function	transcription cofactor activity(GO:0003712)	3	18	333	16.6667	5.40541	2.41283	0.0483404	Hdac1|Sin3a|Sox4
cluster 5	BioMarkers	Adult Lung monocyte (PMC6642641 top 100)	3	12	98	25	12.2449	3.30547	0.0161922	Csf1r|Cx3cr1|Pilra
cluster 5	Diseases	Prostatic Intraepithelial Neoplasia(CTD:0007252)	3	6	37	50	16.2162	5.07617	0.00180383	Csf1r|Hdac1|Pten
cluster 5	Diseases	Cervical Intraepithelial Neoplasia(CTD:0007165)	3	8	41	37.5	19.5122	4.25096	0.00476976	Csf1r|Hdac1|Pten
cluster 5	biological_process	multicellular organismal process(GO:0032501)	4	29	1907	13.7931	1.52071	2.3501	0.0420712	Clstn1|Mef2c|Pten|Slc1a3
cluster 5	KEGG	p53 signaling pathway:KEGG-mmu04115	3	18	68	16.6667	26.4706	2.60717	0.0375057	Ccng2|Pten|Sesn1
cluster 5	cellular_component	cell projection(GO:0042995)	6	55	963	10.9091	5.71132	2.26581	0.0363909	Clstn1|Cx3cr1|Mertk|Pak1|Pten|Slc1a3
cluster 5	WikiPathways	Delta-Notch Signaling Pathway:WP265	3	16	91	18.75	17.5824	2.88653	0.0264853	Hdac1|Mef2c|Sin3a
cluster 5	microRNATargets	mmu-miR-192	3	13	324	23.0769	4.01235	2.75008	0.0313313	Abcc3|Clstn1|Mef2c
cluster 5	microRNATargets	mmu-miR-708	3	15	390	20	3.84615	2.43864	0.0463211	Abcc3|Sesn1|Sin3a

## Sheet: Supp_T5 Antibodies
Antibody	Source	Catalogue number	Dilution
Mouse monoclonal α-βactin	ProteinTech	66009-1-lg	1:50,000
Rabbit polyclonal α-BIN1	ProteinTech	14647-1-AP	1:1,000
Rabbit monoclonal α-BIN1[EPR13463]	Abcam	ab185950	1:500
Goat polyclonal α-IBA1	Novus Biologicals	NB100-1028	1:500
Rabbit polyclonal α-IFITM3	Abcam	ab15592	1:500
Mouse monoclonal α-BIN1	Thinakaran Lab	19H3	1:50
Rabbit polyclonal α-IBA1	Thinakaran Lab	Animal #1 bleed #7	1:2,000
APC-Cy7 rat monoclonal α-CD11b[M1/70]	BD Pharmingen	557657	1:100
PE-Cy7 rat monoclonal α-mouse CD45[30-F11]	BD Pharmingen	552848	1:100
BV421 armenian hamster monoclonal α-CD11c[N418]	BD Horizon	565452	1:100
IRDye 680RD donkey α-rabbit	LI-COR	926-68073	1:10,000
IRDye 800CW donkey α-mouse	LI-COR	926-32212	1:10,000
Alexa Fluor 647 donkey α-rabbit	Invitrogen	A31573	1:250
Alexa Fluor 555 donkey α-goat	Invitrogen	A21432	1:250
Alexa Fluor 647 donkey α-mouse	Invitrogen	A31571	1:250
Alexa Fluor 555 donkey α-rabbit	Invitrogen	A31572	1:250

## Sheet: Supp_T6 qPCR primers
Gene	Species	F-primer	R-primer	Product size
Cd68	Mouse	GGC GGT GGA ATA CAA TGT GTC C	AGC AGG TCA AGG TGA ACA GCT G	156 bp
Cotl1	Mouse	CGC GGC GTA CAA CTT AGT G	GGT AAT CTG CTC CCT GAT CGC	104 bp
Cst7	Mouse	AAG GAG TCC CAT GTC AGC AAA GC	GTC TTC CTG CAT GTA GTT CGG C	95 bp
Ifitm3	Mouse	CCC CCA AAC TAC GAA AGA ATCA	ACC ATC TTC CGA TCC CTA GAC	221 bp
Itgax	Mouse	TGC CAG GAT GAC CTT AGT GTC G	CAG AGT GAC TGT GGT TCC GTA G	135 bp
P2ry12	Mouse	TTC CTG GGG TTG ATA ACC ATT G	GGT GAG AAT CAT GTT AGG CAG TG	150 bp
Sfpi1	Mouse	TTC AGA GCT ATA CCA ACG TCC A	TGA TCG CTA TGG CTT TCT CCA	75 bp
Spp1	Mouse	AGC AAG AAA CTC TTC CAA GCA A	GTG AGA TTC GTC AGA TTC ATC CG	134 bp
Tmem119	Mouse	CCT ACT CTG TGT CAC TCC CG	CAC GTA CTG CCG GAA GAA ATC	212 bp
Trem2	Mouse	CTA CCA GTG TCA GAG TCT CCG A	CCT CGA AAC TCG ATG ACT CCT C	134 bp
